# Supplementary material for: Fosl2 facilitates chromatin accessibility to determine developmental events during follicular maturation
Source: Nat Commun. 2025 Oct 8;16:8955. doi: 10.1038/s41467-025-64009-6 (PMC12508199; doi:10.1038/s41467-025-64009-6)
Supplement: Supplementary file 3 — Supplementary Data 1 [file 41467_2025_64009_MOESM3_ESM.xlsx]

## Sheet: PCR
Supplementary Table 1. Primers used in experiments
PCR primers for genotyping and qPCR for Fosl2cko mice
Name	Genes targeted	Primer forward	Primer reverse
Cyp19a1	Cyp19a1-Cre	5’-TCCAGGTGAAGACACTGCAA-3’	5’-AGACCCCTAGGAATGCTCGT-3’
Fosl2	Fosl2	5’-GGTCAAGGGCAGCAATAGG-3’	5’-GCCGCTCACATTCACCCT-3’

## Sheet:  RNA-qPCR
Supplementary Table 1. Primers used in experiments
Primers employed for RNA-qPCR
Name	Primer forward	Primer reverse
Fshr	5’-CACAGTCCCTCGGTTCCTTA-3’	5’-CAGCCACAGATGACCACAAA-3’
Atg9a	5’-CTGACCACTGGCAGGGTAATG-3’	5’-GAGGACGCAGGCAGAAGATG-3’
Fosl2	5’-AGAGGAACAAGTTGGCCGCA-3’	5’-CTCAGGGCTGATCTTGCACAC-3’
Atf3	5’-ACCCCTCGAGATGTCAGTCA-3’	5’-GGCGGCGGCAATCTTATTTC-3’
JunB	5’-GGGACAGTACTTTTACCCCCG-3’	5’-CAGGTCGTCCAGGGCTTTTA-3’
Batf	5’-GAAAAATCGCATTGCTGCCCA-3’	5’-TGCTTGATCTCCTTCCGCAG-3’
Fosl1	5’-AGTACAGTCCCCCACAACCC-3’	5’-TTTCCTTCGGTTCCTGCACTT-3’
Fos	5’-GGGGACAGTCTCTCCTACTACC-3’	5’-CTGGGATGGGGCAACCGA-3’
Jun	5’-CAGTCCAGTAACGGGCACAT-3’	5’-CTGCTCGTCAGTCACGTTCT-3’
Gapdh	5’-ACCAGGTTGTGTCCTGTGAC-3’	5’-AGCTTGACGAAGTGGTCGTT-3’

## Sheet: ChIP-qPCR
Supplementary Data 1. Primers used in experiments
Primers employed in H3K4me3 ChIP-qPCR assay
Location (susScr11)：chr3:91,570,056-91,599,941
Name	Primer forward	Primer reverse
Fshr-p1	5’-ACAGGAAACTCTACCGAATA-3’	5’-CTCTTGCTTGCCTTACTTAT-3’
Fshr-p2	5’-TCAAGGACAGAGGAGGAGGT-3’	5’-GATGGAGGCAGAGTAGAAGC-3’
Fshr-p3	5’-CTGCTCCTTGTCCTGAAGAT-3’	5’-TGTAGTTCCTTGGTGACCCT-3’
Fshr-p4	5’-GCATCATGGTGAGGCAAATA-3’	5’-ACAGCATGGCAGAGTAGGGT-3’
Fshr-p5	5’-GCCTTCCCTGGTGTCTGAAC-3’	5’-TACCCTCCCAACTTGTCCTT-3’
Location (susScr11)：chr15:121,242,608-121,266,555
Name	Primer forward	Primer reverse
Atg9a-p1	5’-GGAAGGTGTAAACAGCAGGTGAA-3’	5’-GGAGCGTCCCGTAGAGCAGA-3’
Atg9a-p2	5’-ACGTAGGGAGCGACACGAGGAC-3’	5’-AACTACTGCGAGGCCGAAGGAC-3’
Atg9a-p3	5’-GCAGTCCTGTCGCCCTCCAT-3’	5’-GCTCCCGTCACGCTATCTTTT-3’
Atg9a-p4	5’-TATGTCAACTCCTGCCATTGCTTC-3’	5’-TGAGGGCTTGGTCAGCTTCTTT-3’
Atg9a-p5	5’-ATGGCACGGGTAACGAGGAG-3’	5’-GAAATGGGAGCAACCAACAG-3’
Name	Primer forward	Primer reverse
Tgfb1	5’-TGTGATGCGTGCGGCTTTGA-3’	5’-TCTTTCATGTGCGGGTGCTTT-3’
Cyp11a1	5’-GGCAGAAGATCCAGGAGACT-3’	5’-CTTTACCGCACATCCACTTT-3’
Cdc20	5’-GAATGGATTGCGTGATAGGC-3’	5’-TACTGGACGGAAGGTTGATGT-3’
Hspa6	5’-ATTGGTGGTTCAGTGGTAGA-3’	5’-CTGCGACTTGATAAAGGAGA-3’
