# Supplementary material for: Fosl2 facilitates chromatin accessibility to determine developmental events during follicular maturation
Source: Nat Commun. 2025 Oct 8;16:8955. doi: 10.1038/s41467-025-64009-6 (PMC12508199; doi:10.1038/s41467-025-64009-6)
Supplement: Supplementary file 4 — Supplementary Data 2 [file 41467_2025_64009_MOESM4_ESM.xlsx]

## Sheet: sheet1
Supplementary Data 2. Differentially expressed genes in pGCs during follicular maturation
Gene	baseMean	log2FoldChange	lfcSE	stat	p value	p value_adj	DEG
A1CF	492.431	-4.54398	1.49898	-3.03138	0.00243442	0.0058107	Down
AASDH	458.078	-1.03503	0.177751	-5.82294	5.78e-09	2.65e-08	Down
AASS	851.536	-1.98916	0.230642	-8.62443	6.44e-18	5.03e-17	Down
ABCA4	132.298	-2.96498	0.350361	-8.46264	2.61e-17	1.99e-16	Down
ABCA5	860.036	-2.03343	0.172118	-11.8142	3.3e-32	4.22e-31	Down
ABCA7	126.805	1.26993	0.411977	3.08253	0.00205246	0.00496667	Up
ABCB10	278.322	-1.04778	0.206388	-5.07676	3.84e-07	1.5e-06	Down
ABCB9	63.5034	-1.38329	0.573932	-2.41021	0.0159435	0.0321423	Down
ABCC1	933.371	1.82892	0.128767	14.2033	8.74e-46	1.58e-44	Up
ABCC2	2678.01	-4.00562	0.278229	-14.3968	5.42e-47	9.96e-46	Down
ABCC3	301.178	3.79224	0.380088	9.97727	1.92e-23	1.84e-22	Up
ABCC6	427.016	-2.31745	0.429388	-5.39711	6.77e-08	2.84e-07	Down
ABCC9	34.8766	5.47198	1.36608	4.00562	6.19e-05	0.00018841	Up
ABCF2	1794.42	1.08996	0.0988983	11.021	3.03e-28	3.41e-27	Up
ABCG4	77.999	1.82503	0.458699	3.97871	6.93e-05	0.000209264	Up
ABCG5	204.321	-3.20809	0.566546	-5.66254	1.49e-08	6.62e-08	Down
ABCG8	14.5689	-5.20078	1.88931	-2.75274	0.00590992	0.0130802	Down
ABHD18	274.44	-2.15833	0.220378	-9.79377	1.2e-22	1.12e-21	Down
ABHD4	2716	2.06605	0.0841584	24.5495	4.38e-133	2.61e-131	Up
ABHD5	87.9637	-1.00575	0.370736	-2.71286	0.0066705	0.0146118	Down
ABHD6	102.959	1.02389	0.440748	2.32307	0.0201753	0.0396685	Up
ABI3BP	612.452	-1.98388	0.31608	-6.27652	3.46e-10	1.74e-09	Down
ABLIM1	395.424	1.1263	0.165385	6.81017	9.75e-12	5.48e-11	Up
ABRACL	176.32	2.03755	0.295225	6.90169	5.14e-12	2.93e-11	Up
ACAA1	199.616	-1.39967	0.273029	-5.12645	2.95e-07	1.17e-06	Down
ACACA	3202.47	1.37315	0.0830793	16.5282	2.3e-61	5.71e-60	Up
ACACB	213.205	-6.11219	0.362049	-16.8822	6.08e-64	1.58e-62	Down
ACAP3	101.956	1.99821	0.482646	4.14011	3.47e-05	0.000109097	Up
ACAT2	458.252	-1.06102	0.249613	-4.25064	2.13e-05	6.87e-05	Down
ACBD7	179.425	-4.84146	0.415282	-11.6582	2.08e-31	2.58e-30	Down
ACCS	34.0173	-2.9416	0.876411	-3.35641	0.000789602	0.00204897	Down
ACCSL	205324	-2.72985	0.0528276	-51.6747	0	0	Down
ACE	55.6555	3.97916	0.89555	4.44326	8.86e-06	2.99e-05	Up
ACHE	41.778	-2.53865	1.10852	-2.29012	0.0220144	0.0428887	Down
ACKR2	130.843	1.67744	0.432495	3.87852	0.000105095	0.000310156	Up
ACKR3	1179.04	-2.63597	0.90718	-2.90567	0.00366466	0.00847469	Down
ACLY	1490.09	1.39685	0.108178	12.9125	3.83e-38	5.77e-37	Up
ACO1	507.356	2.01953	0.190047	10.6265	2.24e-26	2.4e-25	Up
ACP3	6.65402	-4.67979	1.99909	-2.34096	0.0192343	0.0379912	Down
ACP5	3.51531	-5.58598	2.29057	-2.43868	0.0147408	0.0299841	Down
ACP6	728.984	-1.10251	0.129796	-8.49417	1.99e-17	1.53e-16	Down
ACP7	29.5863	-6.10687	1.63952	-3.72479	0.000195477	0.000554773	Down
ACSBG1	830.62	-5.26424	0.203286	-25.8957	7.44e-148	5.17e-146	Down
ACSL3	8083.93	-1.40889	0.0752377	-18.7259	3.05e-78	1e-76	Down
ACSL4	8805.06	3.91173	0.0608783	64.255	0	0	Up
ACSL5	498.748	-2.54493	0.36647	-6.94446	3.8e-12	2.19e-11	Down
ACSL6	156.154	-6.21338	0.516605	-12.0273	2.55e-33	3.37e-32	Down
ACSS3	306.865	3.25248	0.300094	10.8382	2.27e-27	2.5e-26	Up
ACTB	10364.5	1.02536	0.0579815	17.6842	5.55e-70	1.62e-68	Up
ACTG1	33784.9	1.33155	0.0286856	46.4188	0	0	Up
ACTL7B	96.4739	-2.27916	0.959228	-2.37604	0.0174996	0.0349285	Down
ACTN1	923.318	3.16627	0.188241	16.8203	1.73e-63	4.48e-62	Up
ACTN2	45.8792	-6.3074	1.12402	-5.61147	2.01e-08	8.82e-08	Down
ACTN4	4649.98	1.337	0.0638127	20.9519	1.8e-97	7.38e-96	Up
ACTR8	494.73	-1.21102	0.150503	-8.0465	8.52e-16	6.07e-15	Down
ACVR1	776.849	1.48199	0.136894	10.8258	2.6e-27	2.85e-26	Up
ACVR1B	4473.39	2.59969	0.1466	17.7333	2.32e-70	6.82e-69	Up
ACVRL1	69.461	-3.09627	1.22447	-2.52866	0.0114498	0.023829	Down
ADA	457.805	-1.16917	0.295028	-3.96292	7.4e-05	0.00022302	Down
ADA2	21.6548	-3.04123	1.30918	-2.32301	0.0201785	0.0396692	Down
ADAD1	486.005	-5.08662	0.758652	-6.70481	2.02e-11	1.11e-10	Down
ADAD2	159.239	-3.10065	0.459111	-6.7536	1.44e-11	8.01e-11	Down
ADAM10	2694.94	1.43991	0.0898201	16.031	7.76e-58	1.79e-56	Up
ADAM12	1794.69	2.90999	0.147862	19.6805	3.17e-86	1.13e-84	Up
ADAM19	1444.91	-1.83436	0.204777	-8.95785	3.31e-19	2.73e-18	Down
ADAM22	177.745	-3.72121	0.353147	-10.5373	5.82e-26	6.11e-25	Down
ADAM23	96.5364	-2.4427	0.65317	-3.73976	0.000184194	0.000524903	Down
ADAM28	62.3048	-4.8953	0.848791	-5.76738	8.05e-09	3.65e-08	Down
ADAM33	107.959	5.89837	0.576763	10.2267	1.51e-24	1.51e-23	Up
ADAMTS1	1851.76	1.53723	0.162073	9.48478	2.43e-21	2.15e-20	Up
ADAMTS10	531.816	-1.76964	0.18041	-9.80904	1.03e-22	9.66e-22	Down
ADAMTS12	382.195	2.50026	0.252243	9.9121	3.69e-23	3.52e-22	Up
ADAMTS14	81.0203	3.63843	0.783716	4.64254	3.44e-06	1.21e-05	Up
ADAMTS17	418.143	-1.85755	0.232439	-7.99155	1.33e-15	9.39e-15	Down
ADAMTS18	641.722	5.49589	0.242312	22.6811	6.89e-114	3.33e-112	Up
ADAMTS2	1088.71	-1.50536	0.11385	-13.2224	6.52e-40	1.03e-38	Down
ADAMTS4	4541.02	11.6053	0.442273	26.2401	9.27e-152	6.68e-150	Up
ADAMTS7	1126.58	2.08725	0.12735	16.3899	2.26e-60	5.48e-59	Up
ADAMTS8	89.1503	3.02091	0.732539	4.12389	3.73e-05	0.000116496	Up
ADAMTS9	404.387	1.32681	0.257509	5.15249	2.57e-07	1.02e-06	Up
ADAMTSL1	158.355	-1.22905	0.291169	-4.2211	2.43e-05	7.79e-05	Down
ADAMTSL2	44.7925	-6.42027	1.16633	-5.50466	3.7e-08	1.59e-07	Down
ADAMTSL3	21.4105	-2.45253	0.767599	-3.19507	0.00139798	0.0034752	Down
ADAMTSL4	407.518	2.33287	0.188789	12.357	4.46e-35	6.19e-34	Up
ADAP1	3453.59	-1.73472	0.114019	-15.2143	2.84e-52	5.81e-51	Down
ADARB2	122.043	1.5146	0.641718	2.36022	0.0182639	0.0362711	Up
ADCY2	51.4573	2.06988	0.533932	3.87668	0.00010589	0.0003123	Up
ADCY4	42.8244	1.76586	0.653106	2.70378	0.00685556	0.0149816	Up
ADCY6	4124.99	-1.16842	0.055201	-21.1667	1.94e-99	8.11e-98	Down
ADCYAP1R1	1392.93	-3.39415	0.243276	-13.9518	3.07e-44	5.31e-43	Down
ADD1	4024.44	1.54616	0.0577474	26.7745	6.4e-158	4.92e-156	Up
ADD2	429.348	4.12293	0.511624	8.05853	7.72e-16	5.52e-15	Up
ADGRA2	171.004	7.71625	0.729941	10.5711	4.06e-26	4.3e-25	Up
ADGRB1	5.31906	8.59833	2.67954	3.20889	0.00133251	0.00332802	Up
ADGRG1	3694.35	-4.39308	0.0731998	-60.015	0	0	Down
ADGRG2	58.2233	4.24672	0.577123	7.35843	1.86e-13	1.16e-12	Up
ADGRG5	33.1618	-2.31943	0.635326	-3.65077	0.000261451	0.000728714	Down
ADGRG6	1020.42	6.55873	0.262959	24.942	2.61e-137	1.65e-135	Up
ADGRG7	241.734	-5.03665	1.50156	-3.35428	0.000795716	0.0020629	Down
ADGRL1	119.45	2.39858	0.51986	4.61389	3.95e-06	1.39e-05	Up
ADGRL2	653.409	1.41193	0.197236	7.15856	8.15e-13	4.9e-12	Up
ADGRL3	29.5749	2.59138	0.898313	2.88472	0.00391762	0.00900773	Up
ADIRF	10.2791	-7.30948	1.94669	-3.75482	0.000173466	0.000495966	Down
ADM	1735.16	-2.29504	0.167045	-13.7391	5.92e-43	9.97e-42	Down
ADO	97.6176	1.30656	0.387932	3.36802	0.000757104	0.00197055	Up
ADORA2A	279.023	2.55285	0.369338	6.91197	4.78e-12	2.73e-11	Up
ADRA2B	57.4908	-2.72758	0.484465	-5.63008	1.8e-08	7.94e-08	Down
ADRB2	18.6814	-3.20805	1.10928	-2.89201	0.00382791	0.00882198	Down
AFAP1	278.584	2.72261	0.250017	10.8897	1.29e-27	1.43e-26	Up
AFDN	7309.58	-2.9073	0.108676	-26.7521	1.17e-157	8.94e-156	Down
AFF3	341.818	5.70537	0.296781	19.2242	2.32e-82	8e-81	Up
AGAP1	256.827	1.19523	0.245874	4.86113	1.17e-06	4.33e-06	Up
AGAP2	21.0777	4.52576	1.09621	4.12855	3.65e-05	0.000114264	Up
AGBL1	75.9173	-2.96075	1.21239	-2.44207	0.0146033	0.0297349	Down
AGBL2	126.485	-1.01251	0.329436	-3.07346	0.00211596	0.00510959	Down
AGL	578.86	2.48907	0.171134	14.5446	6.32e-48	1.19e-46	Up
AGMO	301.362	-4.6088	1.08607	-4.24356	2.2e-05	7.09e-05	Down
AGPAT1	1556.21	1.19882	0.0953544	12.5723	3e-36	4.3e-35	Up
AGPAT3	310.891	1.25094	0.248826	5.02738	4.97e-07	1.92e-06	Up
AGPAT4	226.715	1.01404	0.272814	3.71696	0.000201638	0.000570737	Up
AGRN	820.515	-1.77737	0.252435	-7.04088	1.91e-12	1.12e-11	Down
AGTR1	35.4039	-5.67576	0.869041	-6.53106	6.53e-11	3.47e-10	Down
AHCY	815.635	-1.13711	0.120219	-9.45861	3.12e-21	2.74e-20	Down
AHCYL2	195.236	1.39272	0.405007	3.43874	0.000584421	0.00154787	Up
AHR	826.195	1.57559	0.13482	11.6866	1.49e-31	1.87e-30	Up
AHRR	55.3849	7.63448	1.25332	6.0914	1.12e-09	5.42e-09	Up
AIFM2	87.6255	-1.43868	0.586244	-2.45407	0.014125	0.0288374	Down
AJUBA	410.973	-2.17312	0.2576	-8.43601	3.28e-17	2.49e-16	Down
AK5	187.2	-1.43746	0.400343	-3.59056	0.000329965	0.000906536	Down
AKAP12	302.082	-2.32425	0.241328	-9.63108	5.91e-22	5.37e-21	Down
AKAP6	90.8264	3.62203	0.509784	7.10503	1.2e-12	7.16e-12	Up
AKAP7	260.894	-3.76826	0.377254	-9.98867	1.71e-23	1.64e-22	Down
AKIRIN1	1218.31	1.1925	0.102097	11.6801	1.61e-31	2.01e-30	Up
AKR1C8	10739.9	1.55304	0.0474824	32.7077	1.21e-234	1.91e-232	Up
AKTIP	9862.31	1.30054	0.0617198	21.0717	1.45e-98	6e-97	Up
ALAD	334.096	1.40257	0.273568	5.12696	2.94e-07	1.17e-06	Up
ALAS1	346.473	1.05367	0.194015	5.43086	5.61e-08	2.37e-07	Up
ALDH1A2	1391.03	4.60115	0.163104	28.2099	4.43e-175	4.17e-173	Up
ALDH2	1606.9	3.97751	0.147846	26.9031	2.02e-159	1.58e-157	Up
ALDH5A1	413.734	1.49894	0.255102	5.87586	4.21e-09	1.95e-08	Up
ALDOA	15926.9	1.69401	0.0512112	33.0789	5.98e-240	9.73e-238	Up
ALDOB	42.435	-3.28668	1.27753	-2.57269	0.0100911	0.0212796	Down
ALDOC	867.699	-1.22245	0.121109	-10.0937	5.89e-24	5.78e-23	Down
ALKBH1	122.275	-1.11302	0.349279	-3.18663	0.0014394	0.00356732	Down
ALKBH6	102.37	1.14354	0.511966	2.23363	0.0255072	0.048875	Up
ALOX15B	232.462	-4.98343	0.89731	-5.55375	2.8e-08	1.21e-07	Down
ALPK1	80.6704	-1.19727	0.408123	-2.9336	0.00335059	0.00780507	Down
ALPK2	91.6542	1.58333	0.502073	3.15359	0.00161274	0.00396217	Up
ALPK3	41.1842	-1.65955	0.708709	-2.34165	0.0191986	0.037926	Down
ALPL	394.063	3.11641	0.431996	7.21399	5.43e-13	3.31e-12	Up
ALX1	284.287	-6.83321	1.49895	-4.55865	5.15e-06	1.78e-05	Down
AMER3	34.3408	-4.94345	1.77323	-2.78781	0.00530649	0.0118699	Down
AMH	242.89	-3.2687	0.464397	-7.03858	1.94e-12	1.13e-11	Down
AMIGO3	105.319	-1.01383	0.414918	-2.44345	0.0145475	0.02963	Down
AMMECR1	89.6937	1.00882	0.380416	2.65189	0.00800426	0.0172454	Up
AMOT	635.209	2.42048	0.220362	10.9841	4.56e-28	5.1e-27	Up
AMOTL1	83.1697	2.58205	0.667151	3.87027	0.000108715	0.000319679	Up
AMOTL2	1028.43	-1.65887	0.223819	-7.41165	1.25e-13	7.89e-13	Down
AMPD3	2163.87	-2.0716	0.155474	-13.3245	1.67e-40	2.67e-39	Down
AMZ1	43.3196	1.30068	0.567447	2.29216	0.0218965	0.0426831	Up
ANGPT1	178.26	-3.992	0.339148	-11.7707	5.53e-32	7.01e-31	Down
ANGPT2	179.682	-8.50369	0.806932	-10.5383	5.75e-26	6.05e-25	Down
ANGPT4	10.1521	-4.28651	1.90726	-2.24746	0.0246104	0.0473861	Down
ANGPTL1	40.9301	-3.80282	0.732129	-5.19419	2.06e-07	8.26e-07	Down
ANGPTL2	298.959	1.86191	0.202503	9.1945	3.77e-20	3.19e-19	Up
ANGPTL4	1672.99	-1.5667	0.221625	-7.06915	1.56e-12	9.2e-12	Down
ANKDD1B	1498.45	-3.30636	0.141597	-23.3505	1.36e-120	7.15e-119	Down
ANKEF1	195.379	-5.17451	1.49287	-3.46615	0.000527972	0.00140799	Down
ANKFY1	547.322	1.69158	0.171289	9.87555	5.31e-23	5.05e-22	Up
ANKH	284.043	1.51748	0.216065	7.02324	2.17e-12	1.26e-11	Up
ANKRA2	383.003	-1.01025	0.194575	-5.19208	2.08e-07	8.35e-07	Down
ANKRD13A	2201.21	1.20523	0.07938	15.1831	4.58e-52	9.33e-51	Up
ANKRD13B	122.439	1.57055	0.429582	3.65599	0.00025619	0.000714914	Up
ANKRD13D	117.127	-1.2838	0.360245	-3.5637	0.00036567	0.000999278	Down
ANKRD24	380.168	4.2943	0.375794	11.4273	3.06e-30	3.68e-29	Up
ANKRD31	143.429	-2.73847	0.717309	-3.81769	0.000134706	0.000391122	Down
ANKRD33B	175.099	-3.09684	0.304089	-10.184	2.34e-24	2.33e-23	Down
ANKRD34A	10.1416	-3.10334	1.19942	-2.58737	0.00967111	0.0204944	Down
ANKRD37	573.767	-1.90277	0.231281	-8.22708	1.92e-16	1.41e-15	Down
ANKRD40CL	80.914	-3.39028	1.18274	-2.86646	0.00415091	0.00949682	Down
ANKRD45	133.953	-1.1355	0.339732	-3.34234	0.000830746	0.00214728	Down
ANKRD46	326.756	-2.1501	0.210587	-10.2101	1.79e-24	1.79e-23	Down
ANKRD6	1225.88	1.63986	0.100219	16.3628	3.52e-60	8.51e-59	Up
ANKS1B	1051.4	-1.33273	0.274531	-4.85457	1.21e-06	4.47e-06	Down
ANKS4B	334.104	-4.45081	0.61755	-7.2072	5.71e-13	3.46e-12	Down
ANKS6	89.1706	1.80064	0.394868	4.56009	5.11e-06	1.77e-05	Up
ANLN	903.061	-2.47375	0.146698	-16.8629	8.44e-64	2.19e-62	Down
ANO3	404.303	3.34225	0.313269	10.6689	1.42e-26	1.53e-25	Up
ANO4	316.702	-3.62143	0.796985	-4.5439	5.52e-06	1.9e-05	Down
ANO5	271.708	2.50327	0.234008	10.6973	1.05e-26	1.13e-25	Up
ANTXR1	2149.54	2.93208	0.119757	24.4836	2.21e-132	1.31e-130	Up
ANXA1	379.276	-1.55633	0.315175	-4.938	7.89e-07	2.98e-06	Down
ANXA2	3681.82	2.13809	0.0602494	35.4873	7.71e-276	1.42e-273	Up
AP1AR	439.462	-1.59322	0.177803	-8.96058	3.23e-19	2.66e-18	Down
AP1M2	117.554	-2.28078	0.596607	-3.82292	0.00013188	0.00038332	Down
AP1S1	803.614	1.29585	0.127687	10.1487	3.36e-24	3.34e-23	Up
AP1S2	1207.48	2.92358	0.108567	26.9287	1.01e-159	8.01e-158	Up
AP2A1	1470.24	1.30176	0.100637	12.9352	2.85e-38	4.31e-37	Up
AP2M1	5714.48	1.1692	0.0625176	18.7019	4.77e-78	1.56e-76	Up
AP2S1	418.543	1.10474	0.205097	5.38643	7.19e-08	3.01e-07	Up
AP3B2	429.88	-1.4626	0.382944	-3.81937	0.000133795	0.000388723	Down
AP3M2	764.029	2.19825	0.286354	7.6767	1.63e-14	1.09e-13	Up
AP4B1	112.383	-1.16449	0.336003	-3.4657	0.000528857	0.00140988	Down
AP5B1	68.7246	1.46477	0.41939	3.49263	0.000478289	0.00128397	Up
AP5S1	55.5396	2.17503	0.614268	3.54085	0.000398846	0.00108279	Up
APBA1	3297.52	-1.42753	0.121635	-11.7362	8.31e-32	1.05e-30	Down
APBB1IP	20.1135	3.33925	1.38098	2.41802	0.0156052	0.0315476	Up
APCDD1	1660.73	4.17108	0.174343	23.9246	1.7e-126	9.53e-125	Up
APH1B	6680.73	-1.62535	0.126682	-12.8302	1.11e-37	1.65e-36	Down
APLN	67.8715	-2.45352	0.442846	-5.54033	3.02e-08	1.31e-07	Down
APLP1	186.428	2.96869	0.353477	8.39853	4.52e-17	3.4e-16	Up
APOB	52.6902	-4.24652	1.69721	-2.50205	0.0123476	0.0255363	Down
APOD	375.913	-1.91566	0.237835	-8.05457	7.98e-16	5.69e-15	Down
APOE	1045.03	2.53756	0.121254	20.9276	3e-97	1.23e-95	Up
APOF	23.6394	-3.5274	0.853966	-4.13061	3.62e-05	0.000113377	Down
APOM	33.8766	-1.45568	0.584919	-2.48868	0.0128217	0.0264378	Down
APTX	3263.94	-1.74544	0.0700703	-24.9098	5.82e-137	3.61e-135	Down
AQP11	30.6141	-1.75879	0.66143	-2.65908	0.00783545	0.0169068	Down
AQP2	68.9823	1.99625	0.815203	2.44877	0.0143344	0.0292305	Up
AQP3	14.8824	-5.02721	1.29989	-3.86742	0.000109992	0.000323229	Down
AQP5	11.4526	8.42821	2.71319	3.10639	0.00189388	0.00460547	Up
AR	216.154	-1.40129	0.460623	-3.04216	0.00234889	0.00562108	Down
ARAP3	162.233	4.04033	0.368692	10.9585	6.05e-28	6.75e-27	Up
ARF5	1369.72	1.35726	0.102354	13.2604	3.93e-40	6.22e-39	Up
ARFGEF3	318.719	-1.28496	0.386638	-3.32342	0.000889219	0.00228477	Down
ARFRP1	468.412	1.2073	0.192596	6.26854	3.64e-10	1.83e-09	Up
ARHGAP18	20822.1	-1.86917	0.0795894	-23.4851	5.79e-122	3.09e-120	Down
ARHGAP19	148.316	-1.31743	0.400777	-3.28718	0.00101195	0.00257385	Down
ARHGAP20	252.875	1.43991	0.280592	5.13171	2.87e-07	1.14e-06	Up
ARHGAP22	5178.18	-3.30716	0.161242	-20.5105	1.74e-93	6.81e-92	Down
ARHGAP23	324.916	-1.98947	0.343414	-5.79323	6.9e-09	3.15e-08	Down
ARHGAP27	395.464	-4.75224	0.557606	-8.52258	1.56e-17	1.2e-16	Down
ARHGAP29	2593.26	-1.34147	0.115464	-11.6181	3.33e-31	4.11e-30	Down
ARHGAP31	296.301	1.27384	0.323623	3.93619	8.28e-05	0.000247804	Up
ARHGAP8	51.8027	2.24592	0.929314	2.41675	0.0156596	0.0316437	Up
ARHGDIA	1408.26	1.12708	0.116448	9.67885	3.71e-22	3.39e-21	Up
ARHGEF16	37.2498	-2.53303	0.880612	-2.87644	0.00402188	0.00922601	Down
ARHGEF2	512.183	2.65769	0.327498	8.11511	4.85e-16	3.5e-15	Up
ARHGEF26	303.918	-3.89385	0.46335	-8.40369	4.33e-17	3.26e-16	Down
ARHGEF37	69.0391	-1.00036	0.438291	-2.28241	0.0224653	0.0436576	Down
ARHGEF38	46.0565	-2.65828	0.700104	-3.79697	0.000146474	0.000422895	Down
ARHGEF39	316.027	-3.30323	0.21872	-15.1025	1.56e-51	3.14e-50	Down
ARHGEF40	661.94	1.61494	0.228825	7.05756	1.69e-12	9.94e-12	Up
ARHGEF5	104.355	-3.01564	0.729601	-4.13328	3.58e-05	0.000112165	Down
ARID3A	111.348	1.13064	0.504802	2.23976	0.0251065	0.0482206	Up
ARID3C	33.3365	-1.56487	0.636162	-2.45986	0.0138992	0.0284187	Down
ARID5B	914.424	-1.73678	0.125517	-13.837	1.52e-43	2.6e-42	Down
ARL14EPL	1845.7	-3.54234	0.790079	-4.48352	7.34e-06	2.5e-05	Down
ARL2	203.487	1.21845	0.297234	4.0993	4.14e-05	0.00012898	Up
ARL4A	1594.56	-2.54563	0.104509	-24.3581	4.76e-131	2.76e-129	Down
ARL4D	959.846	-3.44974	0.296705	-11.6268	3.01e-31	3.71e-30	Down
ARL5B	2256.32	-1.19077	0.080539	-14.785	1.83e-49	3.55e-48	Down
ARL8B	4379.06	1.08366	0.0681123	15.9099	5.41e-57	1.23e-55	Up
ARMC12	146.917	1.18661	0.344442	3.44501	0.000571035	0.00151363	Up
ARMC2	507.386	-1.0239	0.241734	-4.23563	2.28e-05	7.33e-05	Down
ARMCX1	239.786	-1.16418	0.285751	-4.07412	4.62e-05	0.000142668	Down
ARMCX4	276.928	-2.61073	0.305563	-8.544	1.3e-17	1e-16	Down
ARMCX5	307.022	-1.19886	0.231135	-5.18684	2.14e-07	8.58e-07	Down
ARNT2	375.064	1.50292	0.257498	5.83664	5.33e-09	2.45e-08	Up
ARNTL2	110.094	2.80591	0.394538	7.11189	1.14e-12	6.82e-12	Up
ARPC1B	527.947	1.33434	0.156908	8.50394	1.83e-17	1.4e-16	Up
ARPC2	2884.89	1.79772	0.0694163	25.8977	7.07e-148	4.95e-146	Up
ARRDC4	2787.28	-1.39067	0.075634	-18.3869	1.67e-75	5.29e-74	Down
ARSG	30.3101	-2.54912	0.91743	-2.77855	0.00546022	0.0121843	Down
ARSI	50.4738	-2.86874	1.16293	-2.46681	0.0136322	0.027926	Down
ART3	1085.06	-2.35775	0.664081	-3.5504	0.000384641	0.00104822	Down
ARTN	9.3453	6.85574	2.05131	3.34213	0.000831396	0.00214856	Up
ARX	6.76709	-6.84229	2.03879	-3.35606	0.000790616	0.00205121	Down
ASAP2	819.48	1.48891	0.137192	10.8528	1.93e-27	2.13e-26	Up
ASB1	219.067	1.283	0.280139	4.57987	4.65e-06	1.62e-05	Up
ASB11	241.698	-4.13595	0.880424	-4.69768	2.63e-06	9.37e-06	Down
ASB16	43.7219	-3.96937	0.927754	-4.27848	1.88e-05	6.11e-05	Down
ASB3	512.364	-1.01498	0.203095	-4.99758	5.81e-07	2.22e-06	Down
ASF1B	4353.9	-3.14328	0.158605	-19.8183	2.07e-87	7.51e-86	Down
ASGR2	47.7787	-5.81007	1.62962	-3.56529	0.00036345	0.000993602	Down
ASIC1	85.9332	4.899	0.557158	8.79284	1.46e-18	1.17e-17	Up
ASNSD1	126.388	-1.17158	0.384382	-3.04796	0.00230402	0.00552142	Down
ASPA	28.033	-5.87317	1.65525	-3.54821	0.000387855	0.00105594	Down
ASPDH	28.3463	-2.74104	0.963553	-2.84472	0.00444499	0.0100994	Down
ASPHD2	361.667	-2.3327	0.407059	-5.7306	1e-08	4.49e-08	Down
ASPM	2263.02	-3.99368	0.122349	-32.6417	1.05e-233	1.62e-231	Down
ASRGL1	346.186	-2.29935	0.20112	-11.4327	2.87e-30	3.46e-29	Down
ASTL	1824.36	-5.09241	0.42016	-12.1201	8.26e-34	1.1e-32	Down
ASTN1	2586.52	-4.62281	0.380034	-12.1642	4.82e-34	6.49e-33	Down
ASTN2	1431.89	1.15006	0.214834	5.35324	8.64e-08	3.59e-07	Up
ASZ1	39.9902	-4.6275	1.74224	-2.65605	0.00790611	0.017046	Down
ATAD2	2493.88	-2.55016	0.102372	-24.9106	5.71e-137	3.56e-135	Down
ATAD2B	671.762	-1.2746	0.150069	-8.49346	2.01e-17	1.53e-16	Down
ATAD5	350.294	-2.34094	0.224575	-10.4239	1.93e-25	1.99e-24	Down
ATF3	3734.91	-2.15373	0.0976236	-22.0616	7.39e-108	3.4e-106	Down
ATF4	5015.14	-1.02986	0.0577935	-17.8197	4.97e-71	1.48e-69	Down
ATF5	257.134	1.15572	0.203067	5.69133	1.26e-08	5.61e-08	Up
ATF7IP2	119.151	-3.11269	0.315637	-9.86161	6.11e-23	5.78e-22	Down
ATG10	50.2125	-1.58574	0.594073	-2.66927	0.00760174	0.0164557	Down
ATG2B	6268.59	1.37804	0.0927373	14.8597	6.02e-50	1.18e-48	Up
ATG4A	3615.41	-2.07265	0.138011	-15.018	5.59e-51	1.12e-49	Down
ATG7	629.831	-1.7547	0.138874	-12.6351	1.35e-36	1.95e-35	Down
ATG9A	417.159	1.21412	0.20173	6.01854	1.76e-09	8.42e-09	Up
ATG9B	52.81	-4.273	1.07121	-3.98894	6.64e-05	0.000201272	Down
ATL2	5375.31	-1.03623	0.074237	-13.9584	2.8e-44	4.85e-43	Down
ATOH8	30.9449	2.87266	1.11579	2.57456	0.0100369	0.0211815	Up
ATP10B	398.873	-2.51995	0.541688	-4.65202	3.29e-06	1.16e-05	Down
ATP10D	4380.47	1.72415	0.0703975	24.4916	1.82e-132	1.08e-130	Up
ATP11A	423.449	1.10815	0.195682	5.66303	1.49e-08	6.6e-08	Up
ATP13A1	833.191	1.07175	0.121002	8.8573	8.2e-19	6.67e-18	Up
ATP1A3	71.9289	-6.08516	1.14064	-5.33486	9.56e-08	3.95e-07	Down
ATP1B2	72.6851	-2.86361	0.977063	-2.93084	0.00338047	0.00787072	Down
ATP2B2	37.0915	-5.05411	1.00763	-5.01584	5.28e-07	2.03e-06	Down
ATP2B3	104.693	-3.74893	0.604599	-6.2007	5.62e-10	2.78e-09	Down
ATP2C2	632.599	-4.28987	0.55715	-7.69967	1.36e-14	9.11e-14	Down
ATP5F1C	3553.11	1.10797	0.0639212	17.3334	2.63e-67	7.42e-66	Up
ATP6V0A1	2920.72	1.09586	0.0910797	12.0319	2.42e-33	3.19e-32	Up
ATP6V0A2	1426.03	1.27774	0.118711	10.7635	5.12e-27	5.55e-26	Up
ATP6V0A4	3280.85	-3.29213	0.434857	-7.57061	3.71e-14	2.42e-13	Down
ATP6V0B	2511.51	2.32476	0.0724195	32.1013	4.22e-226	6.16e-224	Up
ATP6V0D1	794.072	1.38063	0.125318	11.017	3.17e-28	3.56e-27	Up
ATP6V0D2	7.0569	4.50401	1.91325	2.35412	0.0185667	0.0367984	Up
ATP6V0E2	203.977	1.04227	0.372588	2.79737	0.00515204	0.0115543	Up
ATP6V1H	620.214	1.72551	0.140586	12.2737	1.25e-34	1.71e-33	Up
ATP8A1	226.271	-2.82808	0.426735	-6.62726	3.42e-11	1.85e-10	Down
ATP8A2	465.027	-3.29707	0.496506	-6.64055	3.13e-11	1.69e-10	Down
ATP8B1	215.713	-2.29588	0.539403	-4.25633	2.08e-05	6.71e-05	Down
ATP8B3	118.181	-1.59553	0.505104	-3.15882	0.00158412	0.00389945	Down
ATP8B4	136.561	-4.20111	1.55473	-2.70214	0.00688941	0.0150484	Down
ATPSCKMT	195.938	-1.22841	0.314733	-3.90302	9.5e-05	0.000282105	Down
ATXN1	3390.1	1.16337	0.100993	11.5193	1.05e-30	1.28e-29	Up
ATXN7L3	287.149	1.007	0.297287	3.38731	0.000705826	0.00184506	Up
AUH	693.106	-1.05272	0.148804	-7.07456	1.5e-12	8.86e-12	Down
AURKB	663.042	-3.25339	0.207	-15.7169	1.16e-55	2.57e-54	Down
AUTS2	1887.04	3.48533	0.112293	31.0376	1.67e-211	2.17e-209	Up
AVP	8.71376	4.87826	1.79703	2.71463	0.00663497	0.0145457	Up
AXIN2	171.807	1.57406	0.316648	4.971	6.66e-07	2.54e-06	Up
AXL	1203.04	-1.01058	0.205184	-4.92523	8.43e-07	3.18e-06	Down
AZIN1	2468.9	-1.09596	0.0673145	-16.2812	1.34e-59	3.2e-58	Down
AZIN2	6812.65	-1.47053	0.306864	-4.79211	1.65e-06	6.02e-06	Down
B3GAT2	606.293	2.3345	0.241302	9.67459	3.87e-22	3.53e-21	Up
B3GNT3	609.248	-3.6126	0.168177	-21.4809	2.35e-102	1.01e-100	Down
B3GNT4	4688.79	-2.38442	0.238096	-10.0145	1.32e-23	1.27e-22	Down
B4GALNT3	7.98319	4.18612	1.65658	2.52697	0.0115052	0.02393	Up
B4GALNT4	46.5459	1.90546	0.772156	2.46771	0.013598	0.0278642	Up
B4GALT3	2518.38	1.19811	0.0777554	15.4087	1.43e-53	3.02e-52	Up
B4GALT4	263.481	-1.0473	0.236529	-4.42781	9.52e-06	3.2e-05	Down
B4GALT5	1050.65	1.27378	0.138197	9.21713	3.05e-20	2.6e-19	Up
B4GALT6	910.386	2.6896	0.117937	22.8054	4.05e-115	2.01e-113	Up
BAALC	134.503	5.03664	0.582576	8.64546	5.36e-18	4.19e-17	Up
BACH2	72.7979	1.35255	0.417633	3.23861	0.00120115	0.00302175	Up
BAG1	1228.09	1.65652	0.137266	12.0679	1.56e-33	2.07e-32	Up
BAG3	2204.75	-3.20771	0.0924034	-34.7142	4.81e-264	8.43e-262	Down
BAHCC1	229.049	1.6358	0.345854	4.72974	2.25e-06	8.07e-06	Up
BAIAP2L1	931.642	-2.16599	0.245149	-8.83543	9.97e-19	8.07e-18	Down
BAMBI	341.651	-1.08045	0.319091	-3.38603	0.000709119	0.00185332	Down
BARD1	908.837	-3.69088	0.201819	-18.2881	1.03e-74	3.2e-73	Down
BARHL2	305.032	-4.42573	1.11118	-3.98292	6.81e-05	0.000205944	Down
BARX1	69.6572	-2.25637	0.593821	-3.79974	0.00014485	0.000418643	Down
BARX2	3909.52	-2.5909	0.415721	-6.23231	4.6e-10	2.29e-09	Down
BBC3	240.26	-1.58183	0.310772	-5.08999	3.58e-07	1.41e-06	Down
BBOX1	582.595	-4.59927	0.683588	-6.72814	1.72e-11	9.49e-11	Down
BBS10	32.9784	2.48016	0.745189	3.32823	0.000874006	0.00224902	Up
BBS2	1155.07	-1.66908	0.126116	-13.2345	5.55e-40	8.76e-39	Down
BCAN	17.7879	-3.71688	1.65628	-2.24412	0.024825	0.0477728	Down
BCAP29	276.512	-1.22949	0.270554	-4.54434	5.51e-06	1.9e-05	Down
BCAS1	897.464	-4.63939	0.682719	-6.79546	1.08e-11	6.05e-11	Down
BCAS2	720.285	-1.43491	0.200281	-7.1645	7.81e-13	4.7e-12	Down
BCKDHB	170.062	-1.083	0.272861	-3.96906	7.22e-05	0.000217494	Down
BCL2L11	994.063	-4.0924	0.518053	-7.89958	2.8e-15	1.94e-14	Down
BCL3	188.29	1.58026	0.258497	6.11325	9.76e-10	4.74e-09	Up
BCL6	356.93	2.59347	0.294262	8.81347	1.21e-18	9.78e-18	Up
BCO1	33.4661	5.77354	1.15094	5.01637	5.27e-07	2.03e-06	Up
BDNF	73.6115	3.04803	0.585558	5.20534	1.94e-07	7.79e-07	Up
BEND5	145.506	-1.33448	0.429782	-3.10503	0.00190261	0.00462506	Down
BEST1	29.9329	-2.40628	0.96271	-2.49949	0.0124372	0.0257101	Down
BGN	503.111	3.07651	0.293762	10.4728	1.15e-25	1.2e-24	Up
BHLHA9	49.186	-4.77094	1.60828	-2.96649	0.00301221	0.007092	Down
BHLHE41	294.525	-2.72508	0.347513	-7.84166	4.45e-15	3.04e-14	Down
BICD1	67.2218	-1.80977	0.567558	-3.1887	0.00142917	0.00354386	Down
BICDL1	377.773	2.2913	0.294759	7.77347	7.64e-15	5.16e-14	Up
BIRC2	1435.27	-1.28404	0.0999549	-12.8461	9.04e-38	1.35e-36	Down
BIRC5	1148.3	-3.28333	0.144278	-22.7569	1.23e-114	6.06e-113	Down
BLM	2451.41	-2.3846	0.171069	-13.9394	3.65e-44	6.3e-43	Down
BLOC1S1	206.122	1.16902	0.254281	4.59737	4.28e-06	1.49e-05	Up
BLVRA	132.748	-1.3643	0.343036	-3.97713	6.98e-05	0.00021056	Down
BMF	603.727	1.86095	0.193071	9.63871	5.49e-22	5e-21	Up
BMP15	92699.4	-3.35713	0.0760232	-44.1593	0	0	Down
BMP2	76.6079	-2.49281	0.416231	-5.989	2.11e-09	1e-08	Down
BMP6	1053.56	-2.38264	0.214365	-11.1149	1.06e-28	1.22e-27	Down
BMPR1B	4636.73	5.06174	0.0790461	64.0352	0	0	Up
BMT2	290.484	-1.0053	0.209523	-4.79804	1.6e-06	5.85e-06	Down
BNC1	908.814	-4.55055	0.688623	-6.60818	3.89e-11	2.09e-10	Down
BNIP1	249.706	-1.02308	0.243741	-4.19742	2.7e-05	8.61e-05	Down
BNIP3	2040.14	-2.61228	0.169744	-15.3896	1.92e-53	4.04e-52	Down
BNIP5	10.7468	-4.84074	1.80083	-2.68807	0.00718667	0.0156484	Down
BOC	577.693	1.75504	0.175166	10.0193	1.25e-23	1.22e-22	Up
BOLL	53.9646	-2.92423	1.29341	-2.26086	0.0237677	0.0459233	Down
BORA	1072.85	-2.28756	0.174438	-13.1139	2.74e-39	4.26e-38	Down
BPGM	442.739	1.5093	0.194095	7.77608	7.48e-15	5.06e-14	Up
BPI	126.898	2.10652	0.533036	3.95192	7.75e-05	0.000232611	Up
BRCA1	1155.92	-1.9614	0.129513	-15.1444	8.25e-52	1.67e-50	Down
BRCA2	9774.62	-2.37879	0.110581	-21.5118	1.21e-102	5.19e-101	Down
BRDT	245.455	-4.8339	1.11423	-4.33834	1.44e-05	4.72e-05	Down
BRI3BP	974.754	-1.44546	0.206577	-6.99718	2.61e-12	1.51e-11	Down
BRINP2	292.705	-6.33297	1.49973	-4.22274	2.41e-05	7.74e-05	Down
BRINP3	694.881	8.15424	0.464805	17.5434	6.68e-69	1.93e-67	Up
BRIP1	118.218	-1.62122	0.334974	-4.83985	1.3e-06	4.8e-06	Down
BRIX1	947.073	-1.07508	0.123704	-8.69076	3.6e-18	2.83e-17	Down
BRMS1	366.947	1.78071	0.287161	6.20109	5.61e-10	2.77e-09	Up
BRSK1	136.44	2.87024	0.392753	7.30801	2.71e-13	1.68e-12	Up
BSCL2	550.126	1.18603	0.176308	6.72702	1.73e-11	9.55e-11	Up
BSN	38.4811	2.28599	0.964965	2.36899	0.0178367	0.0355195	Up
BST1	72.5889	-2.47126	0.970639	-2.54601	0.0108961	0.0227897	Down
BSX	84.6331	-5.86313	1.56132	-3.75524	0.000173178	0.000495346	Down
BTBD11	178.001	5.53872	0.416551	13.2966	2.42e-40	3.87e-39	Up
BTBD18	600.016	-3.21921	0.621546	-5.17936	2.23e-07	8.92e-07	Down
BTBD9	479.42	1.61682	0.162038	9.97803	1.9e-23	1.83e-22	Up
BTC	10.513	-3.84732	1.47877	-2.6017	0.00927637	0.0197785	Down
BTD	234.881	1.02697	0.360923	2.8454	0.00443563	0.0100841	Up
BTG2	1279.18	-2.36308	0.392303	-6.02362	1.71e-09	8.17e-09	Down
BTG4	38777.7	-3.04191	0.152274	-19.9765	8.81e-89	3.25e-87	Down
BTN1A1	9.65808	3.46606	1.27498	2.71851	0.00655762	0.0143941	Up
BUB1	1226.8	-3.36845	0.140904	-23.906	2.65e-126	1.48e-124	Down
BUB1B	9462.04	-3.63257	0.113094	-32.1199	2.32e-226	3.42e-224	Down
BVES	83.3105	-2.111	0.823057	-2.56483	0.0103226	0.021715	Down
BZW2	1214.51	1.77079	0.107925	16.4077	1.68e-60	4.12e-59	Up
C10orf105	30.3195	-5.28646	1.67087	-3.1639	0.00155671	0.00383745	Down
C10orf143	750.097	-1.38566	0.176623	-7.84526	4.32e-15	2.96e-14	Down
C10orf90	2008.82	-3.02247	0.189367	-15.9609	2.39e-57	5.47e-56	Down
C11orf71	59.2842	-2.83857	0.452197	-6.27728	3.45e-10	1.73e-09	Down
C11orf87	62.8572	3.42789	0.572246	5.99024	2.1e-09	9.98e-09	Up
C11orf94	38.3241	-2.08797	0.716173	-2.91545	0.00355171	0.00823893	Down
C12orf40	1538.96	-3.4263	1.10921	-3.08894	0.0020087	0.00486588	Down
C12orf75	28.1966	-2.71108	0.829661	-3.26769	0.00108428	0.0027432	Down
C14orf28	78.2526	-1.17769	0.434165	-2.71255	0.00667682	0.0146233	Down
C15orf61	91.2805	-1.19314	0.358862	-3.32477	0.000884912	0.00227539	Down
C16orf87	255.715	-1.37555	0.215725	-6.37642	1.81e-10	9.32e-10	Down
C1orf105	91.6767	-3.1564	0.892566	-3.53632	0.000405742	0.0011001	Down
C1orf112	341.722	-1.4215	0.218658	-6.501	7.98e-11	4.21e-10	Down
C1orf115	411.565	-4.76042	0.231182	-20.5916	3.26e-94	1.3e-92	Down
C1orf116	18.3788	-2.5852	1.02281	-2.52754	0.0114865	0.0238947	Down
C1orf146	292.467	-4.37673	1.46728	-2.98288	0.00285552	0.00675065	Down
C1orf198	302.555	-1.31374	0.311869	-4.21247	2.53e-05	8.08e-05	Down
C1orf210	8.21503	-4.04328	1.71104	-2.36306	0.0181247	0.0360256	Down
C1orf54	48.233	-3.1887	0.632098	-5.04462	4.54e-07	1.76e-06	Down
C1QTNF1	1033.41	4.11748	0.219594	18.7504	1.92e-78	6.33e-77	Up
C1QTNF3	31.8834	5.68066	1.05167	5.40158	6.61e-08	2.78e-07	Up
C1QTNF5	10.3555	5.0938	1.47249	3.45932	0.000541547	0.00144149	Up
C1QTNF6	491.065	3.16005	0.262892	12.0203	2.78e-33	3.66e-32	Up
C1QTNF7	99.6055	2.15787	0.608951	3.54358	0.000394728	0.00107339	Up
C1RL	29.6085	3.33974	1.44538	2.31063	0.0208533	0.040845	Up
C2CD2L	252.659	1.8693	0.251281	7.43907	1.01e-13	6.45e-13	Up
C2CD4D	115.203	-1.82214	0.68327	-2.66679	0.00765795	0.0165625	Down
C2orf69	120.737	-1.38439	0.293736	-4.71304	2.44e-06	8.72e-06	Down
C2orf76	272.023	-1.41457	0.297496	-4.75494	1.99e-06	7.18e-06	Down
C3orf49	278.876	-6.24544	1.51052	-4.13463	3.56e-05	0.000111585	Down
C3orf70	355.468	1.57408	0.207163	7.59829	3e-14	1.97e-13	Up
C4orf19	63.8822	-1.37963	0.500662	-2.75562	0.00585815	0.0129786	Down
C4orf33	268.452	-2.12335	0.368258	-5.76595	8.12e-09	3.68e-08	Down
C4orf46	67.036	-1.98223	0.541325	-3.66181	0.000250444	0.000699868	Down
C5AR1	321.864	-6.39597	1.46686	-4.36033	1.3e-05	4.3e-05	Down
C5AR2	280.746	-3.88882	0.3733	-10.4174	2.06e-25	2.13e-24	Down
C5orf49	368.237	1.8541	0.256473	7.22924	4.86e-13	2.96e-12	Up
C6orf52	369.145	-3.81749	0.609993	-6.25825	3.89e-10	1.95e-09	Down
C7	65.2718	-4.72649	0.79552	-5.94139	2.83e-09	1.33e-08	Down
C7orf31	111.541	-3.26266	0.842626	-3.87202	0.000107938	0.00031747	Down
C7orf57	8.35966	-3.43961	1.34066	-2.56561	0.0102995	0.0216729	Down
C9	23.1655	3.75972	1.26424	2.97391	0.00294031	0.00693689	Up
C9orf131	24.975	-3.83487	0.961619	-3.98793	6.67e-05	0.000202046	Down
CA10	188.904	-1.67105	0.444008	-3.76356	0.000167509	0.000480421	Down
CA12	82.2194	-5.34349	0.578526	-9.23639	2.55e-20	2.18e-19	Down
CA2	26.57	4.12202	1.30479	3.15914	0.00158238	0.00389656	Up
CA5A	65.7552	-1.8113	0.556369	-3.25557	0.00113163	0.00285829	Down
CA8	46.2447	3.9395	0.696441	5.65662	1.54e-08	6.84e-08	Up
CABLES1	215.772	-3.06258	0.266987	-11.4709	1.85e-30	2.23e-29	Down
CABP1	52.1498	-1.88941	0.720603	-2.62199	0.00874175	0.0186963	Down
CABYR	23.4144	1.98018	0.855268	2.31528	0.0205977	0.040396	Up
CACHD1	514.601	2.03231	0.164599	12.3471	5.05e-35	6.99e-34	Up
CACNA1C	32.6958	2.27238	0.690843	3.28929	0.00100441	0.00255702	Up
CACNA1E	670.158	-2.676	0.14993	-17.8483	2.98e-71	8.9e-70	Down
CACNA1G	665.049	2.04579	0.178551	11.4577	2.15e-30	2.6e-29	Up
CACNA1I	13.9318	-3.75915	1.0538	-3.56723	0.000360775	0.000986874	Down
CACNA2D3	42.6837	-5.39643	0.751679	-7.17917	7.01e-13	4.24e-12	Down
CACNA2D4	6863.09	-2.62273	0.233535	-11.2306	2.89e-29	3.39e-28	Down
CACNB1	92.7252	-1.04688	0.419471	-2.49571	0.0125705	0.0259624	Down
CACNB2	181.396	-1.16655	0.372351	-3.13292	0.00173075	0.0042363	Down
CACNB4	135.547	-4.04343	0.365556	-11.061	1.94e-28	2.19e-27	Down
CACNG4	32.8857	1.8047	0.745394	2.42114	0.0154719	0.031324	Up
CACNG8	53.0374	-3.16984	0.928744	-3.41304	0.000642428	0.00169115	Down
CACYBP	488.8	-1.31783	0.165034	-7.98517	1.4e-15	9.88e-15	Down
CADM4	553.743	1.5446	0.264539	5.83884	5.26e-09	2.42e-08	Up
CADPS2	4347.63	-1.56495	0.2097	-7.46279	8.47e-14	5.41e-13	Down
CALCR	265.258	-2.19214	0.653601	-3.35394	0.000796709	0.00206509	Down
CALCRL	83.2305	6.68875	0.874322	7.65021	2.01e-14	1.33e-13	Up
CALD1	958.101	2.43474	0.128381	18.965	3.32e-80	1.11e-78	Up
CALML4	57.9644	-1.33036	0.592667	-2.2447	0.0247873	0.0477068	Down
CALY	57.601	-5.95289	1.10954	-5.36521	8.09e-08	3.37e-07	Down
CAMK1	1315.54	-1.69181	0.145855	-11.5993	4.16e-31	5.11e-30	Down
CAMK1D	466.147	1.13466	0.195925	5.79131	6.98e-09	3.18e-08	Up
CAMK1G	419.109	-3.44779	0.23873	-14.4422	2.81e-47	5.2e-46	Down
CAMK2B	166.394	6.50222	0.824329	7.88789	3.07e-15	2.13e-14	Up
CAMK2D	590.681	1.01453	0.156064	6.50073	7.99e-11	4.22e-10	Up
CAMK2N1	77.6119	1.79998	0.48688	3.69697	0.000218191	0.000614699	Up
CAMK2N2	54.5793	3.65224	0.953652	3.82974	0.000128279	0.000373323	Up
CAMKK1	345.822	1.32695	0.234123	5.66773	1.45e-08	6.42e-08	Up
CAMKK2	216.012	-1.46485	0.309879	-4.72716	2.28e-06	8.17e-06	Down
CAMSAP2	476.949	1.14725	0.239046	4.79929	1.59e-06	5.82e-06	Up
CAMTA1	408.268	-1.74142	0.20457	-8.51257	1.7e-17	1.31e-16	Down
CAMTA2	611.337	1.8244	0.176819	10.3179	5.85e-25	5.97e-24	Up
CAND2	1773.04	-1.88627	0.102098	-18.4751	3.28e-76	1.04e-74	Down
CAP1	2633.33	1.80095	0.0803705	22.4082	3.28e-111	1.55e-109	Up
CAP2	236.769	1.35077	0.343889	3.92792	8.57e-05	0.000255983	Up
CAPG	607.832	2.79837	0.412679	6.78099	1.19e-11	6.65e-11	Up
CAPN12	720.007	-1.07054	0.337945	-3.16779	0.001536	0.00379044	Down
CAPN14	18.4397	-5.56103	1.78026	-3.12372	0.00178582	0.00436031	Down
CAPN3	23.947	-3.14699	1.0104	-3.1146	0.00184193	0.0044878	Down
CAPN5	253.271	-2.19791	0.232621	-9.44849	3.44e-21	3.01e-20	Down
CAPNS1	479.906	1.43164	0.196636	7.28066	3.32e-13	2.05e-12	Up
CAPRIN2	2667.57	-1.69019	0.0816709	-20.6951	3.83e-95	1.53e-93	Down
CAPS2	76.0967	-1.85633	0.501127	-3.70432	0.000211962	0.000598124	Down
CARD10	85.4334	3.02902	0.437794	6.91882	4.55e-12	2.61e-11	Up
CARD11	22.3587	-3.58181	1.42146	-2.5198	0.0117422	0.0243862	Down
CARD14	34.5239	-2.19802	0.600958	-3.65752	0.000254666	0.000710948	Down
CARHSP1	177.816	-1.56533	0.313173	-4.9983	5.78e-07	2.22e-06	Down
CARMIL3	33.0508	3.08185	0.953702	3.23147	0.00123157	0.00309098	Up
CASD1	1221.4	-1.02715	0.117746	-8.72349	2.7e-18	2.13e-17	Down
CASK	1636.85	1.12612	0.0927434	12.1423	6.3e-34	8.42e-33	Up
CASKIN1	118.464	-1.48454	0.396941	-3.73996	0.00018405	0.000524602	Down
CASP7	254.9	-1.1311	0.209296	-5.4043	6.51e-08	2.74e-07	Down
CASP9	86.2955	1.38898	0.53548	2.59389	0.00948963	0.0201773	Up
CASR	99.6947	2.34709	0.349204	6.72127	1.8e-11	9.92e-11	Up
CAST	671.424	-1.16504	0.146492	-7.95293	1.82e-15	1.28e-14	Down
CASTOR1	2902.12	1.1788	0.114589	10.2872	8.05e-25	8.17e-24	Up
CASTOR2	1497.83	1.27932	0.108191	11.8247	2.91e-32	3.73e-31	Up
CASZ1	127.968	-2.77769	0.595205	-4.66678	3.06e-06	1.08e-05	Down
CAVIN2	55.8643	-1.54588	0.528446	-2.92534	0.00344082	0.00799912	Down
CBFA2T3	37.2475	-3.63202	1.33728	-2.71598	0.00660807	0.0144911	Down
CBS	57.3279	1.77757	0.704359	2.52367	0.0116136	0.0241481	Up
CBX6	102.639	1.3717	0.351968	3.89724	9.73e-05	0.000288425	Up
CBX8	269.895	-1.49048	0.248778	-5.9912	2.08e-09	9.92e-09	Down
CCBE1	1997.66	2.50044	0.140425	17.8062	6.33e-71	1.88e-69	Up
CCDC106	187.934	2.00583	0.324431	6.18261	6.31e-10	3.1e-09	Up
CCDC13	12.8844	4.32008	1.55412	2.77977	0.00543982	0.0121427	Up
CCDC134	285.244	-3.22048	0.247935	-12.9892	1.41e-38	2.15e-37	Down
CCDC14	134.148	-1.16851	0.303221	-3.85368	0.000116357	0.000340849	Down
CCDC146	35.5391	-3.25253	1.26419	-2.57281	0.0100876	0.0212755	Down
CCDC15	1890.74	-1.01997	0.161726	-6.30674	2.85e-10	1.44e-09	Down
CCDC150	595.458	-1.33092	0.181559	-7.33051	2.29e-13	1.42e-12	Down
CCDC152	531.143	-4.86252	0.187982	-25.867	1.57e-147	1.09e-145	Down
CCDC158	86.9011	-3.97408	0.491247	-8.08977	5.98e-16	4.29e-15	Down
CCDC167	197.74	-1.31937	0.375134	-3.51705	0.000436368	0.00117806	Down
CCDC18	1500.59	-1.12459	0.171508	-6.55705	5.49e-11	2.92e-10	Down
CCDC180	156.017	-2.23949	0.775424	-2.88809	0.00387594	0.00892078	Down
CCDC186	1834.19	-1.24218	0.0879778	-14.1193	2.89e-45	5.15e-44	Down
CCDC3	5656.2	-4.29428	0.0689756	-62.2579	0	0	Down
CCDC34	3642.97	-1.42126	0.13871	-10.2463	1.23e-24	1.24e-23	Down
CCDC42	8.0137	-3.8077	1.68746	-2.25646	0.0240415	0.0464009	Down
CCDC59	379.791	-1.23281	0.190673	-6.46558	1.01e-10	5.28e-10	Down
CCDC69	203.21	-1.35221	0.263441	-5.13287	2.85e-07	1.13e-06	Down
CCDC70	107.564	-5.1018	1.59854	-3.19153	0.00141522	0.00351181	Down
CCDC71L	358.076	2.04617	0.213906	9.56572	1.11e-21	1e-20	Up
CCDC73	774.982	-4.14099	0.630572	-6.56704	5.13e-11	2.74e-10	Down
CCDC77	350.794	-1.57702	0.249106	-6.33072	2.44e-10	1.24e-09	Down
CCDC80	143.698	1.4687	0.513405	2.86071	0.0042269	0.0096547	Up
CCDC85C	384.838	-3.69066	0.201637	-18.3035	7.77e-75	2.43e-73	Down
CCDC88C	731.233	1.01341	0.154676	6.55179	5.69e-11	3.03e-10	Up
CCER2	1235.57	-1.38344	0.240444	-5.75368	8.73e-09	3.94e-08	Down
CCIN	106.078	-2.76507	1.0015	-2.76093	0.00576375	0.0127936	Down
CCL2	109.102	10.3729	2.06553	5.0219	5.12e-07	1.97e-06	Up
CCL22	547.683	-4.63997	1.07062	-4.33393	1.46e-05	4.81e-05	Down
CCL4	4.14239	-7.58516	2.29051	-3.31156	0.000927768	0.00237676	Down
CCN1	9308.32	-2.09344	0.0663673	-31.5432	2.23e-218	3.05e-216	Down
CCN2	12234.9	-1.88354	0.0871432	-21.6143	1.32e-103	5.74e-102	Down
CCNA1	14.5935	-5.73815	1.31681	-4.35761	1.31e-05	4.35e-05	Down
CCNA2	3160.22	-3.23767	0.136997	-23.6331	1.76e-123	9.6e-122	Down
CCNB1	14214.4	-3.55315	0.0842745	-42.1616	0	0	Down
CCNB2	1590.76	-3.55922	0.19055	-18.6786	7.39e-78	2.41e-76	Down
CCNB3	537.178	-3.18595	0.226134	-14.0888	4.45e-45	7.91e-44	Down
CCND2	324.691	-2.43637	0.336034	-7.25036	4.16e-13	2.54e-12	Down
CCNE2	125.497	-4.99773	0.451799	-11.0618	1.92e-28	2.17e-27	Down
CCNF	278.825	-1.67728	0.227364	-7.37707	1.62e-13	1.01e-12	Down
CCNG2	435.262	-1.87909	0.24004	-7.82825	4.95e-15	3.38e-14	Down
CCNJL	98.2723	-2.76648	0.447141	-6.18704	6.13e-10	3.02e-09	Down
CCNL1	1584.6	-1.71781	0.110009	-15.6151	5.74e-55	1.25e-53	Down
CCNO	404.807	-3.52497	0.793989	-4.43958	9.01e-06	3.04e-05	Down
CCNP	612.299	-3.8456	0.897411	-4.28521	1.83e-05	5.93e-05	Down
CCNY	5185.37	1.25733	0.0622359	20.2026	9.29e-91	3.49e-89	Up
CCP110	1969.12	-1.01721	0.107394	-9.47178	2.75e-21	2.42e-20	Down
CCR1	146.79	2.64036	0.457758	5.76803	8.02e-09	3.64e-08	Up
CCR5	119.896	-3.35782	0.873331	-3.84485	0.000120628	0.000352612	Down
CCR8	6.24316	4.30868	1.80089	2.39253	0.0167327	0.0335432	Up
CCS	110.095	-1.01868	0.333252	-3.05679	0.00223718	0.00537328	Down
CCSAP	925.625	-1.97356	0.188437	-10.4733	1.15e-25	1.19e-24	Down
CCT6B	97.1291	-1.15517	0.456361	-2.53127	0.011365	0.0236632	Down
CD2	81.3754	-3.11888	1.19221	-2.61606	0.0088952	0.0190037	Down
CD200	111.059	-2.44333	0.624065	-3.91519	9.03e-05	0.000269056	Down
CD24	1300.06	3.08369	0.163647	18.8435	3.32e-79	1.1e-77	Up
CD247	225.226	-2.72803	0.296405	-9.20372	3.46e-20	2.93e-19	Down
CD274	67.4712	-4.52791	0.851892	-5.31512	1.07e-07	4.39e-07	Down
CD28	125.554	-5.01951	1.50787	-3.32887	0.00087199	0.00224467	Down
CD302	116.821	-2.22359	0.416301	-5.3413	9.23e-08	3.82e-07	Down
CD37	240.027	-1.29777	0.442904	-2.93012	0.00338826	0.0078862	Down
CD44	339.181	3.85334	0.360032	10.7028	9.88e-27	1.07e-25	Up
CD53	9.04632	-6.07102	1.97938	-3.06714	0.00216121	0.00520888	Down
CD8B	39.7209	-4.89305	1.68669	-2.90098	0.00372002	0.00859336	Down
CD99L2	420.168	-1.19022	0.183544	-6.48466	8.89e-11	4.67e-10	Down
CDC14A	148.373	1.2458	0.295105	4.22153	2.43e-05	7.78e-05	Up
CDC20	3600.07	-3.82532	0.0957476	-39.9522	0	0	Down
CDC25B	910.958	-3.03193	0.178143	-17.0196	5.87e-65	1.56e-63	Down
CDC25C	2367.51	-2.78734	0.201106	-13.86	1.11e-43	1.89e-42	Down
CDC42BPG	523.038	2.91368	0.268218	10.8631	1.73e-27	1.91e-26	Up
CDC42EP3	241.187	1.62457	0.252302	6.439	1.2e-10	6.25e-10	Up
CDC42SE2	12571.6	1.7886	0.0585126	30.5678	3.28e-205	3.88e-203	Up
CDC45	1136.33	-2.93599	0.153388	-19.141	1.15e-81	3.93e-80	Down
CDC6	735.425	-3.29017	0.266783	-12.3328	6.03e-35	8.34e-34	Down
CDC7	3023.28	-1.77635	0.152196	-11.6715	1.78e-31	2.22e-30	Down
CDCA2	2093.31	-2.68621	0.162407	-16.5399	1.89e-61	4.7e-60	Down
CDCA3	2503.73	-3.57542	0.164068	-21.7923	2.75e-105	1.21e-103	Down
CDCA5	658.05	-4.55152	0.219678	-20.719	2.33e-95	9.39e-94	Down
CDCA7	2070.82	-2.85225	0.293562	-9.71603	2.58e-22	2.37e-21	Down
CDCA8	5117.38	-3.8219	0.151223	-25.2733	6.28e-141	4.1e-139	Down
CDCP1	2590.68	-1.0799	0.234696	-4.60125	4.2e-06	1.47e-05	Down
CDH1	2741.61	-4.01324	0.313853	-12.787	1.94e-37	2.86e-36	Down
CDH13	230.247	1.36172	0.431211	3.1579	0.00158912	0.00390969	Up
CDH18	12.6105	-4.44959	1.9298	-2.30573	0.0211259	0.0413031	Down
CDH22	275.433	2.53305	0.276097	9.17449	4.54e-20	3.82e-19	Up
CDH3	1281.16	-1.94864	0.20699	-9.41421	4.77e-21	4.16e-20	Down
CDH6	173.136	1.99888	0.323584	6.1773	6.52e-10	3.21e-09	Up
CDH7	2806.52	-2.61146	0.543556	-4.8044	1.55e-06	5.69e-06	Down
CDHR3	206.34	-3.86409	1.10896	-3.48441	0.000493218	0.001322	Down
CDK1	525.404	-3.76402	0.229629	-16.3918	2.19e-60	5.32e-59	Down
CDK18	471.068	-1.20497	0.194288	-6.20197	5.58e-10	2.76e-09	Down
CDK2AP2	6883.06	-1.25841	0.068218	-18.447	5.52e-76	1.75e-74	Down
CDKL1	54.8949	-2.50338	0.650894	-3.84607	0.000120028	0.000351154	Down
CDKN1A	1549	1.21668	0.103441	11.762	6.12e-32	7.76e-31	Up
CDKN1C	316.491	-2.78716	0.203282	-13.7108	8.75e-43	1.47e-41	Down
CDKN2AIP	2217.74	-1.3301	0.10196	-13.0453	6.76e-39	1.04e-37	Down
CDKN2B	392.97	-1.21169	0.327605	-3.69863	0.000216768	0.00061094	Down
CDKN2C	174.823	-1.59107	0.426469	-3.73079	0.000190878	0.000542388	Down
CDKN2D	136.536	-2.19863	0.294312	-7.4704	8e-14	5.11e-13	Down
CDKN3	277.714	-2.67845	0.308407	-8.68479	3.79e-18	2.98e-17	Down
CDO1	6458.75	-3.32222	0.0540289	-61.4897	0	0	Down
CDON	805.066	-3.0198	0.124505	-24.2545	5.93e-130	3.38e-128	Down
CDS1	480.907	-2.09567	0.398509	-5.25878	1.45e-07	5.91e-07	Down
CDT1	367.317	-2.4788	0.43534	-5.69395	1.24e-08	5.53e-08	Down
CDX1	24.1746	-4.86974	1.88276	-2.58649	0.00969599	0.0205372	Down
CDYL2	181.079	2.02495	0.325951	6.21244	5.22e-10	2.59e-09	Up
CEL	25.7001	-2.02309	0.824602	-2.45341	0.0141509	0.0288819	Down
CELSR1	181.364	2.44266	0.338189	7.22279	5.09e-13	3.1e-12	Up
CELSR3	74.4079	2.64113	0.590879	4.46984	7.83e-06	2.65e-05	Up
CEMIP	321.131	-1.96109	0.556083	-3.52662	0.000420896	0.00113918	Down
CEMIP2	777.342	2.35441	0.151112	15.5806	9.87e-55	2.14e-53	Up
CEND1	58.6489	3.98667	0.691577	5.76461	8.18e-09	3.71e-08	Up
CENPA	1561.24	-3.93534	0.206257	-19.0797	3.72e-81	1.26e-79	Down
CENPE	3035.01	-2.29925	0.0901391	-25.5078	1.61e-143	1.07e-141	Down
CENPF	695.15	-2.44621	0.163327	-14.9774	1.03e-50	2.04e-49	Down
CENPH	675.657	-1.64107	0.22056	-7.44049	1e-13	6.38e-13	Down
CENPI	960.856	-2.31655	0.174507	-13.2748	3.24e-40	5.15e-39	Down
CENPJ	3061.72	-1.65209	0.112762	-14.6511	1.33e-48	2.54e-47	Down
CENPK	234.13	-2.80146	0.295488	-9.48079	2.52e-21	2.23e-20	Down
CENPL	444.669	-3.4083	0.320393	-10.6379	1.99e-26	2.12e-25	Down
CENPM	268.814	-1.76995	0.27466	-6.44412	1.16e-10	6.05e-10	Down
CENPN	456.157	-2.99181	0.260023	-11.5059	1.23e-30	1.5e-29	Down
CENPO	7682.3	-2.97084	0.188466	-15.7633	5.57e-56	1.24e-54	Down
CENPQ	393.919	-2.07038	0.198077	-10.4524	1.43e-25	1.48e-24	Down
CENPS	592.421	-2.24408	0.274675	-8.16997	3.08e-16	2.25e-15	Down
CENPT	301.417	-4.11939	0.248243	-16.5942	7.68e-62	1.92e-60	Down
CENPU	805.454	-3.14278	0.241409	-13.0185	9.6e-39	1.47e-37	Down
CEP112	67.4696	-3.10488	0.524773	-5.91661	3.29e-09	1.54e-08	Down
CEP128	233.622	-2.83531	0.257654	-11.0043	3.64e-28	4.09e-27	Down
CEP135	482.097	-1.46415	0.196961	-7.4337	1.06e-13	6.7e-13	Down
CEP152	7189.59	-2.58276	0.177075	-14.5857	3.46e-48	6.55e-47	Down
CEP162	359.065	-1.10998	0.191686	-5.79062	7.01e-09	3.19e-08	Down
CEP295	2132.78	-1.39391	0.0891261	-15.6398	3.9e-55	8.56e-54	Down
CEP44	1293.01	-1.2815	0.18044	-7.10211	1.23e-12	7.31e-12	Down
CEP55	99.1955	-4.27271	0.418922	-10.1993	2e-24	2e-23	Down
CEP57L1	1521.32	-2.69779	0.333007	-8.1013	5.44e-16	3.91e-15	Down
CEP78	2963.14	-2.04332	0.13361	-15.2932	8.49e-53	1.76e-51	Down
CEP85	4166.19	-1.0316	0.103088	-10.0069	1.42e-23	1.37e-22	Down
CEP85L	232.416	-1.56695	0.27091	-5.78403	7.29e-09	3.32e-08	Down
CERKL	102.123	-3.23197	0.970631	-3.32976	0.000869205	0.00223875	Down
CERS1	11.2648	3.51245	1.4778	2.37681	0.0174633	0.0348612	Up
CERS6	166.37	1.97051	0.300144	6.56521	5.2e-11	2.77e-10	Up
CERT1	352.393	1.20487	0.233308	5.16431	2.41e-07	9.64e-07	Up
CES3	244.45	-4.61156	0.416302	-11.0774	1.61e-28	1.83e-27	Down
CFAP20DC	332.604	1.17188	0.224979	5.20883	1.9e-07	7.65e-07	Up
CFAP210	323.626	-1.00929	0.189006	-5.33996	9.3e-08	3.85e-07	Down
CFAP410	128.795	1.05571	0.421618	2.50396	0.0122813	0.0254183	Up
CFAP44	1665.32	-3.66079	0.288126	-12.7055	5.51e-37	8.07e-36	Down
CFAP54	305.374	-3.80236	0.650549	-5.84485	5.07e-09	2.34e-08	Down
CFAP58	238.901	-7.16394	1.51056	-4.74256	2.11e-06	7.6e-06	Down
CFI	187.842	4.31403	0.403541	10.6904	1.13e-26	1.21e-25	Up
CFL1	3179.79	1.68069	0.100833	16.6679	2.24e-62	5.67e-61	Up
CGAS	46.5332	-3.07152	0.933494	-3.29035	0.00100063	0.00254785	Down
CGNL1	924.181	1.45954	0.177307	8.23173	1.85e-16	1.35e-15	Up
CHAC1	980.705	-1.48064	0.140217	-10.5596	4.58e-26	4.84e-25	Down
CHAF1A	3683.03	-1.90831	0.113087	-16.8746	6.92e-64	1.8e-62	Down
CHAF1B	632.978	-2.74088	0.272579	-10.0553	8.7e-24	8.5e-23	Down
CHCHD3	835.979	1.38897	0.124582	11.1491	7.24e-29	8.37e-28	Up
CHD1	1773.25	-1.00052	0.0865039	-11.5662	6.11e-31	7.47e-30	Down
CHD4	6699.78	1.08275	0.0436166	24.8242	4.92e-136	2.98e-134	Up
CHD7	731.984	1.20029	0.13622	8.81136	1.24e-18	9.95e-18	Up
CHEK1	2370.05	-3.01015	0.207396	-14.514	9.87e-48	1.85e-46	Down
CHEK2	117.102	-1.24669	0.369583	-3.37323	0.000742929	0.00193584	Down
CHGA	2255.3	-2.31493	0.250842	-9.22866	2.74e-20	2.34e-19	Down
CHI3L1	167.056	-1.57629	0.55555	-2.83735	0.00454901	0.0103105	Down
CHIC1	116.52	1.433	0.347832	4.11982	3.79e-05	0.000118438	Up
CHID1	463.348	1.22967	0.279988	4.39188	1.12e-05	3.75e-05	Up
CHKA	428.977	-2.49472	0.218391	-11.4232	3.2e-30	3.84e-29	Down
CHL1	1896.75	-2.27614	0.281064	-8.09831	5.57e-16	4e-15	Down
CHMP4B	1149.71	1.17219	0.115519	10.1472	3.41e-24	3.39e-23	Up
CHMP4C	16.6406	-2.59429	0.86579	-2.99644	0.00273151	0.00647296	Down
CHPF2	952.16	1.61554	0.118123	13.6768	1.4e-42	2.33e-41	Up
CHRDL1	446.506	-1.77335	0.283024	-6.26571	3.71e-10	1.86e-09	Down
CHRM2	89.6071	-3.86049	1.72507	-2.23788	0.0252292	0.0484226	Down
CHRNA1	104.037	-2.80288	0.888096	-3.15606	0.00159917	0.0039316	Down
CHRNA3	317.273	-1.43851	0.414827	-3.46773	0.000524865	0.00140004	Down
CHRNA9	10.9437	4.92224	1.77197	2.77784	0.00547218	0.012207	Up
CHRNE	843.216	-5.53617	0.763879	-7.24744	4.25e-13	2.6e-12	Down
CHST15	117.882	-3.17194	0.579692	-5.47177	4.46e-08	1.9e-07	Down
CHST8	2504.17	-6.08456	0.727617	-8.36232	6.15e-17	4.59e-16	Down
CHSY3	266.46	-2.6723	0.343372	-7.78253	7.11e-15	4.82e-14	Down
CHTF18	215.193	-1.41221	0.297204	-4.75167	2.02e-06	7.29e-06	Down
CIAPIN1	236.383	1.48458	0.222283	6.67881	2.41e-11	1.32e-10	Up
CIART	983.088	-1.86145	0.147464	-12.6231	1.57e-36	2.27e-35	Down
CIDEA	84.7303	-2.8763	0.677892	-4.24301	2.21e-05	7.1e-05	Down
CILK1	350.883	1.08196	0.22095	4.89687	9.74e-07	3.64e-06	Up
CILP	273.045	-1.12247	0.408013	-2.75107	0.0059401	0.0131365	Down
CIP2A	431.346	-2.35351	0.212151	-11.0936	1.35e-28	1.54e-27	Down
CISH	162.852	-2.01263	0.40462	-4.97413	6.55e-07	2.5e-06	Down
CIT	1434.05	-3.14147	0.144941	-21.6741	3.6e-104	1.57e-102	Down
CITED1	261.408	1.24116	0.348458	3.56186	0.000368238	0.0010057	Up
CITED2	841.379	-2.2247	0.846497	-2.62812	0.00858578	0.0183939	Down
CKAP2	922.668	-4.02302	0.145107	-27.7244	3.55e-169	3.11e-167	Down
CKAP2L	110.192	-3.53374	0.408574	-8.64896	5.2e-18	4.07e-17	Down
CKM	42.3079	-2.19251	0.704841	-3.11065	0.00186676	0.00454429	Down
CKS1B	10688.7	-3.15064	0.129444	-24.3398	7.43e-131	4.29e-129	Down
CKS2	1448.49	-3.12924	0.113989	-27.4521	6.56e-166	5.54e-164	Down
CLCF1	121.693	2.19162	0.471193	4.65123	3.3e-06	1.16e-05	Up
CLCN6	406.403	-1.22419	0.246915	-4.95794	7.12e-07	2.71e-06	Down
CLDN1	750.438	-4.16373	0.794838	-5.23846	1.62e-07	6.56e-07	Down
CLDN11	2082.49	5.10619	0.168538	30.2969	1.26e-201	1.44e-199	Up
CLDN20	69.5875	-3.48208	0.599619	-5.80716	6.35e-09	2.91e-08	Down
CLDN3	15.4829	-2.20626	0.990752	-2.22685	0.0259573	0.0496687	Down
CLDN4	211.057	-3.77241	0.460344	-8.19475	2.51e-16	1.83e-15	Down
CLDN7	449.643	-4.95605	1.48556	-3.33614	0.000849491	0.00219246	Down
CLEC11A	245.272	-1.86477	0.578529	-3.22329	0.00126727	0.00317654	Down
CLEC2L	63.8861	-5.15568	1.06891	-4.82331	1.41e-06	5.2e-06	Down
CLIP3	869.078	2.64103	0.154027	17.1465	6.67e-66	1.8e-64	Up
CLIP4	1129.55	5.18508	0.279331	18.5625	6.46e-77	2.08e-75	Up
CLK1	754.004	-1.77618	0.151589	-11.7171	1.04e-31	1.31e-30	Down
CLK4	364.768	-2.34317	0.279353	-8.38785	4.95e-17	3.72e-16	Down
CLN6	355.301	1.1615	0.278091	4.17668	2.96e-05	9.38e-05	Up
CLPS	62.4275	-6.38037	1.5551	-4.10288	4.08e-05	0.000127028	Down
CLSPN	3952.42	-3.34973	0.158936	-21.0759	1.32e-98	5.5e-97	Down
CLSTN2	22.2174	2.56828	0.881031	2.91508	0.00355595	0.00824737	Up
CLSTN3	332.466	-1.05987	0.409789	-2.58638	0.00969886	0.0205402	Down
CLTB	278.781	-1.00203	0.355719	-2.8169	0.0048489	0.0109347	Down
CLU	2042.75	-1.85613	0.159488	-11.6381	2.64e-31	3.26e-30	Down
CLUH	4600.3	2.09458	0.0752777	27.8247	2.18e-170	1.93e-168	Up
CLUL1	116.914	-4.06686	1.69652	-2.39717	0.0165222	0.0331785	Down
CMAH	28.1029	-3.23476	1.19186	-2.71403	0.00664698	0.0145695	Down
CMAS	4309.07	1.63331	0.0915028	17.8499	2.9e-71	8.7e-70	Up
CMBL	525.027	-1.22702	0.170722	-7.18726	6.61e-13	4e-12	Down
CMKLR1	54.4253	-5.00706	1.61728	-3.09598	0.00196164	0.00475937	Down
CMTM4	276.393	-1.20613	0.238466	-5.05789	4.24e-07	1.65e-06	Down
CMTM8	4633.16	-1.58868	0.206861	-7.67994	1.59e-14	1.06e-13	Down
CMTR1	8226.52	-1.07338	0.0596944	-17.9812	2.73e-72	8.35e-71	Down
CNBD2	320.938	-2.38474	0.621757	-3.83549	0.000125315	0.000365388	Down
CNDP1	121.108	2.32795	0.403821	5.7648	8.18e-09	3.7e-08	Up
CNDP2	1792.95	2.30673	0.10298	22.3998	3.96e-111	1.87e-109	Up
CNGA1	8.04185	-3.67251	1.60275	-2.29139	0.021941	0.0427638	Down
CNGA3	195.86	-12.7889	1.51005	-8.46918	2.47e-17	1.88e-16	Down
CNIH3	41.6393	-1.9981	0.847515	-2.35759	0.0183938	0.0364767	Down
CNKSR1	2426.79	-3.76557	0.403067	-9.34227	9.43e-21	8.17e-20	Down
CNN3	14026.4	1.84442	0.0351084	52.535	0	0	Up
CNNM2	6756.83	-1.90651	0.0755483	-25.2357	1.63e-140	1.06e-138	Down
CNNM4	185.393	-1.71029	0.260654	-6.56154	5.33e-11	2.84e-10	Down
CNR1	96.3169	2.34279	0.633978	3.69538	0.000219555	0.000618291	Up
CNRIP1	151.925	-1.60429	0.416095	-3.85558	0.000115453	0.000338487	Down
CNTLN	328.504	-2.18063	0.209347	-10.4164	2.09e-25	2.15e-24	Down
CNTN4	209.168	-2.81385	0.554586	-5.07378	3.9e-07	1.52e-06	Down
CNTN5	186.457	1.42382	0.280684	5.07269	3.92e-07	1.53e-06	Up
CNTNAP4	27.49	1.8421	0.708252	2.60092	0.00929751	0.0198175	Up
CNTNAP5	29.7548	-5.05313	0.856052	-5.90283	3.57e-09	1.67e-08	Down
COA7	824.11	-1.93166	0.27803	-6.94765	3.71e-12	2.14e-11	Down
COBLL1	5721.8	4.36565	0.142022	30.7393	1.7e-207	2.08e-205	Up
COCH	722.08	1.58865	0.203869	7.79253	6.57e-15	4.46e-14	Up
COL12A1	4976.72	3.49676	0.0702771	49.7568	0	0	Up
COL15A1	178.879	5.60965	0.427867	13.1108	2.86e-39	4.43e-38	Up
COL17A1	132.781	1.15526	0.345262	3.34605	0.000819702	0.00212072	Up
COL19A1	176.426	5.03675	0.645427	7.80375	6.01e-15	4.09e-14	Up
COL1A2	144.717	1.70016	0.333173	5.10292	3.34e-07	1.32e-06	Up
COL22A1	14.939	-3.07117	1.27248	-2.41353	0.0157988	0.0318843	Down
COL4A1	5823.12	1.02749	0.0908527	11.3094	1.18e-29	1.39e-28	Up
COL4A3	194.481	-5.28276	0.470676	-11.2238	3.12e-29	3.65e-28	Down
COL4A4	437.992	-3.6134	0.19552	-18.481	2.94e-76	9.37e-75	Down
COL4A5	1907.77	2.84769	0.120872	23.5595	1e-122	5.4e-121	Up
COL4A6	1200.85	2.97609	0.106329	27.9895	2.18e-172	1.99e-170	Up
COL5A1	129.456	4.26298	0.572904	7.441	9.99e-14	6.36e-13	Up
COL5A2	446.742	1.15178	0.411816	2.79684	0.00516053	0.0115696	Up
COL6A3	41.375	3.30209	0.740703	4.45805	8.27e-06	2.8e-05	Up
COL8A1	29.7762	-3.66283	0.853691	-4.29058	1.78e-05	5.79e-05	Down
COL9A3	184.94	5.10651	0.358467	14.2454	4.79e-46	8.68e-45	Up
COLEC12	53.5528	5.53029	0.812333	6.80791	9.9e-12	5.56e-11	Up
COLGALT1	1880.96	-1.64764	0.0812677	-20.2742	2.17e-91	8.27e-90	Down
COLGALT2	3160.68	-3.76621	0.132044	-28.5225	6.17e-179	6.02e-177	Down
COLQ	126.21	-5.07193	0.644893	-7.86476	3.7e-15	2.54e-14	Down
COMP	8.83165	-6.1088	2.15379	-2.8363	0.00456393	0.0103426	Down
COMTD1	73.6713	-1.1088	0.396602	-2.79574	0.00517813	0.0116053	Down
COPG2	2494.45	1.37557	0.07128	19.2982	5.56e-83	1.94e-81	Up
COPRS	3515.36	-1.43672	0.117887	-12.1872	3.64e-34	4.91e-33	Down
COQ10B	1290.27	-1.63353	0.123817	-13.193	9.62e-40	1.51e-38	Down
COQ4	502.229	2.22933	0.255004	8.74236	2.28e-18	1.82e-17	Up
COQ8A	10382.8	-1.19552	0.0792831	-15.0791	2.22e-51	4.46e-50	Down
COQ8B	187.97	1.13153	0.268633	4.21218	2.53e-05	8.08e-05	Up
CORIN	1130.33	5.24274	0.167304	31.3366	1.48e-215	1.97e-213	Up
CORO1B	952.69	-1.33364	0.191073	-6.97974	2.96e-12	1.71e-11	Down
COTL1	1037.6	4.31423	0.152863	28.2228	3.07e-175	2.93e-173	Up
COX4I2	364.252	-4.75973	0.349688	-13.6113	3.43e-42	5.69e-41	Down
COX5A	558.786	1.16844	0.16306	7.16572	7.74e-13	4.66e-12	Up
CPA1	17.4694	-5.20029	1.20479	-4.31634	1.59e-05	5.19e-05	Down
CPE	64.5152	-2.12748	0.547571	-3.88531	0.000102201	0.00030187	Down
CPEB1	1621.78	-4.89234	0.19136	-25.5661	3.63e-144	2.45e-142	Down
CPEB2	776.595	3.29977	0.145886	22.6188	2.83e-113	1.36e-111	Up
CPEB4	2104.08	-1.4359	0.0844772	-16.9974	8.58e-65	2.27e-63	Down
CPED1	29.8683	-4.27451	1.08153	-3.9523	7.74e-05	0.000232349	Down
CPNE2	1446.34	4.04888	0.309497	13.0821	4.17e-39	6.41e-38	Up
CPNE4	120.868	-1.79662	0.320019	-5.6141	1.98e-08	8.69e-08	Down
CPNE6	12.297	-7.4517	1.81546	-4.10457	4.05e-05	0.000126185	Down
CPO	13.0608	-5.38656	1.86044	-2.89532	0.00378774	0.00874103	Down
CPPED1	82.5773	1.5857	0.409523	3.87205	0.000107924	0.00031747	Up
CPQ	241.758	-2.08728	0.29354	-7.11073	1.15e-12	6.88e-12	Down
CPT1A	226.72	1.68061	0.485716	3.46007	0.00054004	0.00143775	Up
CPT2	484.597	1.22765	0.158948	7.72359	1.13e-14	7.59e-14	Up
CPXM1	38.9592	2.2979	0.6777	3.39074	0.000697053	0.00182489	Up
CPXM2	5.49641	6.09351	2.53209	2.40651	0.0161056	0.0324409	Up
CRACD	655.981	2.67333	0.162084	16.4935	4.09e-61	1.01e-59	Up
CRACDL	82.2506	2.89711	0.542925	5.33611	9.5e-08	3.93e-07	Up
CRAT	734.284	2.2097	0.220656	10.0142	1.32e-23	1.28e-22	Up
CRB3	316.697	-3.28364	0.642062	-5.11421	3.15e-07	1.24e-06	Down
CREB3L1	58.7448	4.65993	0.683517	6.81757	9.26e-12	5.21e-11	Up
CREB3L3	3145.84	-1.30323	0.335336	-3.88634	0.000101765	0.000300776	Down
CREB5	175.613	-3.50066	0.313069	-11.1818	5.01e-29	5.81e-28	Down
CREBL2	125.909	1.49325	0.357962	4.17154	3.03e-05	9.58e-05	Up
CREG1	1506.71	-1.21127	0.0989233	-12.2446	1.8e-34	2.44e-33	Down
CRHBP	209.032	-1.12033	0.464004	-2.41447	0.0157579	0.0318191	Down
CRHR1	456.116	1.31822	0.300579	4.38562	1.16e-05	3.85e-05	Up
CRIM1	1160.47	-2.62265	0.11633	-22.5449	1.51e-112	7.16e-111	Down
CRISPLD2	639.671	1.73065	0.274254	6.3104	2.78e-10	1.41e-09	Up
CRMP1	820.144	1.69915	0.337679	5.03186	4.86e-07	1.88e-06	Up
CRPPA	700.244	-1.39016	0.173841	-7.99676	1.28e-15	9.02e-15	Down
CRY2	778.942	-3.02901	0.186338	-16.2554	2.04e-59	4.85e-58	Down
CRYAB	97.9706	-4.75128	0.664298	-7.15234	8.53e-13	5.12e-12	Down
CRYBG1	587.231	1.17292	0.210052	5.58395	2.35e-08	1.03e-07	Up
CRYBG2	547.517	-2.51789	0.284568	-8.8481	8.9e-19	7.23e-18	Down
CRYBG3	1238.8	1.75797	0.112948	15.5645	1.27e-54	2.74e-53	Up
CRYM	578.776	1.55175	0.230164	6.74194	1.56e-11	8.65e-11	Up
CRYZ	1537.62	1.50747	0.11226	13.4284	4.12e-41	6.68e-40	Up
CSDC2	1159.81	-1.03397	0.134404	-7.69302	1.44e-14	9.59e-14	Down
CSMD1	53.3709	-3.98428	1.16519	-3.41941	0.000627562	0.00165453	Down
CSMD3	681.297	-1.74327	0.308158	-5.65707	1.54e-08	6.82e-08	Down
CSNK1G1	363.973	1.02164	0.173675	5.88248	4.04e-09	1.88e-08	Up
CSPP1	4616.34	-1.89433	0.0759412	-24.9447	2.44e-137	1.55e-135	Down
CSRP2	254.453	-3.64173	0.257258	-14.1559	1.72e-45	3.08e-44	Down
CSTF2T	227.691	1.85571	0.377537	4.9153	8.86e-07	3.33e-06	Up
CTBS	5134.41	-3.3878	0.358696	-9.44476	3.56e-21	3.12e-20	Down
CTC1	2026.53	-2.36576	0.110925	-21.3277	6.29e-101	2.66e-99	Down
CTDSP1	384.115	1.09758	0.243446	4.50851	6.53e-06	2.23e-05	Up
CTHRC1	84.2518	3.89748	0.529287	7.36365	1.79e-13	1.12e-12	Up
CTIF	288.423	1.87186	0.290325	6.44745	1.14e-10	5.92e-10	Up
CTNNA2	339.272	-4.27945	0.34208	-12.5101	6.58e-36	9.35e-35	Down
CTNNA3	484.778	-4.59416	0.592002	-7.76038	8.47e-15	5.72e-14	Down
CTSA	610.661	1.08674	0.237171	4.5821	4.6e-06	1.6e-05	Up
CTSB	3474.48	1.54087	0.0732734	21.029	3.56e-98	1.47e-96	Up
CTSC	9606.88	5.71887	0.0865922	66.0437	0	0	Up
CTSL	656.756	-1.97327	0.218635	-9.02542	1.79e-19	1.48e-18	Down
CTSO	88.7288	-2.99535	0.738825	-4.0542	5.03e-05	0.000154624	Down
CTTN	9645.91	1.33896	0.0509812	26.2638	4.97e-152	3.61e-150	Up
CTTNNB1	458.441	2.82238	0.279303	10.1051	5.24e-24	5.18e-23	Up
CUEDC1	72.5498	1.07746	0.416246	2.5885	0.00963938	0.0204392	Up
CUL7	563.686	-1.10012	0.148594	-7.40353	1.33e-13	8.37e-13	Down
CUTA	233.666	1.37459	0.255287	5.38448	7.27e-08	3.04e-07	Up
CUX2	7077.86	2.23862	0.0985507	22.7154	3.15e-114	1.54e-112	Up
CXCL12	88.3885	5.6876	0.62048	9.16645	4.89e-20	4.11e-19	Up
CXCL2	27.5732	-3.73758	1.145	-3.26426	0.00109749	0.00277357	Down
CXCR4	129.364	1.8024	0.313779	5.74415	9.24e-09	4.16e-08	Up
CXorf38	79.7808	-2.42412	0.480501	-5.04498	4.54e-07	1.76e-06	Down
CXXC5	545.72	1.22712	0.210489	5.82986	5.55e-09	2.55e-08	Up
CYB561	357.262	4.34823	0.265123	16.4008	1.89e-60	4.61e-59	Up
CYB561A3	3793.05	1.21255	0.123987	9.77965	1.38e-22	1.28e-21	Up
CYB561D1	53.5785	1.6444	0.597301	2.75305	0.00590438	0.0130701	Up
CYBA	230.368	1.33469	0.448027	2.97905	0.00289144	0.00682857	Up
CYP11A1	5491.85	4.36042	0.0994714	43.8359	0	0	Up
CYP1A1	134.101	6.95723	0.581283	11.9687	5.18e-33	6.78e-32	Up
CYP26A1	394.623	-3.67844	0.910662	-4.0393	5.36e-05	0.000164307	Down
CYP26B1	23.3721	2.01632	0.782461	2.57689	0.00996939	0.021056	Up
CYP2C49	54.0273	5.27363	0.711552	7.41144	1.25e-13	7.9e-13	Up
CYP2D6	33.0601	-2.67113	0.779659	-3.42603	0.000612475	0.00161691	Down
CYP2R1	70.6298	2.92852	0.645804	4.53469	5.77e-06	1.98e-05	Up
CYP2U1	111.055	-1.51059	0.477857	-3.16117	0.00157135	0.00387148	Down
CYP3A29	339.381	-3.4485	0.808362	-4.26603	1.99e-05	6.44e-05	Down
CYTL1	15.0967	5.46705	1.80951	3.02129	0.00251701	0.00598925	Up
DAAM2	316.784	-1.49305	0.317437	-4.70344	2.56e-06	9.12e-06	Down
DAB2	579.417	2.86352	0.236936	12.0856	1.26e-33	1.67e-32	Up
DACH1	576.517	1.64631	0.450525	3.65422	0.000257969	0.0007193	Up
DACT1	284.09	-1.39724	0.253638	-5.50881	3.61e-08	1.55e-07	Down
DAG1	5826.91	-1.29078	0.0580988	-22.2171	2.35e-109	1.09e-107	Down
DAPK1	351.111	1.5247	0.294269	5.18134	2.2e-07	8.84e-07	Up
DAPL1	272.67	-8.31626	0.586558	-14.1781	1.25e-45	2.25e-44	Down
DAPP1	2090.26	-4.31871	0.167098	-25.8454	2.74e-147	1.89e-145	Down
DARS2	145.893	-1.31724	0.288452	-4.56658	4.96e-06	1.72e-05	Down
DBF4B	116.378	-1.1745	0.361961	-3.24482	0.00117526	0.00296092	Down
DBN1	3235.2	1.71444	0.0767324	22.3431	1.41e-110	6.64e-109	Up
DBX2	180.062	-3.51609	0.830047	-4.23601	2.28e-05	7.32e-05	Down
DCAF5	2197.9	1.17962	0.0764306	15.4338	9.7e-54	2.06e-52	Up
DCAKD	205.251	1.34627	0.273272	4.92649	8.37e-07	3.16e-06	Up
DCC	2654.22	2.15946	0.204196	10.5754	3.88e-26	4.11e-25	Up
DCHS1	1619.98	1.88201	0.252061	7.46646	8.24e-14	5.26e-13	Up
DCLK1	3903.38	6.5136	0.124444	52.3417	0	0	Up
DCLK3	71.3597	1.01664	0.395416	2.57107	0.0101386	0.0213734	Up
DCN	81.6334	3.37669	0.738176	4.57437	4.78e-06	1.66e-05	Up
DCTN4	2954.71	1.19876	0.0706367	16.9707	1.35e-64	3.57e-63	Up
DDAH1	273.354	-1.53667	0.255338	-6.01818	1.76e-09	8.43e-09	Down
DDAH2	411.352	-1.77524	0.304754	-5.82516	5.71e-09	2.62e-08	Down
DDB2	122.621	-1.76717	0.443614	-3.98357	6.79e-05	0.000205477	Down
DDIAS	1342.86	-1.11662	0.159764	-6.98919	2.76e-12	1.6e-11	Down
DDIT3	440.67	-2.54812	0.180332	-14.1301	2.48e-45	4.42e-44	Down
DDIT4	2478.62	-2.38168	0.129621	-18.3742	2.12e-75	6.67e-74	Down
DDIT4L	713.137	-1.34643	0.172212	-7.81848	5.35e-15	3.64e-14	Down
DDR2	271.773	4.00858	0.273714	14.6451	1.45e-48	2.77e-47	Up
DDX4	124.342	-2.10243	0.536757	-3.9169	8.97e-05	0.000267325	Down
DDX50	471.411	-1.2595	0.200434	-6.28386	3.3e-10	1.66e-09	Down
DDX56	259.636	1.16246	0.290233	4.00525	6.2e-05	0.000188618	Up
DDX60	698.325	1.42141	0.252091	5.63847	1.72e-08	7.57e-08	Up
DECR1	411.998	-1.02019	0.19815	-5.14857	2.62e-07	1.04e-06	Down
DEDD2	116.207	-1.41477	0.428018	-3.3054	0.000948402	0.00242603	Down
DEGS2	1733.73	-2.85906	0.226201	-12.6395	1.28e-36	1.85e-35	Down
DENND11	19948.4	-1.71379	0.137407	-12.4724	1.06e-35	1.49e-34	Down
DENND1B	878.92	1.09699	0.138815	7.90251	2.73e-15	1.9e-14	Up
DENND1C	3.63121	-4.65208	2.07328	-2.24383	0.0248431	0.0477944	Down
DENND2A	362.534	-1.30416	0.24677	-5.28489	1.26e-07	5.14e-07	Down
DENND2C	76.2105	-1.9843	0.544729	-3.64273	0.000269764	0.000749773	Down
DEPDC1	173.804	-2.0858	0.272592	-7.65174	1.98e-14	1.32e-13	Down
DEPDC1B	417.608	-4.35203	0.337119	-12.9095	3.98e-38	6e-37	Down
DEPDC7	1186.02	-2.42548	0.188346	-12.8778	6e-38	8.98e-37	Down
DEPP1	75.355	-8.6202	1.13004	-7.62822	2.38e-14	1.57e-13	Down
DERL3	170.839	-5.31625	0.384601	-13.8228	1.86e-43	3.16e-42	Down
DEUP1	6183.58	-1.25014	0.142148	-8.79465	1.43e-18	1.15e-17	Down
DGCR8	345.026	1.35271	0.183689	7.36414	1.78e-13	1.11e-12	Up
DGKA	78.3152	1.6976	0.700582	2.42312	0.0153877	0.0311717	Up
DGKB	223.806	-4.3286	0.57717	-7.49971	6.4e-14	4.12e-13	Down
DGKD	2360.91	1.32803	0.0918221	14.4631	2.07e-47	3.85e-46	Up
DGKE	418.579	-2.31057	0.189882	-12.1685	4.58e-34	6.16e-33	Down
DGKG	222.961	-2.32749	0.789004	-2.94991	0.00317871	0.00743723	Down
DGKI	383.572	-3.01413	0.56027	-5.37978	7.46e-08	3.12e-07	Down
DGKK	434.398	-1.18968	0.453956	-2.62069	0.00877525	0.0187592	Down
DHDH	142.633	1.08	0.461414	2.34064	0.0192505	0.0380123	Up
DHRS11	212.173	1.81104	0.237366	7.62973	2.35e-14	1.55e-13	Up
DHRS13	81.5606	-1.45131	0.388797	-3.73282	0.00018935	0.000538379	Down
DHRS7C	35.2717	-6.60537	1.61848	-4.08122	4.48e-05	0.000138721	Down
DHTKD1	133.578	-1.67291	0.43167	-3.87544	0.000106434	0.000313639	Down
DHX35	393.698	-1.4624	0.206982	-7.06535	1.6e-12	9.43e-12	Down
DHX58	2197.9	-1.41771	0.177268	-7.99758	1.27e-15	8.97e-15	Down
DIAPH3	339.765	-4.27125	0.255194	-16.7373	7.01e-63	1.79e-61	Down
DIO2	20.9095	-5.00919	1.05827	-4.73336	2.21e-06	7.94e-06	Down
DIP2C	4448.03	1.22978	0.0772004	15.9296	3.95e-57	9e-56	Up
DISP1	535.717	3.6134	0.20923	17.27	7.92e-67	2.19e-65	Up
DISP3	28.4675	7.23913	1.55775	4.64717	3.37e-06	1.19e-05	Up
DKK2	39.5302	4.81193	0.782899	6.14629	7.93e-10	3.88e-09	Up
DKK3	4458.86	2.98919	0.0811543	36.8335	5.38e-297	1.15e-294	Up
DLEC1	864.509	-2.38485	0.2559	-9.31945	1.17e-20	1.01e-19	Down
DLG2	378.649	-1.68397	0.3867	-4.35471	1.33e-05	4.4e-05	Down
DLGAP1	141.493	1.55432	0.458324	3.39132	0.000695556	0.00182131	Up
DLGAP3	6.61973	4.90041	1.96253	2.49698	0.0125255	0.0258772	Up
DLGAP5	5234.78	-3.84847	0.129486	-29.721	4.11e-194	4.44e-192	Down
DLK1	29.2766	10.3441	2.43966	4.23996	2.24e-05	7.2e-05	Up
DLX2	64.2225	-3.2496	0.896974	-3.62285	0.000291371	0.00080691	Down
DLX4	64.6994	-1.6919	0.725108	-2.3333	0.0196322	0.0387105	Down
DMD	668.339	3.22842	0.18742	17.2256	1.71e-66	4.68e-65	Up
DMGDH	47.5967	-5.2543	1.57085	-3.34487	0.000823223	0.00212903	Down
DMRT1	515.086	-7.37463	1.47152	-5.01157	5.4e-07	2.08e-06	Down
DNA2	657.205	-1.42099	0.248616	-5.71563	1.09e-08	4.89e-08	Down
DNAH11	1988.53	-3.80506	0.390429	-9.74583	1.92e-22	1.78e-21	Down
DNAH12	390.695	-2.52245	0.415702	-6.06793	1.3e-09	6.25e-09	Down
DNAH14	250.033	-1.29986	0.542201	-2.39737	0.0165133	0.0331656	Down
DNAH2	235.639	-5.14311	0.341033	-15.081	2.16e-51	4.35e-50	Down
DNAH5	47.0567	-3.26527	0.599416	-5.44742	5.11e-08	2.17e-07	Down
DNAH7	232.416	-1.18566	0.365424	-3.2446	0.00117615	0.00296264	Down
DNAI1	223.681	-5.58311	1.48635	-3.75626	0.000172469	0.000493421	Down
DNAI3	85.8798	-2.45978	0.489462	-5.02547	5.02e-07	1.94e-06	Down
DNAI7	1397.04	-2.08733	0.177621	-11.7516	6.93e-32	8.76e-31	Down
DNAJA4	1389.46	-3.75615	0.148308	-25.3267	1.62e-141	1.07e-139	Down
DNAJB1	14543.3	-5.81391	0.0479025	-121.37	0	0	Down
DNAJB13	317.997	1.56307	0.411391	3.79949	0.000144996	0.000418978	Up
DNAJB4	1330.25	-3.77921	0.107991	-34.9956	2.62e-268	4.71e-266	Down
DNAJC10	915.757	-1.03039	0.112544	-9.15547	5.41e-20	4.54e-19	Down
DNAJC12	163.102	-1.77406	0.34708	-5.11138	3.2e-07	1.26e-06	Down
DNAJC15	2859.99	-1.12565	0.127019	-8.86207	7.85e-19	6.4e-18	Down
DNAJC5	584.919	1.26908	0.164191	7.72927	1.08e-14	7.27e-14	Up
DNAJC6	239.714	2.07726	0.258988	8.02066	1.05e-15	7.46e-15	Up
DNASE1L1	143.194	1.47216	0.486553	3.0257	0.00248056	0.00591166	Up
DNM1	64.8857	4.7895	0.710487	6.74115	1.57e-11	8.69e-11	Up
DNM2	974.485	1.26567	0.13337	9.48992	2.31e-21	2.04e-20	Up
DNM3	425.818	-1.60711	0.206494	-7.78284	7.09e-15	4.81e-14	Down
DNMT1	516637	-2.21328	0.0339388	-65.2138	0	0	Down
DNMT3B	7084.62	-2.50822	0.139238	-18.014	1.51e-72	4.64e-71	Down
DOC2B	1199.02	1.23394	0.11438	10.7881	3.92e-27	4.27e-26	Up
DOCK11	292.328	1.50197	0.237766	6.31702	2.67e-10	1.35e-09	Up
DOCK3	672.114	-3.25999	0.154992	-21.0333	3.25e-98	1.34e-96	Down
DOCK4	394.194	1.8607	0.197083	9.44119	3.69e-21	3.22e-20	Up
DOCK5	3351.23	1.25708	0.0737509	17.0449	3.81e-65	1.02e-63	Up
DOCK6	1448.16	-2.20937	0.127839	-17.2824	6.39e-67	1.77e-65	Down
DOCK7	2736.55	1.00877	0.0807644	12.4903	8.44e-36	1.2e-34	Up
DOCK8	147.8	-1.48779	0.503316	-2.95597	0.00311692	0.00730624	Down
DOLPP1	113.633	1.54898	0.320175	4.83791	1.31e-06	4.85e-06	Up
DPEP1	690.187	-4.19037	0.525611	-7.97237	1.56e-15	1.09e-14	Down
DPF1	71.2261	-1.54382	0.517194	-2.98498	0.00283593	0.00671007	Down
DPF3	250.209	-1.53177	0.339177	-4.51614	6.3e-06	2.16e-05	Down
DPH3	697.945	-1.36192	0.135714	-10.0352	1.07e-23	1.04e-22	Down
DPH6	184.04	-1.03961	0.259648	-4.00394	6.23e-05	0.000189625	Down
DPP10	49.6837	-3.3299	0.713056	-4.6699	3.01e-06	1.07e-05	Down
DPP3	246.34	2.51238	0.326806	7.68767	1.5e-14	1e-13	Up
DPP9	516.729	1.10087	0.169957	6.47733	9.34e-11	4.9e-10	Up
DPPA5	4047.17	-4.58946	0.296363	-15.486	4.32e-54	9.21e-53	Down
DPY19L2	18.1978	-2.7009	1.19198	-2.26589	0.0234579	0.0454071	Down
DPYS	1973.15	-3.29185	0.609131	-5.40417	6.51e-08	2.74e-07	Down
DPYSL3	546.084	5.24336	0.302749	17.3192	3.37e-67	9.45e-66	Up
DRC1	8.471	-2.87018	1.17878	-2.43489	0.0148965	0.0302697	Down
DRC3	103.71	-1.31022	0.58253	-2.24918	0.0245008	0.0472145	Down
DRC7	62.011	-2.32224	0.861462	-2.6957	0.00702414	0.0153186	Down
DRD3	14.0892	2.95207	1.04335	2.82942	0.00466323	0.0105506	Up
DSCAML1	135.743	-1.86507	0.797846	-2.33764	0.0194061	0.0383032	Down
DSCC1	1522.46	-3.22389	0.268128	-12.0237	2.67e-33	3.52e-32	Down
DSE	736.154	-2.64444	0.147852	-17.8858	1.52e-71	4.6e-70	Down
DSG1	15.5861	-4.62228	1.82479	-2.53304	0.0113077	0.0235675	Down
DSN1	344.709	-1.53006	0.255257	-5.99419	2.05e-09	9.75e-09	Down
DSP	374.256	2.93299	0.215508	13.6097	3.51e-42	5.82e-41	Up
DTL	3308.45	-3.50517	0.209019	-16.7697	4.07e-63	1.05e-61	Down
DTX1	96.49	4.19245	0.643402	6.51606	7.22e-11	3.82e-10	Up
DTYMK	180.357	-1.71865	0.308305	-5.57451	2.48e-08	1.08e-07	Down
DUSP1	3914.02	-2.02116	0.0676274	-29.8867	2.93e-196	3.24e-194	Down
DUSP10	103.231	-1.5831	0.407574	-3.88419	0.000102673	0.00030307	Down
DUSP12	457.471	-1.33486	0.174215	-7.66214	1.83e-14	1.21e-13	Down
DUSP16	1005.96	-1.41879	0.11973	-11.8499	2.15e-32	2.78e-31	Down
DUSP18	742.678	1.54278	0.186508	8.27193	1.32e-16	9.73e-16	Up
DUSP2	46.9021	-1.80677	0.55667	-3.24567	0.00117173	0.00295312	Down
DUSP22	397.599	1.088	0.236628	4.59795	4.27e-06	1.49e-05	Up
DUSP4	1239.06	2.77527	0.17763	15.6239	5.01e-55	1.1e-53	Up
DUSP8	353.308	-1.84849	0.317593	-5.8203	5.87e-09	2.69e-08	Down
DUT	828.554	-2.05689	0.137022	-15.0114	6.19e-51	1.23e-49	Down
DYDC1	95.2217	-6.32384	1.54483	-4.09355	4.25e-05	0.000131927	Down
DYNC1I1	1323.22	-2.68486	0.162888	-16.4828	4.87e-61	1.21e-59	Down
DYNC2LI1	6943.59	-2.85657	0.0900623	-31.7177	8.86e-221	1.24e-218	Down
DYNLT1	2364.51	1.01246	0.078567	12.8866	5.36e-38	8.04e-37	Up
DYRK3	120.937	-5.7692	0.4872	-11.8416	2.38e-32	3.06e-31	Down
E2F1	1785.46	-4.03158	0.174519	-23.1012	4.51e-118	2.28e-116	Down
E2F2	54.55	-4.65346	0.640039	-7.2706	3.58e-13	2.2e-12	Down
E2F7	217.133	-4.45151	0.33714	-13.2037	8.35e-40	1.31e-38	Down
E2F8	559.865	-5.23296	0.35014	-14.9454	1.67e-50	3.29e-49	Down
EAF1	710.321	1.05294	0.146791	7.17306	7.33e-13	4.43e-12	Up
EAF2	576.93	-2.67419	0.410944	-6.50744	7.64e-11	4.04e-10	Down
EBF1	436.493	-2.31782	0.585353	-3.95971	7.5e-05	0.000225745	Down
EBF2	35.0959	1.7943	0.792902	2.26295	0.0236386	0.0457154	Up
EBI3	24.1257	7.84905	1.84535	4.25341	2.11e-05	6.79e-05	Up
EBPL	4072.7	-2.05722	0.133341	-15.4283	1.06e-53	2.24e-52	Down
ECE2	223.532	4.08537	0.406358	10.0536	8.85e-24	8.63e-23	Up
ECH1	176.415	-1.01878	0.290262	-3.50985	0.000448352	0.00120876	Down
ECM1	930.239	6.77012	0.338803	19.9825	7.82e-89	2.9e-87	Up
ECM2	17.6523	-5.41154	1.44813	-3.73692	0.000186289	0.000530657	Down
ECPAS	1294.82	-1.22631	0.0946051	-12.9624	2e-38	3.04e-37	Down
ECT2	2546.09	-2.89346	0.104661	-27.646	3.12e-168	2.72e-166	Down
EDA	209.93	-3.82309	0.557149	-6.86187	6.8e-12	3.85e-11	Down
EDAR	54.3942	3.82948	0.677244	5.65451	1.56e-08	6.91e-08	Up
EDARADD	133.743	-4.61433	1.5185	-3.03875	0.00237565	0.00568023	Down
EDIL3	144.488	2.41022	0.339435	7.10069	1.24e-12	7.38e-12	Up
EDN1	66.4485	-4.14106	0.768299	-5.38991	7.05e-08	2.96e-07	Down
EDNRA	52.327	-4.11746	0.817492	-5.0367	4.74e-07	1.83e-06	Down
EDNRB	127.475	-2.3385	0.467359	-5.00364	5.63e-07	2.16e-06	Down
EEF1AKMT2	123.8	-1.67675	0.320368	-5.23381	1.66e-07	6.71e-07	Down
EEF1AKMT4	17.5212	3.12532	1.06403	2.93726	0.00331127	0.00772128	Up
EEF2K	183.804	-1.715	0.290581	-5.90197	3.59e-09	1.68e-08	Down
EEPD1	60.6574	1.36737	0.452419	3.02236	0.00250813	0.00597017	Up
EFCAB10	34.7112	-2.51255	0.688961	-3.64687	0.000265454	0.000738682	Down
EFCAB5	120.876	-1.16314	0.379699	-3.06333	0.00218891	0.00527104	Down
EFEMP1	76.9221	4.67093	0.582414	8.01995	1.06e-15	7.5e-15	Up
EFHC2	371.094	-2.9415	0.364955	-8.0599	7.64e-16	5.46e-15	Down
EFNA1	666.055	1.29571	0.273915	4.73034	2.24e-06	8.05e-06	Up
EFNA5	237.22	1.7587	0.272551	6.45276	1.1e-10	5.73e-10	Up
EFS	81.7523	-2.13651	0.634588	-3.36677	0.00076053	0.00197835	Down
EGFL6	44.954	-3.93069	1.73196	-2.2695	0.0232376	0.0450374	Down
EGFLAM	265.814	-2.47651	0.479816	-5.16137	2.45e-07	9.77e-07	Down
EGFR	625.521	-2.18102	0.178553	-12.215	1.84e-10	9.48e-10	Up
EGLN1	289.023	2.09503	0.328696	6.37376	2.59e-34	3.5e-33	Down
EHBP1	1087.26	2.18977	0.126461	17.3158	3.57e-67	9.99e-66	Up
EHBP1L1	23.9224	2.13856	0.795655	2.6878	0.00719246	0.0156585	Up
EHD2	74.3846	2.50516	0.5724	4.3766	1.21e-05	4e-05	Up
EHD3	21.7561	5.84445	1.29642	4.50813	6.54e-06	2.24e-05	Up
EHD4	700.011	-1.27019	0.140913	-9.01399	1.99e-19	1.65e-18	Down
EHF	208.781	-3.17741	0.696829	-4.55981	5.12e-06	1.77e-05	Down
EID1	76.1308	1.27591	0.407163	3.13367	0.00172635	0.00422703	Up
EID2	16.1682	5.5898	1.70857	3.27163	0.00106928	0.00270822	Up
EIF3M	1824.12	-1.1384	0.0912509	-12.4755	1.02e-35	1.43e-34	Down
EIF4A2	5489.24	-1.07744	0.0449854	-23.9509	9.05e-127	5.12e-125	Down
EIF4E1B	4221.82	-2.18737	0.320933	-6.81565	9.38e-12	5.28e-11	Down
EIF4EBP1	469.415	1.00451	0.179451	5.59765	2.17e-08	9.52e-08	Up
ELAPOR1	380.068	1.6892	0.2879	5.86731	4.43e-09	2.06e-08	Up
ELAPOR2	305.665	3.27819	0.398964	8.21678	2.09e-16	1.53e-15	Up
ELAVL2	821.651	-3.4079	0.204104	-16.6969	1.38e-62	3.5e-61	Down
ELAVL4	58.0037	-2.28336	0.46485	-4.91203	9.01e-07	3.38e-06	Down
ELF5	7.9813	-5.31288	1.97721	-2.68706	0.00720835	0.0156906	Down
ELFN2	6.23183	-4.15526	1.55597	-2.67053	0.00757315	0.0164022	Down
ELK3	4437.4	2.24484	0.142922	15.7067	1.36e-55	3.01e-54	Up
ELK4	315.876	-1.36942	0.204501	-6.69642	2.14e-11	1.17e-10	Down
ELL2	748.807	-2.27237	0.161382	-14.0807	4.99e-45	8.85e-44	Down
ELMO2	927.203	1.34324	0.130536	10.2902	7.8e-25	7.92e-24	Up
ELMOD3	222.807	1.19204	0.353161	3.37535	0.000737231	0.00192171	Up
ELOVL2	618.889	-1.27034	0.366719	-3.46407	0.000532073	0.00141763	Down
ELP6	101.075	1.07902	0.372024	2.9004	0.00372686	0.00860627	Up
EME1	377.585	-3.28571	0.342611	-9.59021	8.79e-22	7.95e-21	Down
EMG1	286.225	-1.17286	0.300561	-3.90223	9.53e-05	0.000282964	Down
EMID1	26.7311	-2.62711	0.893231	-2.94113	0.00327018	0.00763447	Down
EMILIN3	226.15	-4.9042	0.466293	-10.5174	7.18e-26	7.52e-25	Down
EML6	255.458	-4.18396	0.82718	-5.0581	4.23e-07	1.65e-06	Down
EMP2	125.62	-2.74345	0.327323	-8.38147	5.23e-17	3.92e-16	Down
EMX1	37.5427	-3.99856	1.76712	-2.26276	0.0236508	0.0457292	Down
EN2	15.6138	-2.73897	0.995318	-2.75185	0.00592592	0.0131136	Down
ENAH	3252.3	1.26031	0.0667316	18.8863	1.48e-79	4.93e-78	Up
ENC1	1305.76	1.643	0.13847	11.8654	1.79e-32	2.31e-31	Up
ENDOD1	45.6978	1.58428	0.683981	2.31627	0.0205438	0.0402958	Up
ENDOU	52.1063	-2.92078	0.795036	-3.67377	0.000238994	0.000669493	Down
ENKD1	130.737	-1.33553	0.417312	-3.20032	0.00137276	0.00342114	Down
ENO1	31309.1	-1.54374	0.066433	-23.2375	1.9e-119	9.72e-118	Down
ENOSF1	77.8861	-2.02432	0.90843	-2.22837	0.0258556	0.0495015	Down
ENOX1	1770.16	-1.63372	0.329417	-4.95942	7.07e-07	2.69e-06	Down
ENPP5	36.7478	-2.90426	0.935204	-3.10548	0.0018997	0.0046188	Down
ENPP6	16.4855	-4.71296	1.47442	-3.19647	0.00139119	0.00346074	Down
EOMES	174.271	2.22444	0.927021	2.39955	0.0164151	0.0329826	Up
EPB41L2	12367.4	1.86349	0.0380693	48.9501	0	0	Up
EPB41L4B	999.742	-1.93533	0.178686	-10.8309	2.46e-27	2.7e-26	Down
EPCAM	739.87	3.66223	0.233354	15.6939	1.67e-55	3.67e-54	Up
EPDR1	353.346	-2.47421	0.320347	-7.72354	1.13e-14	7.59e-14	Down
EPHA10	10.7303	-4.33926	1.36925	-3.16908	0.00152925	0.0037758	Down
EPHA3	82.189	6.18362	0.728931	8.48313	2.19e-17	1.67e-16	Up
EPHB1	21.3241	2.84103	1.21763	2.33325	0.0196349	0.0387105	Up
EPHB3	67.9751	-2.6335	0.54738	-4.8111	1.5e-06	5.51e-06	Down
EPHX1	201.803	-2.48943	0.30354	-8.20133	2.38e-16	1.73e-15	Down
EPHX2	610.452	-3.12308	0.205788	-15.1762	5.09e-52	1.04e-50	Down
EPHX3	19.4853	1.87331	0.780731	2.39943	0.0164207	0.0329892	Up
EPM2AIP1	190.1	-1.22577	0.397494	-3.08375	0.0020441	0.00494729	Down
EPN3	146.076	2.23751	0.500444	4.47105	7.78e-06	2.64e-05	Up
EPS15	1923.59	2.48646	0.106664	23.3113	3.41e-120	1.76e-118	Up
EPS8	707.61	1.50902	0.165759	9.10372	8.73e-20	7.27e-19	Up
EPS8L3	128.762	-2.91845	0.784197	-3.72158	0.000197982	0.000561307	Down
EPSTI1	2825.24	-3.30988	0.238281	-13.8907	7.21e-44	1.24e-42	Down
ERAP2	97.3149	-4.41601	0.75935	-5.81552	6.04e-09	2.77e-08	Down
ERBB3	152.353	-1.6063	0.310548	-5.17248	2.31e-07	9.24e-07	Down
ERBB4	157.058	1.43974	0.299974	4.79954	1.59e-06	5.82e-06	Up
ERCC2	542.842	1.07554	0.256359	4.19546	2.72e-05	8.68e-05	Up
ERCC4	443.671	1.27847	0.192991	6.62452	3.48e-11	1.88e-10	Up
ERCC6L	875.688	-2.4005	0.251182	-9.5568	1.21e-21	1.09e-20	Down
ERCC8	127.899	-1.12203	0.293832	-3.81862	0.000134201	0.000389805	Down
ERFE	19.9424	-4.27249	1.34796	-3.16959	0.00152656	0.00376983	Down
ERFL	1535.19	-2.08868	0.323517	-6.45618	1.07e-10	5.61e-10	Down
ERG28	1052.67	-1.71788	0.200891	-8.55128	1.22e-17	9.41e-17	Down
ERGIC1	318.093	1.25223	0.539378	2.32163	0.0202531	0.0397934	Up
ERI1	647.658	-1.29992	0.17124	-7.59123	3.17e-14	2.08e-13	Down
ERI2	110.846	-1.12637	0.37254	-3.02347	0.0024989	0.0059523	Down
ERMP1	1756.23	-1.50301	0.0818631	-18.3601	2.74e-75	8.61e-74	Down
ERO1A	1153.19	-1.23064	0.11591	-10.6173	2.48e-26	2.64e-25	Down
ESPL1	12642.9	-2.48714	0.112739	-22.0611	7.47e-108	3.43e-106	Down
ESR1	242.529	-4.41266	0.607113	-7.26828	3.64e-13	2.24e-12	Down
ESR2	252.75	-2.43844	0.345346	-7.06084	1.65e-12	9.72e-12	Down
ESRP1	3599.16	-4.92385	0.401188	-12.2732	1.26e-34	1.72e-33	Down
ESRP2	20.0649	-3.10421	1.27302	-2.43846	0.01475	0.0299939	Down
ESRRA	183.34	1.66374	0.39158	4.2488	2.15e-05	6.93e-05	Up
ESRRB	41.482	-3.79501	1.63719	-2.31801	0.0204488	0.0401493	Down
ESYT3	429.535	-3.35799	0.321099	-10.4578	1.35e-25	1.4e-24	Down
ETAA1	685.853	1.59496	0.155749	10.2406	1.3e-24	1.31e-23	Up
ETFB	194.64	1.66433	0.345774	4.81334	1.48e-06	5.45e-06	Up
ETHE1	185.002	1.40857	0.294763	4.77866	1.76e-06	6.42e-06	Up
ETNK2	490.948	-4.63969	0.212168	-21.868	5.24e-106	2.34e-104	Down
ETNPPL	11.0678	-6.08382	1.79945	-3.38092	0.000722424	0.00188596	Down
ETS2	235.871	-1.27033	0.228366	-5.56271	2.66e-08	1.15e-07	Down
ETV1	207.214	3.46758	0.305253	11.3597	6.64e-30	7.89e-29	Up
ETV3	655.28	-1.20709	0.143583	-8.40694	4.21e-17	3.17e-16	Down
ETV4	130.193	4.63351	0.49728	9.31772	1.19e-20	1.02e-19	Up
ETV5	210.51	2.39371	0.414105	5.78045	7.45e-09	3.38e-08	Up
ETV6	636.056	1.40764	0.160802	8.75386	2.06e-18	1.64e-17	Up
ETV7	39.1858	-3.01728	0.89754	-3.36172	0.000774577	0.00201338	Down
EVA1A	45.7757	2.30783	0.713936	3.23255	0.0012269	0.00308204	Up
EVI5L	378.189	1.63097	0.174954	9.32229	1.14e-20	9.83e-20	Up
EVL	484.817	1.65461	0.165577	9.99298	1.64e-23	1.58e-22	Up
EXD2	283.169	1.03419	0.213396	4.84633	1.26e-06	4.65e-06	Up
EXO1	166.182	-3.85024	0.381197	-10.1004	5.5e-24	5.42e-23	Down
EXOC3L1	48.2654	-3.83412	0.561855	-6.82405	8.85e-12	4.99e-11	Down
EXOC6	182.599	-1.1528	0.291302	-3.95739	7.58e-05	0.000227792	Down
EXOC7	360.464	1.42253	0.311722	4.56345	5.03e-06	1.75e-05	Up
EXOSC2	144.634	-1.15109	0.373506	-3.08185	0.00205719	0.00497723	Down
EXOSC8	141.307	-1.27821	0.318031	-4.01914	5.84e-05	0.00017863	Down
EXT1	1506.56	-1.20285	0.0871073	-13.8088	2.26e-43	3.83e-42	Down
EYA1	865.267	-6.11945	1.56672	-3.9059	9.39e-05	0.000278942	Down
EYA2	54.1354	-2.5973	0.88075	-2.94897	0.00318838	0.00745607	Down
EZH2	771.305	-1.4419	0.148376	-9.71791	2.53e-22	2.33e-21	Down
EZR	7501.05	1.30404	0.0426421	30.581	2.19e-205	2.61e-203	Up
F11R	2887.61	2.65451	0.085054	31.2096	7.88e-214	1.04e-211	Up
F2	2233.85	1.34795	0.171085	7.87883	3.3e-15	2.28e-14	Up
F3	15160.6	-1.38759	0.0382277	-36.2981	1.74e-288	3.59e-286	Down
F9	61.8455	-4.72048	1.61092	-2.93031	0.00338626	0.00788285	Down
FA2H	5.6799	-4.83527	1.97124	-2.45291	0.0141704	0.0289134	Down
FAAP24	681.164	-2.6216	0.307492	-8.52574	1.52e-17	1.17e-16	Down
FABP5	19.3228	-2.42471	0.94106	-2.57657	0.00997846	0.0210711	Down
FADS2	1217.82	1.07087	0.156207	6.85544	7.11e-12	4.02e-11	Up
FAH	57.3162	-1.98291	0.755663	-2.62407	0.00868856	0.018594	Down
FAHD1	197.219	1.60006	0.285103	5.61223	2e-08	8.78e-08	Up
FAIM2	304.87	5.87927	0.339965	17.2938	5.24e-67	1.46e-65	Up
FAM102A	538.231	1.50117	0.161626	9.28798	1.57e-20	1.35e-19	Up
FAM110A	668.404	-3.16457	0.255507	-12.3855	3.13e-35	4.36e-34	Down
FAM110C	80.1551	-1.67369	0.519824	-3.21972	0.00128316	0.00321347	Down
FAM114A2	342.046	-1.17886	0.222901	-5.28871	1.23e-07	5.04e-07	Down
FAM120B	707.174	1.37504	0.131645	10.445	1.54e-25	1.6e-24	Up
FAM126A	246.834	-1.45123	0.267625	-5.42261	5.87e-08	2.48e-07	Down
FAM131B	27.9773	2.46424	0.810395	3.04079	0.00235957	0.00564471	Up
FAM131C	26.3051	-2.56495	0.907439	-2.82658	0.00470477	0.0106322	Down
FAM133B	896.59	-1.12251	0.159166	-7.05241	1.76e-12	1.03e-11	Down
FAM13A	1768.86	2.11634	0.0964904	21.9332	1.25e-106	5.65e-105	Up
FAM162A	451.379	-1.76174	0.191753	-9.18757	4.02e-20	3.4e-19	Down
FAM163A	229.58	2.97631	0.315592	9.43088	4.07e-21	3.55e-20	Up
FAM168A	934.069	1.86283	0.121978	15.2719	1.18e-52	2.42e-51	Up
FAM169A	2667.74	-1.57362	0.117786	-13.36	1.04e-40	1.66e-39	Down
FAM171A2	59.3552	2.94584	0.705967	4.17277	3.01e-05	9.53e-05	Up
FAM171B	1073.39	3.78965	0.132846	28.5267	5.47e-179	5.41e-177	Up
FAM189A2	664.753	-2.17337	0.158674	-13.6971	1.06e-42	1.77e-41	Down
FAM199X	748.615	-1.04042	0.132664	-7.84249	4.42e-15	3.02e-14	Down
FAM20A	22.3242	-2.79846	1.0163	-2.75358	0.00589466	0.0130527	Down
FAM20C	187.04	-1.09276	0.435316	-2.51028	0.0120637	0.0249903	Down
FAM210B	315.414	-1.55804	0.179294	-8.68985	3.63e-18	2.85e-17	Down
FAM221A	55.8631	-2.07184	0.810757	-2.55544	0.0106053	0.0222353	Down
FAM222A	186.503	-2.69315	0.262032	-10.278	8.86e-25	8.98e-24	Down
FAM228B	49.32	-1.37069	0.583266	-2.35003	0.0187721	0.0371577	Down
FAM234A	250.537	1.90728	0.342113	5.57499	2.48e-08	1.08e-07	Up
FAM234B	108.318	-1.63644	0.462425	-3.53882	0.000401919	0.00109037	Down
FAM241A	76.1952	-3.76466	0.679729	-5.53847	3.05e-08	1.32e-07	Down
FAM3C	1380.76	-1.04191	0.0966784	-10.777	4.42e-27	4.8e-26	Down
FAM43B	48.6078	3.9135	0.852824	4.58886	4.46e-06	1.55e-05	Up
FAM53A	60.8377	1.90334	0.554551	3.43222	0.000598655	0.00158285	Up
FAM53C	3230.08	-1.03915	0.0846063	-12.2821	1.13e-34	1.54e-33	Down
FAM78A	48.1666	2.86248	0.652858	4.38453	1.16e-05	3.87e-05	Up
FAM78B	194.275	3.87963	0.437903	8.85956	8.03e-19	6.54e-18	Up
FAM81A	122.391	-4.85568	0.39983	-12.1444	6.15e-34	8.23e-33	Down
FAM83B	487.237	5.76715	0.343948	16.7675	4.22e-63	1.09e-61	Up
FAM83C	34.7111	3.28202	0.903783	3.63142	0.000281864	0.00078152	Up
FAM83D	222.641	-4.03599	0.292274	-13.8089	2.25e-43	3.83e-42	Down
FAM83F	54.7159	1.92853	0.66372	2.90564	0.00366498	0.00847469	Up
FAM89B	178.191	1.34333	0.308551	4.35366	1.34e-05	4.42e-05	Up
FANCA	197.73	-1.2643	0.343329	-3.68249	0.000230969	0.000648457	Down
FANCB	806.557	-1.75905	0.316936	-5.55018	2.85e-08	1.24e-07	Down
FANCC	103.228	-1.77093	0.350269	-5.05591	4.28e-07	1.67e-06	Down
FANCD2	953.685	-2.04962	0.158704	-12.9147	3.72e-38	5.61e-37	Down
FANCI	5625.76	-2.79681	0.120225	-23.2631	1.05e-119	5.37e-118	Down
FANCL	2660.63	-2.94793	0.265557	-11.1009	1.24e-28	1.42e-27	Down
FANCM	296.4	-1.73068	0.238231	-7.26471	3.74e-13	2.3e-12	Down
FASN	7047.08	-2.11775	0.0803473	-26.3574	4.22e-153	3.11e-151	Down
FAT2	83.3958	-3.90383	0.496182	-7.86773	3.61e-15	2.49e-14	Down
FAT4	213.339	1.42195	0.233912	6.079	1.21e-09	5.85e-09	Up
FBLN2	467.053	1.98627	0.189196	10.4984	8.78e-26	9.18e-25	Up
FBLN5	538.016	1.20293	0.189608	6.34429	2.23e-10	1.14e-09	Up
FBN2	406.146	3.97916	0.29766	13.3681	9.28e-41	1.49e-39	Up
FBN3	7.7747	-5.46997	1.97214	-2.77361	0.00554374	0.0123488	Down
FBXL15	54.2583	1.56178	0.573233	2.72452	0.00643957	0.0141552	Up
FBXL19	604.232	1.69476	0.168548	10.055	8.73e-24	8.52e-23	Up
FBXL2	309.732	-2.05927	0.291477	-7.06494	1.61e-12	9.46e-12	Down
FBXL8	43.8949	1.77334	0.684403	2.59107	0.00956774	0.0203153	Up
FBXO10	10319.4	-1.81291	0.12364	-14.6628	1.12e-48	2.14e-47	Down
FBXO15	1848.5	-2.78463	0.302519	-9.2048	3.42e-20	2.91e-19	Down
FBXO30	2223.65	-2.23939	0.102466	-21.855	6.96e-106	3.1e-104	Down
FBXO4	177.926	-1.61203	0.273688	-5.89002	3.86e-09	1.8e-08	Down
FBXO43	1929.79	-3.49738	0.47559	-7.35377	1.93e-13	1.2e-12	Down
FBXO48	37.246	-1.8649	0.675092	-2.76244	0.00573707	0.0127445	Down
FBXO5	413.768	-3.06326	0.298578	-10.2595	1.07e-24	1.08e-23	Down
FBXO7	1033.26	1.61956	0.111337	14.5466	6.14e-48	1.16e-46	Up
FCGR1A	353.132	-1.45896	0.425825	-3.4262	0.000612085	0.00161619	Down
FCHO1	861.787	-1.1333	0.254801	-4.44779	8.68e-06	2.93e-05	Down
FCHSD1	95.8174	1.15181	0.388434	2.96526	0.00302424	0.00711913	Up
FDPS	837.968	1.90452	0.171375	11.1132	1.08e-28	1.24e-27	Up
FDX1	1467.6	1.92879	0.106239	18.1552	1.17e-73	3.6e-72	Up
FEM1A	198.536	1.57581	0.291825	5.39984	6.67e-08	2.8e-07	Up
FEM1C	1459.75	-1.47206	0.0989677	-14.8741	4.85e-50	9.5e-49	Down
FES	96.9875	-1.45253	0.591516	-2.4556	0.0140649	0.0287275	Down
FEZ2	2888	-2.81431	0.0983814	-28.6061	5.63e-180	5.69e-178	Down
FEZF1	14.9568	-5.24386	1.84636	-2.84011	0.00450983	0.0102334	Down
FFAR4	212.528	-5.26738	1.5183	-3.46926	0.000521903	0.00139241	Down
FGD4	139.939	2.43074	0.314985	7.717	1.19e-14	7.98e-14	Up
FGD6	483.944	1.88518	0.179485	10.5033	8.34e-26	8.72e-25	Up
FGF1	22.6597	1.99933	0.814047	2.45603	0.0140481	0.0286973	Up
FGF11	294.222	-1.89109	0.299246	-6.31951	2.62e-10	1.33e-09	Down
FGF16	363.872	-2.37012	0.484066	-4.89629	9.77e-07	3.65e-06	Down
FGF21	33.1365	-1.62521	0.679197	-2.39284	0.0167187	0.0335247	Down
FGF9	670.385	1.2514	0.290353	4.30991	1.63e-05	5.34e-05	Up
FGFR2	620.678	2.74234	0.146525	18.7159	3.67e-78	1.21e-76	Up
FGFR4	30.2201	2.62359	1.10294	2.37871	0.0173731	0.0347061	Up
FGL2	76.405	-1.57934	0.436124	-3.62131	0.000293116	0.000811093	Down
FHAD1	47.236	-3.67267	0.63617	-5.77309	7.78e-09	3.53e-08	Down
FHDC1	51.1939	3.32688	0.801452	4.15107	3.31e-05	0.000104384	Up
FHIT	118.704	-1.61269	0.375738	-4.29206	1.77e-05	5.76e-05	Down
FHL1	2619.59	-1.47901	0.0723638	-20.4385	7.6e-93	2.93e-91	Down
FHL3	490.044	2.23866	0.279003	8.02379	1.03e-15	7.27e-15	Up
FICD	112.021	-1.70438	0.371454	-4.58841	4.47e-06	1.56e-05	Down
FIGLA	92.8812	-5.64439	1.63024	-3.46231	0.000535569	0.0014264	Down
FIGN	130.836	1.4668	0.35853	4.09114	4.29e-05	0.000133193	Up
FIGNL1	290.005	-1.76733	0.287979	-6.13703	8.41e-10	4.1e-09	Down
FILIP1L	981.503	1.20971	0.170882	7.07919	1.45e-12	8.58e-12	Up
FIZ1	158.298	1.20277	0.406278	2.96047	0.00307172	0.00721863	Up
FKBP4	1556.03	-1.32119	0.0953316	-13.8589	1.12e-43	1.92e-42	Down
FKBP6	5069.05	-3.06614	0.332359	-9.22537	2.83e-20	2.41e-19	Down
FKRP	163.365	1.62271	0.566252	2.86571	0.00416074	0.00951458	Up
FLNB	5455.2	2.33997	0.0604549	38.706	0	0	Up
FLRT2	17.4787	3.41811	1.40166	2.43862	0.0147436	0.0299854	Up
FLT1	2147.71	2.62876	0.134318	19.5711	2.73e-85	9.65e-84	Up
FLT3	385.56	-3.54945	0.803527	-4.41734	9.99e-06	3.35e-05	Down
FLVCR2	711.84	-4.89266	0.174089	-28.1044	8.65e-174	7.93e-172	Down
FLYWCH1	35.0716	2.1235	0.910907	2.33119	0.0197432	0.0389074	Up
FLYWCH2	22.0964	3.73316	0.948642	3.93527	8.31e-05	0.000248644	Up
FMNL1	1630.94	-2.15772	0.251489	-8.57979	9.5e-18	7.38e-17	Down
FMNL2	5454.94	-1.73438	0.0722351	-24.0102	2.18e-127	1.23e-125	Down
FMNL3	1661.8	3.09051	0.123925	24.9385	2.85e-137	1.79e-135	Up
FMO2	82.9278	-5.26029	1.59055	-3.30721	0.000942298	0.0024122	Down
FMO5	126.332	1.19621	0.298582	4.00628	6.17e-05	0.000187966	Up
FMOD	24.6781	3.00857	1.20107	2.5049	0.0122485	0.0253541	Up
FMR1	2015.64	-1.39216	0.0905019	-15.3826	2.14e-53	4.48e-52	Down
FN1	2567.76	5.18534	0.168447	30.7833	4.39e-208	5.52e-206	Up
FNBP1	284.716	-3.48029	0.330423	-10.5328	6.1e-26	6.41e-25	Down
FNBP4	2228.42	-1.78805	0.0862874	-20.722	2.19e-95	8.85e-94	Down
FNDC1	89.6529	2.3684	0.525152	4.50994	6.48e-06	2.22e-05	Up
FNDC10	36.3106	1.79816	0.625945	2.87271	0.0040697	0.00932797	Up
FNDC3A	1695.85	1.30528	0.104205	12.5261	5.37e-36	7.66e-35	Up
FNDC3B	4262.14	-1.42667	0.064924	-21.9744	5.06e-107	2.3e-105	Down
FNDC5	321.537	-4.91196	1.07287	-4.57835	4.69e-06	1.63e-05	Down
FOLH1B	265.134	-1.73447	0.391899	-4.4258	9.61e-06	3.23e-05	Down
FOS	17250.2	-2.71025	0.0547176	-49.5316	0	0	Down
FOSB	16109.4	-1.32997	0.0494326	-26.9047	1.93e-159	1.52e-157	Down
FOSL2	1477.89	1.26341	0.129935	9.72343	2.4e-22	2.21e-21	Up
FOXA3	4.05012	-4.97703	1.92457	-2.58605	0.0097082	0.0205568	Down
FOXI3	151.322	-4.21256	1.65592	-2.54393	0.0109611	0.022912	Down
FOXJ1	137.495	-4.14194	0.408244	-10.1457	3.46e-24	3.43e-23	Down
FOXL2	702.089	-1.19537	0.382115	-3.1283	0.00175822	0.00429822	Down
FOXM1	385.734	-4.53029	0.320069	-14.1541	1.76e-45	3.15e-44	Down
FOXO1	1867.76	-2.10957	0.0932688	-22.6181	2.87e-113	1.38e-111	Down
FOXP2	21.3757	-2.34721	0.834313	-2.81334	0.00490291	0.0110475	Down
FOXP4	5400.75	2.75296	0.0681051	40.4223	0	0	Up
FOXR1	5167.81	-3.0884	0.305187	-10.1197	4.52e-24	4.47e-23	Down
FOXRED2	102.548	-1.24416	0.376101	-3.30806	0.000939435	0.00240531	Down
FRAT2	185.099	-1.6804	0.275089	-6.10855	1.01e-09	4.88e-09	Down
FREM2	460.418	-2.23785	0.179509	-12.4665	1.14e-35	1.6e-34	Down
FRMD1	12.6103	-5.94697	1.6181	-3.67529	0.00023758	0.0006658	Down
FRMD3	1088.72	-6.11561	1.04049	-5.87763	4.16e-09	1.93e-08	Down
FRMD4A	562.255	2.7997	0.177012	15.8164	2.4e-56	5.34e-55	Up
FRMD4B	440.393	1.0704	0.333316	3.21137	0.00132102	0.00330112	Up
FRMD5	212.021	1.33402	0.348737	3.82528	0.000130622	0.000379821	Up
FRMD6	742.085	1.36129	0.154986	8.78327	1.59e-18	1.27e-17	Up
FRMD7	473.896	-1.60028	0.690736	-2.31678	0.0205156	0.0402462	Down
FRMPD1	194.705	-1.77319	0.373642	-4.74569	2.08e-06	7.49e-06	Down
FRMPD4	442.407	-2.92833	0.82067	-3.56821	0.000359422	0.000983562	Down
FRRS1L	17.2823	-5.59962	1.25197	-4.47265	7.73e-06	2.62e-05	Down
FRYL	490.982	1.12231	0.165182	6.79439	1.09e-11	6.09e-11	Up
FRZB	476.676	-3.56883	0.24317	-14.6763	9.14e-49	1.76e-47	Down
FSCN1	2955.65	-1.12259	0.1897	-5.91772	3.26e-09	1.53e-08	Down
FSD1	90.4789	2.28385	0.591563	3.86071	0.000113059	0.000331807	Up
FSD2	303.215	-1.41097	0.402898	-3.50205	0.00046169	0.00124254	Down
FSHR	186.109	-6.34769	1.49982	-4.23229	2.69e-56	5.98e-55	Up
FSIP2	2248.67	-2.35938	0.119166	-19.7991	2.31e-05	7.43e-05	Down
FST	1634.02	1.62591	0.102845	15.8092	3.03e-87	1.09e-85	Down
FUCA2	380.466	-1.06439	0.225045	-4.72966	2.25e-06	8.07e-06	Down
FUNDC1	961.202	-1.02739	0.131848	-7.79223	6.58e-15	4.47e-14	Down
FURIN	3144.57	2.46542	0.0680168	36.2472	1.1e-287	2.21e-285	Up
FUT1	179.821	-1.72678	0.44676	-3.86511	0.000111038	0.000326165	Down
FUT4	61.4796	2.03755	0.473774	4.30067	1.7e-05	5.55e-05	Up
FYB2	1273.91	-2.77255	0.354512	-7.82076	5.25e-15	3.58e-14	Down
FYN	3423.45	1.76895	0.0949545	18.6294	1.86e-77	6.03e-76	Up
FZD2	92.4526	1.75788	0.365283	4.81237	1.49e-06	5.48e-06	Up
FZD7	97.7897	-2.1112	0.328051	-6.43558	1.23e-10	6.38e-10	Down
FZD9	26.989	-3.51051	1.10308	-3.18246	0.00146028	0.00361584	Down
G0S2	593.715	-3.13418	0.537454	-5.83153	5.49e-09	2.52e-08	Down
G2E3	193.392	-1.49274	0.272068	-5.48665	4.1e-08	1.75e-07	Down
G6PC3	266.361	1.17371	0.493752	2.37712	0.0174483	0.0348412	Up
G6PD	545.965	1.31778	0.250922	5.25177	1.51e-07	6.13e-07	Up
GABRA1	31.6885	-3.652	0.953955	-3.82827	0.000129049	0.000375404	Down
GABRA2	141.596	-1.89642	0.294127	-6.44762	1.14e-10	5.92e-10	Down
GABRA3	249.22	-4.71073	1.09583	-4.29878	1.72e-05	5.59e-05	Down
GABRB1	294.36	1.32268	0.313535	4.2186	2.46e-05	7.87e-05	Up
GABRB2	525.023	-4.54496	0.885673	-5.13165	2.87e-07	1.14e-06	Down
GABRE	50.8669	5.09373	0.73336	6.94573	3.76e-12	2.17e-11	Up
GABRG2	393.059	-3.7014	0.762101	-4.85684	1.19e-06	4.42e-06	Down
GABRR1	2854.23	-5.07382	0.347102	-14.6177	2.17e-48	4.14e-47	Down
GAD2	46.4458	6.06226	0.805955	7.52184	5.4e-14	3.49e-13	Up
GADD45A	1283.05	-3.28877	0.163583	-20.1046	6.72e-90	2.52e-88	Down
GADD45B	1148.7	-1.5554	0.266644	-5.83323	5.44e-09	2.5e-08	Down
GADD45G	886.323	-2.48015	0.255565	-9.70457	2.88e-22	2.65e-21	Down
GAL3ST4	287.025	4.44181	0.404139	10.9908	4.23e-28	4.74e-27	Up
GALM	198.968	-1.015	0.287039	-3.53609	0.000406095	0.00110084	Down
GALNT13	250.552	-2.34269	0.671408	-3.48922	0.00048444	0.00129947	Down
GALNT17	235.526	7.49188	0.574598	13.0385	7.39e-39	1.14e-37	Up
GALNT5	9.03176	3.7679	1.3808	2.72877	0.00635703	0.0139849	Up
GALNTL5	35.7006	-2.32478	0.904272	-2.57089	0.0101439	0.021378	Down
GALNTL6	319.403	-4.31869	0.895224	-4.82415	1.41e-06	5.18e-06	Down
GALP	263.301	1.23199	0.357544	3.4457	0.000569591	0.00151062	Up
GALT	118.032	-1.42678	0.626339	-2.27797	0.0227282	0.0441242	Down
GAN	220.372	2.85275	0.290369	9.82456	8.83e-23	8.31e-22	Up
GAREM1	312.592	3.41542	0.247982	13.7728	3.71e-43	6.29e-42	Up
GARNL3	134.226	-4.51677	0.462898	-9.7576	1.71e-22	1.59e-21	Down
GAS1	2163.67	4.12957	0.153824	26.8461	9.38e-159	7.25e-157	Up
GAS2	58.394	-2.56559	0.560626	-4.57629	4.73e-06	1.64e-05	Down
GAS2L1	205.922	1.78171	0.361313	4.93121	8.17e-07	3.09e-06	Up
GAS2L3	142.467	-4.06862	0.343565	-11.8424	2.36e-32	3.04e-31	Down
GAS6	255.962	-1.90495	0.376653	-5.05756	4.25e-07	1.65e-06	Down
GASK1B	146.673	4.23495	0.655644	6.45923	1.05e-10	5.5e-10	Up
GATA2	12.5112	-2.99292	1.22015	-2.45291	0.0141706	0.0289134	Down
GATA3	228.094	6.74675	0.541839	12.4516	1.37e-35	1.93e-34	Up
GATM	60.1091	-1.35232	0.512963	-2.63629	0.00838189	0.0179933	Down
GBE1	634.87	-1.31039	0.136933	-9.56962	1.07e-21	9.66e-21	Down
GBP5	23.0298	-4.8787	1.73172	-2.81726	0.0048435	0.0109243	Down
GBX1	93.6424	1.55475	0.424965	3.65854	0.000253657	0.000708418	Up
GCA	3001.9	1.16849	0.0891774	13.103	3.17e-39	4.9e-38	Up
GCH1	383.417	1.39111	0.208354	6.67668	2.44e-11	1.33e-10	Up
GCK	16.0938	-2.13114	0.857122	-2.48639	0.0129047	0.0265853	Down
GCKR	30.1046	4.36922	0.869709	5.02377	5.07e-07	1.95e-06	Up
GCNT1	246.097	1.10607	0.266131	4.15611	3.24e-05	0.000102225	Up
GCNT3	219.812	-4.09882	0.733822	-5.58558	2.33e-08	1.02e-07	Down
GCNT4	27.3311	-1.90157	0.636858	-2.98587	0.00282775	0.006693	Down
GCNT7	7.54472	-6.28672	2.10097	-2.99229	0.00276896	0.00655721	Down
GDA	141.233	-5.56997	1.56613	-3.55653	0.000375789	0.00102592	Down
GDAP1	43.6342	2.2543	0.578998	3.89346	9.88e-05	0.000292339	Up
GDF11	54.8835	1.89427	0.629104	3.01106	0.00260337	0.00618838	Up
GDF15	32.9553	4.39508	1.15132	3.81741	0.000134858	0.000391481	Up
GDF6	87.4493	5.58933	0.81293	6.87553	6.18e-12	3.5e-11	Up
GDF9	7929.61	-1.81852	0.0766095	-23.7375	1.48e-124	8.15e-123	Down
GDI2	11914.8	1.58309	0.0400705	39.5075	0	0	Up
GDNF	311.027	-3.643	0.222228	-16.3931	2.14e-60	5.22e-59	Down
GDPD3	37.4315	3.37621	1.02229	3.3026	0.000957919	0.00244902	Up
GDPD5	1494.81	-2.2541	0.124668	-18.0808	4.52e-73	1.39e-71	Down
GEM	209.437	-3.62296	0.256246	-14.1386	2.2e-45	3.92e-44	Down
GEMIN2	112.33	-1.04726	0.44868	-2.3341	0.0195906	0.0386397	Down
GEN1	41.5163	-2.40602	0.560238	-4.29464	1.75e-05	5.69e-05	Down
GFOD1	124.459	1.04983	0.371704	2.82437	0.0047374	0.0106993	Up
GFPT2	1896.09	5.33854	0.13186	40.4865	0	0	Up
GFRA4	81.8157	-1.84117	0.674528	-2.72957	0.00634179	0.0139558	Down
GGCT	493.953	-2.74103	0.219505	-12.4873	8.76e-36	1.24e-34	Down
GGH	1189.72	1.181	0.124153	9.51245	1.86e-21	1.65e-20	Up
GGN	62.1281	2.3693	0.638381	3.71143	0.000206093	0.000582513	Up
GGT6	3030.25	-5.35255	0.366202	-14.6164	2.21e-48	4.21e-47	Down
GGT7	203.134	1.8238	0.258123	7.06562	1.6e-12	9.42e-12	Up
GHR	1687.86	-3.9437	0.189736	-20.7852	5.89e-96	2.39e-94	Down
GHSR	9.83135	-7.78989	1.85895	-4.19049	2.78e-05	8.85e-05	Down
GIMAP8	64.722	3.114	0.613535	5.0755	3.86e-07	1.51e-06	Up
GINS1	91.686	-1.79017	0.397884	-4.49923	6.82e-06	2.33e-05	Down
GINS2	2597.27	-2.24319	0.140226	-15.9969	1.34e-57	3.08e-56	Down
GINS3	1232.97	-1.57296	0.165335	-9.51377	1.84e-21	1.64e-20	Down
GINS4	1812.48	-1.65492	0.160648	-10.3015	6.93e-25	7.06e-24	Down
GIPC1	262.931	1.58293	0.317789	4.98107	6.32e-07	2.41e-06	Up
GIPC2	85.541	-3.22699	0.892125	-3.61719	0.000297821	0.00082329	Down
GIT2	642.834	1.03848	0.157438	6.59612	4.22e-11	2.27e-10	Up
GJA10	146.656	-1.90273	0.595597	-3.19466	0.00139997	0.00347707	Down
GJA3	4.52686	9.03472	3.87166	2.33355	0.0196192	0.0386905	Up
GJA4	22.826	6.432	1.41983	4.53011	5.9e-06	2.02e-05	Up
GJA5	214.026	-3.37681	0.55134	-6.12474	9.08e-10	4.42e-09	Down
GJB2	103.265	-2.83071	0.751061	-3.76895	0.000163934	0.000470948	Down
GJB6	7.84725	-4.19357	1.47014	-2.8525	0.00433767	0.00988651	Down
GJC1	1115.78	-1.38572	0.110155	-12.5798	2.73e-36	3.91e-35	Down
GKAP1	769.164	-1.56476	0.205131	-7.62812	2.38e-14	1.57e-13	Down
GLA	1515.11	-1.37864	0.106174	-12.9848	1.49e-38	2.28e-37	Down
GLB1L3	25.7055	-5.08089	1.80325	-2.81763	0.00483793	0.0109135	Down
GLCCI1	242.243	-2.18591	0.234259	-9.33118	1.05e-20	9.05e-20	Down
GLDN	131.12	2.6013	0.477002	5.45344	4.94e-08	2.1e-07	Up
GLI3	96.8067	1.77704	0.727752	2.44182	0.0146134	0.0297467	Up
GLIPR1	1073.72	-1.54894	0.179566	-8.62603	6.35e-18	4.96e-17	Down
GLIPR2	223.262	1.96496	0.279197	7.03789	1.95e-12	1.14e-11	Up
GLIS1	7.08481	-3.56652	1.55904	-2.28764	0.0221583	0.0431327	Down
GLIS3	163.252	2.69935	0.439825	6.13733	8.39e-10	4.1e-09	Up
GLMP	432.919	1.30818	0.216195	6.05093	1.44e-09	6.92e-09	Up
GLO1	586.803	1.05937	0.140221	7.55498	4.19e-14	2.73e-13	Up
GLRX	328.262	4.58197	0.27963	16.3858	2.41e-60	5.84e-59	Up
GLS2	7412.48	-1.81817	0.190005	-9.56909	1.08e-21	9.7e-21	Down
GLYAT	208.929	-7.08017	1.49536	-4.73477	2.19e-06	7.89e-06	Down
GLYATL3	3335.48	-4.12546	0.41069	-10.0452	9.65e-24	9.39e-23	Down
GMDS	157.33	-1.06373	0.295978	-3.59396	0.000325692	0.00089604	Down
GMNN	1706.69	-1.65225	0.12982	-12.7272	4.18e-37	6.14e-36	Down
GNA12	6068.55	1.53936	0.0657658	23.4066	3.66e-121	1.95e-119	Up
GNA14	822.044	1.19411	0.164528	7.25778	3.93e-13	2.41e-12	Up
GNAI1	2564.92	1.36733	0.0792028	17.2636	8.84e-67	2.43e-65	Up
GNAL	83.9764	-2.8587	0.831709	-3.43714	0.000587882	0.00155615	Down
GNB4	1908.84	-1.47327	0.109988	-13.3948	6.48e-41	1.04e-39	Down
GNE	611.09	-1.33443	0.147022	-9.07637	1.12e-19	9.33e-19	Down
GNG12	558.317	1.11105	0.152493	7.28595	3.19e-13	1.97e-12	Up
GNGT1	22.706	-5.67455	1.66518	-3.40778	0.000654938	0.00172114	Down
GNPNAT1	655.834	-1.61387	0.138161	-11.6811	1.59e-31	1.99e-30	Down
GNPTAB	2151.15	1.88249	0.0824007	22.8456	1.62e-115	8.06e-114	Up
GOLGA7	919.672	1.115	0.113002	9.86704	5.78e-23	5.49e-22	Up
GOLIM4	1039.75	-1.49106	0.117584	-12.6808	7.55e-37	1.1e-35	Down
GOLM2	326.155	-1.07777	0.184273	-5.84875	4.95e-09	2.29e-08	Down
GOT1	452.572	1.23592	0.16037	7.70667	1.29e-14	8.64e-14	Up
GOT2	2401.64	1.18132	0.0760827	15.5268	2.29e-54	4.91e-53	Up
GPA33	2287.04	-2.22771	0.393779	-5.65726	1.54e-08	6.82e-08	Down
GPAM	297.091	1.66908	0.215147	7.75787	8.64e-15	5.83e-14	Up
GPC1	2805.55	3.06679	0.173032	17.7239	2.74e-70	8.05e-69	Up
GPC2	224.719	1.68011	0.275606	6.09604	1.09e-09	5.27e-09	Up
GPC3	140.867	3.06436	0.406291	7.54227	4.62e-14	2.99e-13	Up
GPC6	563.947	2.24127	0.197766	11.3329	9.01e-30	1.07e-28	Up
GPCPD1	608.914	-2.11362	0.155469	-13.5951	4.28e-42	7.08e-41	Down
GPD2	142.17	1.47074	0.428744	3.43033	0.000602843	0.00159301	Up
GPNMB	885.653	-1.60958	0.183257	-8.78316	1.59e-18	1.27e-17	Down
GPR151	753.955	-4.01263	0.591173	-6.78757	1.14e-11	6.37e-11	Down
GPR153	84.5222	3.71483	0.513235	7.23807	4.55e-13	2.78e-12	Up
GPR158	236.855	1.94757	0.412763	4.71838	2.38e-06	8.51e-06	Up
GPR160	3087.76	-1.48339	0.147482	-10.0581	8.46e-24	8.27e-23	Down
GPR176	47.7288	1.70471	0.544386	3.13144	0.00173952	0.00425476	Up
GPR182	722.998	-1.87231	0.16459	-11.3756	5.53e-30	6.59e-29	Down
GPR19	77.5095	-3.27804	0.577554	-5.67573	1.38e-08	6.14e-08	Down
GPR22	112.83	-3.08956	1.17285	-2.63422	0.00843304	0.0180863	Down
GPR3	63.2147	-3.54879	0.525872	-6.7484	1.49e-11	8.29e-11	Down
GPR32	162.165	-1.33358	0.370269	-3.60166	0.000316195	0.000871647	Down
GPR37	12.2418	3.32078	1.21234	2.73916	0.00615969	0.0135853	Up
GPR39	154.644	-2.11564	0.679052	-3.11558	0.00183583	0.00447372	Down
GPR4	565.514	-2.51642	0.452211	-5.5647	2.63e-08	1.14e-07	Down
GPR63	123.475	-1.53827	0.320793	-4.79521	1.63e-06	5.93e-06	Down
GPR68	16.3534	4.53568	1.42211	3.18941	0.00142562	0.00353601	Up
GPRASP1	154.821	-2.23847	0.284922	-7.85641	3.95e-15	2.71e-14	Down
GPRASP2	1164.42	-2.52408	0.123066	-20.51	1.75e-93	6.86e-92	Down
GPRC5B	1539.94	1.26793	0.155475	8.15522	3.49e-16	2.53e-15	Up
GPSM2	196.281	-2.17578	0.305367	-7.12514	1.04e-12	6.21e-12	Down
GPT2	2105.68	-2.73878	0.0865245	-31.6533	6.83e-220	9.46e-218	Down
GPX1	476.036	2.29595	0.181511	12.6491	1.13e-36	1.64e-35	Up
GPX4	483.361	1.0788	0.282513	3.81858	0.000134224	0.000389805	Up
GRAMD1A	485.718	1.32069	0.290635	4.54415	5.52e-06	1.9e-05	Up
GRAMD2B	2175.39	-1.19585	0.0735552	-16.2578	1.97e-59	4.67e-58	Down
GRB10	189.729	1.55153	0.390265	3.97559	7.02e-05	0.000211884	Up
GRB14	2296.49	-1.73266	0.178348	-9.71504	2.6e-22	2.39e-21	Down
GRB7	24.2223	-5.78491	1.58962	-3.63917	0.00027352	0.000759296	Down
GREB1	2880.23	-1.11475	0.11604	-9.60656	7.5e-22	6.8e-21	Down
GREM1	106.233	-6.2985	1.52799	-4.12207	3.75e-05	0.000117366	Down
GRHL1	280.024	-2.45573	0.404801	-6.0665	1.31e-09	6.3e-09	Down
GRHL2	1011.06	-3.20227	0.363106	-8.81911	1.15e-18	9.32e-18	Down
GRHL3	20.1046	-4.46164	1.29244	-3.45211	0.000556225	0.00147743	Down
GRIA1	45.8702	1.92941	0.56006	3.445	0.000571057	0.00151363	Up
GRIA3	479.018	1.61768	0.315354	5.12972	2.9e-07	1.15e-06	Up
GRIA4	149.447	1.68845	0.341667	4.94182	7.74e-07	2.93e-06	Up
GRID1	39.481	3.00269	0.836256	3.59064	0.000329868	0.00090645	Up
GRID2	248.391	-1.58218	0.243294	-6.50317	7.86e-11	4.15e-10	Down
GRIK2	82.5903	-1.25361	0.463251	-2.70612	0.00680748	0.0148859	Down
GRIK5	750.607	-1.27423	0.255426	-4.98865	6.08e-07	2.33e-06	Down
GRIN2A	69.262	-5.35395	1.54788	-3.45888	0.000542419	0.00144325	Down
GRIN3A	836.677	3.43382	0.188106	18.2547	1.9e-74	5.89e-73	Up
GRIN3B	212.266	-3.94302	0.358494	-10.9988	3.87e-28	4.35e-27	Down
GRIP1	3176.67	-1.51313	0.101325	-14.9335	2e-50	3.91e-49	Down
GRIPAP1	300.437	1.64903	0.234574	7.02989	2.07e-12	1.2e-11	Up
GRK5	255.392	2.18508	0.317646	6.87899	6.03e-12	3.43e-11	Up
GRK7	679.087	-2.41866	0.466969	-5.17949	2.22e-07	8.92e-07	Down
GRM3	16.0401	2.27709	0.945721	2.40778	0.01605	0.0323429	Up
GRM8	1103.04	-3.52109	0.252506	-13.9446	3.39e-44	5.87e-43	Down
GRN	1009.24	1.81102	0.182931	9.9	4.16e-23	3.97e-22	Up
GRPR	45.3255	1.89437	0.76539	2.47504	0.0133221	0.0273516	Up
GSDMB	865.335	-3.45249	0.388419	-8.88856	6.19e-19	5.07e-18	Down
GSDMD	28.3712	3.50533	0.952413	3.68047	0.000232803	0.000653074	Up
GSKIP	478.397	1.09419	0.17592	6.21978	4.98e-10	2.47e-09	Up
GSN	678.298	1.85843	0.142956	13	1.22e-38	1.87e-37	Up
GSTA1	545.224	2.9671	0.287244	10.3295	5.18e-25	5.3e-24	Up
GSTA4	2422.32	1.4012	0.121111	11.5696	5.88e-31	7.19e-30	Up
GSTCD	343.475	-1.24654	0.204567	-6.09356	1.1e-09	5.35e-09	Down
GSTM3	823.129	-1.29475	0.201677	-6.41992	1.36e-10	7.05e-10	Down
GSX2	483.396	-3.61358	1.12526	-3.21132	0.00132127	0.00330115	Down
GTDC1	141.457	-1.44557	0.297253	-4.8631	1.16e-06	4.29e-06	Down
GTF2A1L	1755.84	-2.10963	0.312722	-6.74602	1.52e-11	8.42e-11	Down
GTF2F1	950.932	1.40145	0.166793	8.40231	4.38e-17	3.3e-16	Up
GTSE1	506.302	-3.27254	0.20053	-16.3195	7.17e-60	1.72e-58	Down
GTSF1	444.154	-4.17568	0.779637	-5.35593	8.51e-08	3.54e-07	Down
GUCA1A	250.611	-1.93575	0.40985	-4.72307	2.32e-06	8.32e-06	Down
GUCY1A1	156.263	-2.534	0.51162	-4.9529	7.31e-07	2.77e-06	Down
GUCY1B1	121.185	-2.95267	0.434019	-6.80308	1.02e-11	5.75e-11	Down
GUF1	236.527	-1.23228	0.26771	-4.60303	4.16e-06	1.46e-05	Down
GVQW3	65.707	1.68383	0.522433	3.22305	0.00126832	0.00317861	Up
GXYLT1	2715.87	-1.32317	0.0819873	-16.1387	1.36e-58	3.2e-57	Down
GYG2	133.743	-1.28294	0.390588	-3.28464	0.00102113	0.00259481	Down
GZF1	346.604	-1.91494	0.236033	-8.11301	4.94e-16	3.56e-15	Down
H1-0	2127.74	-1.16334	0.15406	-7.55127	4.31e-14	2.8e-13	Down
H1-3	1058.55	-1.15054	0.146277	-7.86548	3.68e-15	2.53e-14	Down
H1-8	65341.1	-2.71605	0.107092	-25.3618	6.66e-142	4.41e-140	Down
H2AFZ	1154.08	-1.79599	0.103677	-17.3229	3.16e-67	8.87e-66	Down
H2AX	860.682	-1.0757	0.14075	-7.64262	2.13e-14	1.41e-13	Down
H2BK1	280.44	-3.0711	0.728299	-4.21682	2.48e-05	7.93e-05	Down
HAAO	35.375	-1.93063	0.637923	-3.02643	0.0024746	0.00589922	Down
HABP4	1093.44	-1.35492	0.118739	-11.4109	3.69e-30	4.42e-29	Down
HACD4	200.942	1.77704	0.290136	6.12485	9.08e-10	4.42e-09	Up
HAND2	7.03546	6.51753	2.31084	2.82041	0.00479618	0.0108264	Up
HAP1	77.1776	4.07839	0.92764	4.39653	1.1e-05	3.67e-05	Up
HAPLN1	201.814	3.87774	0.410053	9.4567	3.18e-21	2.79e-20	Up
HAPLN4	346.083	4.17299	0.425117	9.81611	9.6e-23	9.02e-22	Up
HARBI1	102.824	1.76472	0.409907	4.30516	1.67e-05	5.44e-05	Up
HAS1	297.829	1.00171	0.267129	3.74992	0.000176893	0.000505033	Up
HASPIN	186.024	-1.59803	0.417053	-3.83173	0.000127245	0.000370468	Down
HAT1	1162.51	-1.45575	0.121117	-12.0194	2.81e-33	3.7e-32	Down
HAUS4	10759	-2.08324	0.134257	-15.5169	2.67e-54	5.71e-53	Down
HAUS5	1130.07	-1.35151	0.144751	-9.33682	9.93e-21	8.59e-20	Down
HAUS6	233.534	-1.29581	0.253877	-5.10409	3.32e-07	1.31e-06	Down
HAUS8	413.505	-1.36636	0.213348	-6.40438	1.51e-10	7.79e-10	Down
HCK	620.533	-2.65576	0.566199	-4.69051	2.73e-06	9.69e-06	Down
HCN1	409.94	1.11049	0.169823	6.53911	6.19e-11	3.29e-10	Up
HCN4	494.585	-2.45357	0.294339	-8.33584	7.7e-17	5.72e-16	Down
HCRT	190.585	-3.49318	0.791016	-4.41607	1.01e-05	3.37e-05	Down
HDAC1	842.876	1.03496	0.116628	8.87398	7.06e-19	5.76e-18	Up
HDAC10	127.775	1.5215	0.463899	3.27981	0.00103875	0.00263579	Up
HDAC4	205.396	3.22405	0.36742	8.77484	1.71e-18	1.36e-17	Up
HDAC5	840.794	-2.39371	0.186201	-12.8555	8.01e-38	1.2e-36	Down
HDC	1175.8	-5.34909	0.242572	-22.0515	9.24e-108	4.22e-106	Down
HDDC2	163.857	-1.02509	0.256831	-3.99131	6.57e-05	0.000199402	Down
HEATR5A	902.446	-1.47133	0.122457	-12.0151	2.96e-33	3.89e-32	Down
HEBP1	212.371	-1.64189	0.348953	-4.70519	2.54e-06	9.05e-06	Down
HECA	551.717	-1.08632	0.156435	-6.94426	3.8e-12	2.19e-11	Down
HECTD2	1124.92	1.78911	0.18254	9.80119	1.11e-22	1.04e-21	Up
HECTD3	422.634	1.37855	0.22169	6.21834	5.02e-10	2.49e-09	Up
HECTD4	1317.78	1.32429	0.113258	11.6927	1.39e-31	1.74e-30	Up
HECW1	509.515	-1.72977	0.412398	-4.19441	2.74e-05	8.71e-05	Down
HEG1	1479.41	-1.36062	0.138881	-9.79697	1.16e-22	1.08e-21	Down
HELLS	996.697	-2.05992	0.164787	-12.5005	7.42e-36	1.05e-34	Down
HENMT1	3251.99	-2.64809	0.208104	-12.7248	4.3e-37	6.32e-36	Down
HERC4	1059.26	-1.20479	0.105708	-11.3973	4.31e-30	5.16e-29	Down
HERC5	136.286	-2.12841	0.406747	-5.23275	1.67e-07	6.75e-07	Down
HERC6	39.0406	-2.55144	0.863225	-2.95571	0.00311953	0.00731111	Down
HERPUD1	2014.12	-3.06543	0.154089	-19.8938	4.6e-88	1.68e-86	Down
HES1	107.993	-1.99813	0.437598	-4.56613	4.97e-06	1.72e-05	Down
HES2	6.43	-5.46104	2.10895	-2.58946	0.00961274	0.0203858	Down
HES4	12.1893	-4.85423	1.42425	-3.40828	0.000653734	0.00171863	Down
HES6	384.796	-2.52439	0.227185	-11.1116	1.1e-28	1.26e-27	Down
HES7	56.3532	-3.96284	0.756076	-5.24132	1.59e-07	6.47e-07	Down
HEXIM2	290.05	-1.1908	0.223593	-5.32575	1.01e-07	4.14e-07	Down
HEY1	1367.11	-2.14179	0.389438	-5.49971	3.8e-08	1.63e-07	Down
HEY2	1274.45	-2.41582	0.119662	-20.1887	1.23e-90	4.62e-89	Down
HEYL	26.422	-6.46513	1.64738	-3.92448	8.69e-05	0.000259438	Down
HGH1	128.998	1.11114	0.312526	3.55534	0.000377492	0.00102992	Up
HGS	1308.96	1.06518	0.108802	9.79001	1.24e-22	1.16e-21	Up
HHIP	2062.52	-1.78545	0.268025	-6.6615	2.71e-11	1.48e-10	Down
HIC2	411.302	-1.74712	0.19591	-8.918	4.75e-19	3.89e-18	Down
HID1	887.189	1.76707	0.135856	13.0069	1.12e-38	1.71e-37	Up
HIF1A	6575.5	-1.39867	0.0535394	-26.1241	1.94e-150	1.38e-148	Down
HIGD1A	1824.42	1.77575	0.0891705	19.9141	3.07e-88	1.12e-86	Up
HILPDA	15198.4	-1.55161	0.0896663	-17.3043	4.37e-67	1.22e-65	Down
HINT3	180.104	-2.212	0.267518	-8.26862	1.36e-16	9.99e-16	Down
HIP1R	1085.54	-1.86033	0.124298	-14.9667	1.21e-50	2.39e-49	Down
HIPK2	412.735	1.1993	0.167549	7.15792	8.19e-13	4.92e-12	Up
HIST1H2BD	159.221	2.13097	0.572867	3.71983	0.000199354	0.000564965	Up
HIVEP2	147.589	1.83552	0.482544	3.80384	0.000142468	0.000412362	Up
HJURP	2077.68	-4.51609	0.262176	-17.2254	1.71e-66	4.68e-65	Down
HK2	878.26	-1.67568	0.115008	-14.5701	4.35e-48	8.22e-47	Down
HKDC1	304.198	8.08549	0.657475	12.2978	9.31e-35	1.27e-33	Up
HMCN1	1016.85	5.64895	0.186382	30.3085	8.87e-202	1.02e-199	Up
HMGA1	816.024	1.31083	0.137981	9.50012	2.1e-21	1.86e-20	Up
HMGB2	3627.11	-3.69668	0.068373	-54.0663	0	0	Down
HMMR	7646.69	-3.59977	0.130427	-27.5999	1.11e-167	9.65e-166	Down
HNF1B	712.5	-2.61463	0.446777	-5.8522	4.85e-09	2.25e-08	Down
HNF4G	682.818	-5.26043	1.54038	-3.41503	0.000637754	0.00167917	Down
HNMT	8.68826	-3.4132	1.49965	-2.276	0.0228461	0.0443299	Down
HNRNPH2	255.481	1.02672	0.239755	4.28238	1.85e-05	6e-05	Up
HNRNPH3	2144.02	-1.07716	0.0795733	-13.5367	9.5e-42	1.56e-40	Down
HOMER3	196.732	2.38397	0.518684	4.5962	4.3e-06	1.5e-05	Up
HOXA9	196.823	-2.35102	0.805516	-2.91865	0.00351553	0.0081632	Down
HOXB2	8.98343	-2.72479	1.13489	-2.40093	0.0163533	0.0328777	Down
HOXC11	2.56773	-5.63018	2.40798	-2.33813	0.0193803	0.0382577	Down
HOXC9	69.2792	-2.60893	1.05596	-2.47068	0.0134856	0.0276503	Down
HOXD1	23.4187	-5.19634	0.880859	-5.89917	3.65e-09	1.71e-08	Down
HOXD9	457.33	-1.2875	0.353826	-3.63881	0.000273902	0.000760052	Down
HPCAL1	60.9989	1.92763	0.756481	2.54815	0.0108295	0.0226744	Up
HPGDS	720.071	-5.60788	1.05066	-5.3375	9.42e-08	3.9e-07	Down
HPRT1	1003.9	2.0772	0.116132	17.8866	1.5e-71	4.54e-70	Up
HPSE2	46.9301	-2.70752	0.525606	-5.15124	2.59e-07	1.03e-06	Down
HRG	26.6131	-5.07837	1.72596	-2.94235	0.0032573	0.00760568	Down
HRH1	47.8657	-1.51095	0.546862	-2.76295	0.00572823	0.012729	Down
HROB	484.214	-2.48623	0.336498	-7.38854	1.48e-13	9.34e-13	Down
HS3ST1	266.992	-3.6361	0.420493	-8.64724	5.28e-18	4.13e-17	Down
HS3ST3B1	107.198	2.15379	0.443621	4.85503	1.2e-06	4.46e-06	Up
HS3ST5	3.96072	-7.31056	2.65352	-2.75505	0.00586841	0.0129988	Down
HSD17B1	2937.13	-7.14414	1.21102	-5.89929	3.65e-09	1.71e-08	Down
HSD17B6	89.1607	-6.72921	0.681373	-9.87596	5.29e-23	5.03e-22	Down
HSF2	324.366	-1.46001	0.237962	-6.1355	8.49e-10	4.14e-09	Down
HSP90B1	11093.8	-1.75043	0.0373802	-46.8278	0	0	Down
HSPA12B	28.4779	-2.08331	0.813732	-2.5602	0.0104613	0.0219733	Down
HSPA1L	21.7417	-4.04607	0.991329	-4.08147	4.48e-05	0.000138603	Down
HSPA5	29713.8	-3.61438	0.0530338	-68.1523	0	0	Down
HSPA6	800.059	-8.43017	0.281052	-29.9951	1.14e-197	1.28e-195	Down
HSPA8	20819.1	-2.36758	0.0391985	-60.3998	0	0	Down
HSPB1	9083.5	-1.12405	0.0642523	-17.4943	1.58e-68	4.54e-67	Down
HSPB3	11.8916	-3.65219	1.61349	-2.26353	0.023603	0.0456625	Down
HSPD1	1814.53	-1.16335	0.0799227	-14.5559	5.35e-48	1.01e-46	Down
HSPE1	3669.87	-2.2233	0.0671936	-33.088	4.43e-240	7.3e-238	Down
HSPH1	6915.18	-4.24561	0.0728436	-58.284	0	0	Down
HTR2C	32.093	8.21006	2.27543	3.60814	0.000308396	0.000851672	Up
HTR4	226.775	-4.29441	0.506572	-8.4774	2.3e-17	1.76e-16	Down
HTRA1	3443.33	-1.42592	0.111374	-12.8029	1.58e-37	2.33e-36	Down
HUNK	227.012	2.80429	0.279957	10.0169	1.28e-23	1.24e-22	Up
HYAL2	3305.71	1.73686	0.0743997	23.345	1.55e-120	8.09e-119	Up
HYAL3	89.5885	2.04281	0.594126	3.43835	0.00058527	0.00154982	Up
ICA1L	474.349	-2.09074	0.504974	-4.14028	3.47e-05	0.000109042	Down
ICAM3	18.9522	2.21014	0.918997	2.40495	0.0161747	0.032561	Up
ICMT	3354.65	-1.09651	0.0833484	-13.1557	1.58e-39	2.47e-38	Down
ID1	1181.03	-1.74618	0.17887	-9.76233	1.63e-22	1.52e-21	Down
ID2	3167.69	-2.5768	0.219343	-11.7478	7.25e-32	9.15e-31	Down
ID3	26807.2	-1.59198	0.0322065	-49.4304	0	0	Down
IDI1	1108.86	-1.502	0.179666	-8.35994	6.28e-17	4.68e-16	Down
IDNK	144.822	-1.05851	0.345818	-3.0609	0.00220671	0.00531023	Down
IER3	2992.17	1.93569	0.100122	19.3333	2.82e-83	9.83e-82	Up
IER5L	393.187	-1.03672	0.195151	-5.31237	1.08e-07	4.45e-07	Down
IFFO2	654.432	-1.02028	0.158799	-6.42494	1.32e-10	6.83e-10	Down
IFI30	51.4992	1.49135	0.632567	2.35762	0.0183925	0.0364767	Up
IFI6	179.333	-2.9833	0.458996	-6.49962	8.05e-11	4.25e-10	Down
IFIT1	23.1969	-3.50866	1.35599	-2.58752	0.00966694	0.0204914	Down
IFIT5	728.177	-1.14693	0.128719	-8.91028	5.09e-19	4.17e-18	Down
IFNAR1	1332.92	1.32736	0.098262	13.5084	1.39e-41	2.29e-40	Up
IFNGR2	309.341	1.21081	0.376206	3.21847	0.00128876	0.00322691	Up
IFNLR1	75.2266	-5.29747	0.512147	-10.3436	4.47e-25	4.58e-24	Down
IFRD1	1862.69	-3.01392	0.0870996	-34.6031	2.27e-262	3.93e-260	Down
IFT140	175.745	1.44559	0.358356	4.03394	5.48e-05	0.000168069	Up
IGDCC3	17.2535	3.30901	0.955686	3.46244	0.000535298	0.00142595	Up
IGDCC4	378.472	-1.12655	0.230875	-4.8795	1.06e-06	3.96e-06	Down
IGF2BP2	96.9505	2.5861	0.472032	5.47865	4.29e-08	1.83e-07	Up
IGF2BP3	5148.8	-2.77136	0.223154	-12.419	2.06e-35	2.88e-34	Down
IGF2R	6354.61	2.24265	0.0501077	44.7566	0	0	Up
IGFALS	46.114	2.93014	0.838585	3.49415	0.000475573	0.00127767	Up
IGFBP2	754.617	-4.43751	0.289548	-15.3257	5.15e-53	1.07e-51	Down
IGFBP3	204.942	3.10014	0.478419	6.47996	9.17e-11	4.81e-10	Up
IGFBP4	1055.51	3.6862	0.232466	15.8569	1.26e-56	2.83e-55	Up
IGFBP5	830.915	5.85519	0.292384	20.0257	3.29e-89	1.22e-87	Up
IGFBP6	264.469	4.8797	0.338355	14.4218	3.77e-47	6.96e-46	Up
IGSF10	154.64	-1.68417	0.634957	-2.65242	0.00799168	0.0172224	Down
IGSF11	503.187	-2.19557	0.172631	-12.7183	4.68e-37	6.86e-36	Down
IGSF3	383.406	1.66662	0.251114	6.63689	3.2e-11	1.73e-10	Up
IGSF8	181.724	-1.72411	0.543325	-3.17325	0.00150742	0.00372456	Down
IHH	1071.86	-2.68747	0.413388	-6.50108	7.97e-11	4.21e-10	Down
IKBKG	250.239	1.07966	0.332292	3.24912	0.00115763	0.00291917	Up
IKZF2	127.621	-1.3409	0.347444	-3.85931	0.000113706	0.000333576	Down
IL10RA	186.871	2.53912	0.316106	8.03252	9.55e-16	6.79e-15	Up
IL11	97.0896	3.44584	0.464888	7.4122	1.24e-13	7.86e-13	Up
IL11RA	60.8755	-1.40311	0.621415	-2.25792	0.0239507	0.0462446	Down
IL12B	1028.13	-3.10405	0.928239	-3.34402	0.000825738	0.00213514	Down
IL12RB1	2.72041	-8.81224	2.8817	-3.058	0.00222819	0.00535631	Down
IL16	3.32247	-6.51777	2.64395	-2.46516	0.0136952	0.0280384	Down
IL18	40.272	3.55478	0.896175	3.96661	7.29e-05	0.000219644	Up
IL1RAPL2	91.6024	-5.7323	1.58273	-3.62178	0.000292579	0.00080977	Down
IL20RA	61.9103	12.5189	2.07231	6.04102	1.53e-09	7.34e-09	Up
IL20RB	35.6912	-5.71004	1.06873	-5.34282	9.15e-08	3.8e-07	Down
IL2RA	563.416	-3.20914	0.601414	-5.33599	9.5e-08	3.93e-07	Down
IL33	592.222	2.86077	0.274638	10.4165	2.08e-25	2.15e-24	Up
IL34	135.023	-1.96165	0.576658	-3.40177	0.000669518	0.00175612	Down
IL4R	1396.28	4.48803	0.197536	22.7201	2.83e-114	1.39e-112	Up
IL6	14.3839	-3.77608	1.02197	-3.6949	0.000219978	0.00061923	Down
IL6ST	2542.78	2.51012	0.0819748	30.6206	6.51e-206	7.84e-204	Up
IMMP2L	73.3909	-1.60877	0.526221	-3.05722	0.00223401	0.00536659	Down
IMPA2	34.6958	-2.47446	0.817188	-3.02802	0.00246161	0.00587156	Down
IMPDH1	357.948	-1.3167	0.192292	-6.84741	7.52e-12	4.25e-11	Down
INCENP	1891.6	-1.86366	0.110119	-16.924	2.99e-64	7.83e-63	Down
INHA	8303.46	-2.64008	0.0801096	-32.9559	3.49e-238	5.61e-236	Down
INHBA	12982.9	-2.1017	0.0652077	-32.2309	0.00118293	0.00297862	Up
INHBB	57.9185	2.51109	0.77432	3.24296	6.52e-228	9.71e-226	Down
INPP1	20488.8	-1.12375	0.0835792	-13.4454	3.28e-41	5.32e-40	Down
INPP4B	92.961	-1.85795	0.57922	-3.20767	0.00133815	0.00334151	Down
INPP5F	1861.14	1.61045	0.110368	14.5917	3.17e-48	6.03e-47	Up
INPP5J	58.315	4.54382	0.669858	6.78326	1.17e-11	6.56e-11	Up
INSC	150.337	-4.63007	1.62616	-2.84724	0.00440995	0.0100331	Down
INSIG1	3331.26	-3.18447	0.111637	-28.5252	5.7e-179	5.6e-177	Down
INSL3	20.4747	-3.03499	1.22789	-2.4717	0.013447	0.0275794	Down
INSM1	28.4858	-2.34711	0.825194	-2.84431	0.00445076	0.0101093	Down
INSR	187.752	-1.92125	0.437479	-4.39164	1.13e-05	3.75e-05	Down
INTS12	626.749	-2.47961	0.181145	-13.6885	1.19e-42	1.99e-41	Down
INTS2	358.389	1.02161	0.217742	4.69184	2.71e-06	9.63e-06	Up
INTS5	125.427	1.64951	0.300438	5.49036	4.01e-08	1.71e-07	Up
INTS6L	324.106	-1.63264	0.64309	-2.53874	0.0111251	0.0232232	Down
INTS8	335.182	-1.50722	0.203667	-7.40042	1.36e-13	8.56e-13	Down
INTU	184.627	-1.06628	0.2446	-4.35926	1.31e-05	4.32e-05	Down
IQCE	175.84	1.33581	0.322619	4.14053	3.47e-05	0.000108949	Up
IQCG	164.967	-2.14276	0.754588	-2.83964	0.00451647	0.0102451	Down
IQCM	193.785	-3.16694	0.695378	-4.55427	5.26e-06	1.82e-05	Down
IQGAP3	1470.78	-3.72074	0.149273	-24.9258	3.91e-137	2.45e-135	Down
IQSEC3	141.537	-3.85181	1.12368	-3.42786	0.000608366	0.00160668	Down
IRAK1	292.79	1.48381	0.280962	5.28118	1.28e-07	5.24e-07	Up
IRAK2	2506.94	-1.20656	0.278084	-4.33883	1.43e-05	4.71e-05	Down
IRF1	621.945	-2.38269	0.151505	-15.7268	9.91e-56	2.2e-54	Down
IRF2BP2	1562.95	1.07219	0.122168	8.77642	1.69e-18	1.35e-17	Up
IRF2BPL	1377.44	1.32167	0.212389	6.22288	4.88e-10	2.43e-09	Up
IRF3	380.142	1.13988	0.26687	4.27131	1.94e-05	6.29e-05	Up
IRF5	93.307	-1.31514	0.521638	-2.52118	0.0116963	0.0242982	Down
IRF6	179.871	-1.56479	0.371085	-4.21679	2.48e-05	7.93e-05	Down
IRF8	889.259	-3.0243	0.309231	-9.78007	1.37e-22	1.28e-21	Down
IRS1	554.627	-2.09045	0.167549	-12.4766	1e-35	1.41e-34	Down
IRS2	415.119	-1.62552	0.482757	-3.36716	0.000759474	0.00197597	Down
IRS4	44.8675	3.13559	0.837871	3.74233	0.000182322	0.000519889	Up
IRX1	598.561	-2.82602	0.981329	-2.87979	0.00397936	0.00914361	Down
ISCA2	106.573	-1.41078	0.358189	-3.93865	8.19e-05	0.000245432	Down
ISCU	890.116	-1.15069	0.125269	-9.18577	4.09e-20	3.45e-19	Down
ISG12(A)	120.824	-2.02739	0.437281	-4.63636	3.55e-06	1.25e-05	Down
ISL1	364.638	-2.49134	0.583429	-4.27018	1.95e-05	6.32e-05	Down
ISLR2	41.625	2.90497	0.989846	2.93477	0.00333797	0.0077796	Up
ITGA1	121.614	4.5377	0.593328	7.64788	2.04e-14	1.35e-13	Up
ITGA11	253.171	3.70746	0.337141	10.9968	3.96e-28	4.44e-27	Up
ITGA2	2084.34	5.32207	0.120381	44.2102	0	0	Up
ITGA3	137.05	-1.44717	0.521115	-2.77706	0.00548532	0.0122324	Down
ITGA4	1061.11	3.72592	0.152395	24.4491	5.14e-132	3.03e-130	Up
ITGA5	633.126	4.16632	0.260361	16.0021	1.24e-57	2.84e-56	Up
ITGA6	7751.95	2.06226	0.0474152	43.4937	0	0	Up
ITGA8	33.1134	-2.90387	1.21391	-2.39217	0.0167493	0.0335713	Down
ITGA9	1287.89	4.24362	0.211612	20.0538	1.87e-89	6.96e-88	Up
ITGAD	766.641	-2.73297	0.393163	-6.95124	3.62e-12	2.09e-11	Down
ITGAL	111.24	1.63059	0.483967	3.36922	0.00075382	0.00196274	Up
ITGAM	654.152	-1.79282	0.339137	-5.28641	1.25e-07	5.1e-07	Down
ITGAV	2223.84	1.30905	0.0761805	17.1836	3.53e-66	9.57e-65	Up
ITGB3	613.44	3.32905	0.268977	12.3767	3.49e-35	4.86e-34	Up
ITGB7	24.4855	-2.25269	0.760586	-2.96178	0.00305866	0.00719159	Down
ITGB8	234.238	-1.12076	0.283978	-3.94664	7.93e-05	0.000237592	Down
ITGBL1	34.9311	-5.8804	1.5986	-3.67847	0.000234634	0.000657812	Down
ITIH3	119.095	-2.33914	0.657836	-3.55582	0.000376808	0.00102849	Down
ITK	28.0533	-2.9265	1.30446	-2.24345	0.0248677	0.047835	Down
ITM2A	297.405	-4.82696	0.417511	-11.5613	6.47e-31	7.9e-30	Down
ITM2C	4861.29	2.55408	0.135311	18.8756	1.81e-79	6.03e-78	Up
ITPK1	269.655	1.84983	0.257364	7.1876	6.59e-13	3.99e-12	Up
ITPKA	89.6028	2.42944	0.570708	4.25688	2.07e-05	6.7e-05	Up
ITPR1	1332.23	2.15731	0.112119	19.2413	1.67e-82	5.77e-81	Up
ITPR3	314.593	1.48958	0.237916	6.26096	3.83e-10	1.92e-09	Up
ITPRID1	112.601	-3.84687	0.737727	-5.21449	1.84e-07	7.43e-07	Down
ITPRIP	204.431	1.02357	0.247621	4.13361	3.57e-05	0.000112027	Up
ITPRIPL1	205.274	-2.14154	0.383078	-5.59035	2.27e-08	9.92e-08	Down
ITPRIPL2	64.7783	-1.03737	0.434216	-2.38905	0.0168918	0.0338277	Down
IVNS1ABP	3862.44	-1.52682	0.0637735	-23.9412	1.14e-126	6.42e-125	Down
IZUMO1R	1030.15	-5.95384	1.45733	-4.08544	4.4e-05	0.000136401	Down
JADE1	847.44	-2.15821	0.137777	-15.6645	2.65e-55	5.82e-54	Down
JADE3	1321.16	1.72152	0.108654	15.8441	1.54e-56	3.46e-55	Up
JAG1	5780.45	-1.47998	0.0853416	-17.3418	2.27e-67	6.44e-66	Down
JAK3	168.766	-3.55549	0.701564	-5.06795	4.02e-07	1.57e-06	Down
JAKMIP2	299.531	1.29835	0.294228	4.41271	1.02e-05	3.42e-05	Up
JAZF1	1194.67	-1.99345	0.114805	-17.3638	1.55e-67	4.4e-66	Down
JDP2	58.8722	-2.6882	0.772819	-3.47844	0.000504349	0.00134974	Down
JMJD1C	1164.82	-1.10745	0.115915	-9.55398	1.25e-21	1.12e-20	Down
JMJD6	820.692	-2.09386	0.142174	-14.7274	4.3e-49	8.31e-48	Down
JMY	1076.18	-1.09281	0.134791	-8.10746	5.17e-16	3.72e-15	Down
JUN	15559.1	-2.03913	0.0458411	-44.4826	0	0	Down
KANK2	1279.83	1.34651	0.0960623	14.017	1.23e-44	2.15e-43	Up
KANSL2	811.925	-1.11996	0.13344	-8.39304	4.74e-17	3.56e-16	Down
KATNAL2	287.385	-1.01599	0.449639	-2.25957	0.0238478	0.0460651	Down
KATNBL1	229.382	2.01422	0.257493	7.82245	5.18e-15	3.53e-14	Up
KBTBD13	7056.1	-4.33211	0.311641	-13.9009	6.25e-44	1.08e-42	Down
KBTBD3	53.9532	-1.11601	0.450273	-2.47853	0.0131927	0.027126	Down
KBTBD6	82.8826	-1.28246	0.447003	-2.86902	0.00411741	0.00942952	Down
KCNA1	7.77486	-4.20368	1.61226	-2.60732	0.00912545	0.0194718	Down
KCNA3	40.1928	3.06123	0.615547	4.97318	6.59e-07	2.51e-06	Up
KCNA4	95.1833	-4.37953	0.619645	-7.0678	1.57e-12	9.28e-12	Down
KCNA5	105.761	-4.69379	0.582922	-8.05217	8.13e-16	5.8e-15	Down
KCNAB1	208.108	-2.00613	0.232148	-8.64158	5.54e-18	4.34e-17	Down
KCNAB2	88.6505	1.54	0.53995	2.85212	0.00434293	0.00989524	Up
KCNAB3	564.001	1.4179	0.15806	8.97066	2.95e-19	2.44e-18	Up
KCNC3	70.4277	3.00889	0.455895	6.59996	4.11e-11	2.21e-10	Up
KCNC4	97.2438	5.6777	0.572133	9.92374	3.28e-23	3.14e-22	Up
KCNE4	29.865	3.51504	1.14569	3.06804	0.00215468	0.00519495	Up
KCNG3	56.8276	-4.77566	0.754332	-6.33098	2.44e-10	1.24e-09	Down
KCNH1	2568.05	-2.00709	0.298359	-6.72708	1.73e-11	9.55e-11	Down
KCNH7	687.251	-1.85926	0.424689	-4.37793	1.2e-05	3.98e-05	Down
KCNIP4	359.971	3.23864	0.270302	11.9815	4.44e-33	5.82e-32	Up
KCNJ5	167.546	8.6225	0.971325	8.87705	6.87e-19	5.6e-18	Up
KCNK1	46.1251	-2.34794	0.822468	-2.85475	0.00430702	0.00982636	Down
KCNK12	451.216	4.65708	0.260565	17.873	1.92e-71	5.76e-70	Up
KCNK13	263.666	-2.32633	0.520165	-4.47228	7.74e-06	2.63e-05	Down
KCNK3	24.6017	2.92751	1.15574	2.53301	0.0113088	0.0235675	Up
KCNMA1	48.9867	5.23968	0.744868	7.03437	2e-12	1.17e-11	Up
KCNN1	115.33	-1.43851	0.602208	-2.38873	0.0169069	0.0338481	Down
KCNN2	584.512	1.90205	0.207232	9.17832	4.38e-20	3.69e-19	Up
KCNN3	1723.59	-2.46513	0.231308	-10.6573	1.61e-26	1.73e-25	Down
KCNQ1	1177.55	-2.34966	0.131638	-17.8494	2.92e-71	8.76e-70	Down
KCNQ3	18.3032	3.87037	1.49605	2.58706	0.00967979	0.0205092	Up
KCNS1	20.8305	-5.48638	1.62804	-3.36993	0.000751863	0.00195801	Down
KCNU1	15.4509	-5.42545	1.42559	-3.80576	0.000141368	0.000409434	Down
KCTD12	450.957	1.03037	0.21983	4.68713	2.77e-06	9.84e-06	Up
KCTD16	320.75	-4.08642	0.909913	-4.49101	7.09e-06	2.42e-05	Down
KCTD17	139.945	1.78944	0.351156	5.09585	3.47e-07	1.36e-06	Up
KCTD19	245.752	-3.6079	0.959207	-3.76134	0.000169008	0.000484218	Down
KCTD7	92.9005	-1.23711	0.437726	-2.82623	0.00470998	0.0106422	Down
KCTD8	11.6372	3.19784	1.35958	2.35208	0.0186688	0.0369691	Up
KCTD9	4062.49	-2.0635	0.125709	-16.4149	1.5e-60	3.67e-59	Down
KDF1	37.2921	-1.89709	0.823955	-2.30243	0.0213112	0.0416359	Down
KDM8	240.424	1.08705	0.253831	4.28257	1.85e-05	6e-05	Up
KHDRBS2	278.083	-2.89422	0.752279	-3.84727	0.000119442	0.000349514	Down
KHDRBS3	865.283	2.51011	0.174734	14.3653	8.54e-47	1.56e-45	Up
KHK	108.876	1.32224	0.538931	2.45344	0.0141495	0.0288819	Up
KIAA0319	175.849	1.45528	0.302919	4.8042	1.55e-06	5.69e-06	Up
KIAA0408	115.024	5.27194	0.737254	7.15078	8.63e-13	5.17e-12	Up
KIAA0513	807.412	1.15686	0.147065	7.86637	3.65e-15	2.51e-14	Up
KIAA0895	355.568	-1.98583	0.214078	-9.27617	1.76e-20	1.51e-19	Down
KIAA0895L	94.5207	1.60099	0.423738	3.77826	0.000157931	0.000454551	Up
KIAA0930	1095.08	3.93303	0.158412	24.8278	4.49e-136	2.74e-134	Up
KIAA1191	5895.18	-1.5999	0.0493088	-32.4465	6.06e-231	9.22e-229	Down
KIAA1217	203.357	1.19922	0.243724	4.9204	8.64e-07	3.25e-06	Up
KIAA1755	99.3974	3.51277	0.585394	6.00069	1.96e-09	9.37e-09	Up
KIF11	443.722	-4.23253	0.213664	-19.8093	2.48e-87	8.95e-86	Down
KIF12	252.716	4.22075	0.417493	10.1097	5e-24	4.94e-23	Up
KIF14	3634.55	-3.77385	0.146735	-25.7189	7.18e-146	4.9e-144	Down
KIF15	4659.32	-4.29798	0.135432	-31.7352	5.08e-221	7.17e-219	Down
KIF16B	1726.96	-2.39291	0.0848342	-28.2069	4.81e-175	4.5e-173	Down
KIF18A	2180.42	-2.37837	0.171752	-13.8477	1.31e-43	2.24e-42	Down
KIF18B	574.295	-3.77056	0.203938	-18.4887	2.54e-76	8.14e-75	Down
KIF1B	2746.58	1.2857	0.0734613	17.5018	1.39e-68	4e-67	Up
KIF1C	970.207	1.60078	0.135964	11.7735	5.34e-32	6.79e-31	Up
KIF20A	5018.04	-3.76237	0.103762	-36.2597	6.99e-288	1.42e-285	Down
KIF20B	9820.58	-3.0497	0.122541	-24.8872	1.02e-136	6.3e-135	Down
KIF21A	346.579	-1.84039	0.271605	-6.776	1.24e-11	6.87e-11	Down
KIF21B	46.191	2.25389	0.93433	2.41231	0.0158519	0.031981	Up
KIF22	506.062	-2.94075	0.22272	-13.2038	8.35e-40	1.31e-38	Down
KIF23	5335.9	-4.00641	0.111315	-35.9918	1.12e-283	2.19e-281	Down
KIF24	529.94	-2.23059	0.251861	-8.85643	8.26e-19	6.72e-18	Down
KIF2C	2885.86	-3.35914	0.142891	-23.5084	3.34e-122	1.79e-120	Down
KIF4A	5103.72	-3.7204	0.121043	-30.7361	1.88e-207	2.28e-205	Down
KIFC1	1299.89	-3.46057	0.16601	-20.8455	1.67e-96	6.82e-95	Down
KIRREL3	22.7128	-2.10309	0.908637	-2.31456	0.020637	0.0404615	Down
KIT	1686.45	-2.87033	0.133423	-21.513	1.18e-102	5.08e-101	Down
KITLG	1298.37	1.58094	0.243084	6.50367	7.84e-11	4.14e-10	Up
KLB	17.536	-2.7882	1.16655	-2.39012	0.0168427	0.033739	Down
KLF1	29.6215	-5.07409	1.74143	-2.91374	0.00357124	0.00827589	Down
KLF11	401.217	-1.36745	0.185362	-7.37718	1.62e-13	1.01e-12	Down
KLF12	236.423	1.95045	0.267287	7.2972	2.94e-13	1.82e-12	Up
KLF15	58.817	-3.90674	0.524743	-7.44505	9.69e-14	6.17e-13	Down
KLF2	3711.41	-3.47905	0.102609	-33.9058	5.47e-252	9.13e-250	Down
KLF4	1890.87	-2.71353	0.100734	-26.9377	7.95e-160	6.33e-158	Down
KLF5	133.733	-3.16377	0.409889	-7.7186	1.18e-14	7.88e-14	Down
KLF9	120.481	1.72942	0.484446	3.5699	0.000357119	0.000977646	Up
KLHDC10	1716.43	1.55213	0.0874384	17.7511	1.69e-70	4.98e-69	Up
KLHL14	17.0574	-3.99248	1.74585	-2.28684	0.0222053	0.043206	Down
KLHL15	503.722	-1.62247	0.160674	-10.0979	5.65e-24	5.56e-23	Down
KLHL17	112.962	1.35187	0.420898	3.21187	0.00131876	0.00329665	Up
KLHL21	1458.49	-1.94361	0.0983243	-19.7673	5.69e-87	2.05e-85	Down
KLHL29	357.345	2.8035	0.237797	11.7894	4.42e-32	5.65e-31	Up
KLHL31	93.3991	-1.94824	0.587092	-3.31845	0.000905184	0.0023232	Down
KLHL32	2459.17	-2.86596	0.126183	-22.7127	3.35e-114	1.63e-112	Down
KLHL35	48.8963	-2.0125	0.817947	-2.46043	0.0138771	0.0283816	Down
KLHL38	15.9931	-5.66825	1.65854	-3.41762	0.000631711	0.00166452	Down
KLHL5	1200.86	3.13136	0.117086	26.7441	1.45e-157	1.1e-155	Up
KLK5	109.483	-2.95083	1.00217	-2.94444	0.00323545	0.00755847	Down
KLRG2	50.8412	-2.19241	0.793111	-2.76431	0.00570427	0.0126778	Down
KNG1	234.132	-5.81029	1.47362	-3.94287	8.05e-05	0.000241201	Down
KNSTRN	4026.74	-3.02255	0.129176	-23.3987	4.41e-121	2.34e-119	Down
KNTC1	685.098	-4.24024	0.202103	-20.9806	9.87e-98	4.06e-96	Down
KPNA2	7970.07	-1.73218	0.0559575	-30.9552	2.16e-210	2.74e-208	Down
KPNA7	75238	-2.89801	0.0956085	-30.3112	8.15e-202	9.48e-200	Down
KRAS	1770.62	-1.4728	0.0857358	-17.1783	3.86e-66	1.05e-64	Down
KRT19	17.9685	8.17071	2.0479	3.9898	6.61e-05	0.00020059	Up
KRTCAP3	19.0489	2.01123	0.852838	2.35827	0.0183602	0.0364361	Up
KSR2	1325.18	-4.07801	0.5466	-7.46068	8.61e-14	5.49e-13	Down
KTN1	9091.99	2.65996	0.0518945	51.2571	0	0	Up
L3MBTL2	363.638	1.16126	0.231163	5.02356	5.07e-07	1.96e-06	Up
LACTB	251.16	-1.59607	0.254248	-6.27762	3.44e-10	1.73e-09	Down
LALBA	46.5027	-6.16592	1.66203	-3.70986	0.000207372	0.000585769	Down
LAMA1	3726.82	1.31378	0.185898	7.06722	1.58e-12	9.32e-12	Up
LAMA3	654.649	-3.23649	0.331588	-9.76056	1.66e-22	1.54e-21	Down
LAMB1	15017.1	4.19443	0.0905393	46.3271	0	0	Up
LAMB3	56.7435	-2.62694	0.57461	-4.57168	4.84e-06	1.68e-05	Down
LAMB4	106.32	-3.93381	1.54984	-2.5382	0.0111423	0.023245	Down
LAMC2	328.883	6.04267	0.460721	13.1157	2.68e-39	4.17e-38	Up
LAMC3	178.068	-3.01329	0.299731	-10.0533	8.88e-24	8.66e-23	Down
LAPTM5	7.52072	-3.78383	1.51128	-2.50373	0.0122893	0.025431	Down
LARGE2	137.385	-5.32513	0.704932	-7.5541	4.22e-14	2.74e-13	Down
LARP1B	4673.17	-1.50372	0.122375	-12.2878	1.05e-34	1.44e-33	Down
LARP6	212.629	-1.01531	0.25393	-3.9984	6.38e-05	0.000193736	Down
LARP7	990.962	-2.04211	0.124169	-16.4462	8.93e-61	2.2e-59	Down
LAYN	84.2216	-2.24535	0.501213	-4.47984	7.47e-06	2.54e-05	Down
LBX1	1330.18	-1.45775	0.644175	-2.26297	0.0236377	0.0457154	Down
LDHC	368.349	-3.00821	0.550738	-5.46215	4.7e-08	2e-07	Down
LEF1	646.035	2.37296	0.343612	6.90594	4.99e-12	2.85e-11	Up
LETM1	2182.99	1.03098	0.0766694	13.4471	3.2e-41	5.2e-40	Up
LFNG	193.116	-1.73355	0.279433	-6.20381	5.51e-10	2.73e-09	Down
LGALSL	181.898	-2.27514	0.321974	-7.06621	1.59e-12	9.38e-12	Down
LGI2	33.8586	4.49464	1.0641	4.22388	2.4e-05	7.7e-05	Up
LGR4	2467.54	-2.25068	0.0844502	-26.651	1.74e-156	1.32e-154	Down
LGR5	40.9907	5.2581	1.19309	4.40714	1.05e-05	3.51e-05	Up
LGR6	5.66876	-5.46178	2.2649	-2.41149	0.0158874	0.032045	Down
LHCGR	340.803	-5.33222	0.882154	-6.04455	2.24e-104	9.84e-103	Up
LHFPL1	384.586	3.50638	0.227921	15.3842	1.5e-09	7.19e-09	Down
LHFPL6	157.196	-6.16599	1.51822	-4.06133	2.09e-53	4.38e-52	Up
LHX2	22.1954	-4.47554	1.67946	-2.66487	4.88e-05	0.000150244	Down
LHX4	72.6971	1.63299	0.511361	3.19342	0.00770171	0.0166467	Down
LHX6	742.038	-3.77153	0.481608	-7.83111	0.00140599	0.0034914	Up
LHX8	9.92901	3.98159	1.30512	3.05076	4.84e-15	3.3e-14	Down
LHX9	901.936	6.09011	0.280702	21.696	0.00228265	0.00547489	Up
LIFR	382.853	-1.12995	0.181161	-6.23727	4.45e-10	2.22e-09	Down
LIG1	939.412	-1.09423	0.131091	-8.34709	7e-17	5.21e-16	Down
LIMA1	801.635	1.40185	0.210874	6.64782	2.97e-11	1.61e-10	Up
LIMK1	1060.25	2.41748	0.145882	16.5714	1.12e-61	2.8e-60	Up
LIMS2	167.549	-2.97559	0.410071	-7.25628	3.98e-13	2.44e-12	Down
LIN37	160.08	1.1874	0.320991	3.69917	0.000216306	0.000609761	Up
LIN52	331.658	-1.10638	0.22482	-4.92119	8.6e-07	3.24e-06	Down
LIN7A	70.3275	4.13454	0.697062	5.93138	3e-09	1.41e-08	Up
LIN9	213.845	-1.25522	0.259637	-4.83452	1.33e-06	4.93e-06	Down
LINGO2	721.649	-1.98909	0.501119	-3.96929	7.21e-05	0.000217326	Down
LIPG	154.245	3.86825	0.562349	6.87875	6.04e-12	3.43e-11	Up
LIPH	201.879	6.8517	0.509943	13.4362	3.71e-41	6.01e-40	Up
LMAN2L	203.416	-1.29657	0.420326	-3.08467	0.00203777	0.0049337	Down
LMNB1	676.815	-1.22033	0.154568	-7.89509	2.9e-15	2.01e-14	Down
LMNB2	3325.15	-1.27053	0.0744434	-17.067	2.61e-65	7.03e-64	Down
LMO1	290.889	-2.98241	0.964352	-3.09266	0.00198374	0.00480876	Down
LMO2	55.8967	-4.68568	0.703417	-6.66131	2.71e-11	1.48e-10	Down
LMOD3	163.717	-2.4291	0.560667	-4.33251	1.47e-05	4.84e-05	Down
LMTK2	316.018	1.07306	0.19578	5.48097	4.23e-08	1.8e-07	Up
LMX1A	34.4482	-3.57813	1.3281	-2.69417	0.00705646	0.0153842	Down
[truncated: 2,143 more rows]
