# Supplementary material for: Fosl2 facilitates chromatin accessibility to determine developmental events during follicular maturation
Source: Nat Commun. 2025 Oct 8;16:8955. doi: 10.1038/s41467-025-64009-6 (PMC12508199; doi:10.1038/s41467-025-64009-6)
Supplement: Supplementary file 5 — Supplementary Data 3 [file 41467_2025_64009_MOESM5_ESM.xlsx]

## Sheet: GDGs
Supplementary Data 3. List of GC-involved developmental genes (GDGs)
Gene	AP_pGCs_Rep1	AP_pGCs_Rep2	OP_pGCs_Rep1	OP_pGCs_Rep2
ABCA7	126.85	98.99	333.06	280.21
ABCC1	850.03	823.51	2858.06	2990.94
ABCC3	156.5	144.27	1818.7	1858.41
ABCC5	265.22	260.11	569.71	567.44
ABCC9	4.94	2.11	239.57	215.42
ABCF2	500.79	501.27	1121.9	1113.02
ABCG4	57.66	89.51	275.36	289.57
ABHD17C	222.39	247.47	452.85	501.09
ABHD4	955.46	877.21	4050.8	3896.34
ABLIM1	372.3	351.73	842.15	848.42
ABLIM3	102.14	92.67	195.75	213.86
ABRACL	60.95	65.29	279.01	279.42
ACACA	616.11	697.14	1833.31	1870.9
ACAP3	181.21	147.43	437.51	430.84
ACE	11.53	21.06	362.28	331.72
ACER3	438.19	505.48	1088.3	1126.28
ACKR2	37.89	16.85	69.39	79.61
ACLY	2095.42	2030.33	6019.96	5911.63
ACO1	537.03	542.34	2299.3	2363.4
ACOT12	1.65	3.16	15.34	10.93
ACOT13	181.21	243.26	457.96	494.85
ACP4	44.48	66.34	146.81	124.1
ACSL4	3082.18	3202.41	53605.6	53456
ACSS3	131.79	129.53	1513.39	1498.59
ACTB	20784.5	20823.6	45075.2	44963.2
ACTG1	44320.2	44525.2	119140	119359
ACTG2	90.6	70.56	194.29	200.59
ACTN1	553.51	580.25	5248.66	5232.58
ACTN4	2189.32	2076.67	5762.13	5863.24
ACVR1	387.13	361.21	1073.69	1098.19
ACVR1B	169.68	127.42	972.89	889.01
ADAM10	1746.19	1617.53	5037.57	4829.83
ADAM12	1204.21	1179.45	8766.27	8881.49
ADAM17	504.09	582.35	1173.02	1187.16
ADAM33	23.06	16.85	666.86	631.44
ADAMTS1	2729.65	2923.34	9417.05	9260.04
ADAMTS12	47.77	35.8	233	245.86
ADAMTS14	4.94	2.11	49.67	52.29
ADAMTS18	29.65	42.12	1795.32	1835.77
ADAMTS3	39.54	68.45	241.03	242.74
ADAMTS4	8.24	7.37	30235.7	29909.4
ADAMTS7	795.67	803.5	3732.35	3703.55
ADAMTS8	72.48	58.97	512.01	529.97
ADAMTS9	619.4	631.85	2000.57	1958.31
ADAMTSL4	136.73	132.69	761.81	706.37
ADCY2	36.24	42.12	224.96	193.57
ADCY4	19.77	7.37	30.68	39.03
ADCY5	41.18	49.49	107.37	88.2
ADD1	1904.33	1931.34	5977.6	6097.39
ADD2	171.32	126.37	2676.92	2682.63
ADGRA1	16.47	10.53	73.77	79.61
ADGRA2	6.59	3.16	1048.86	994.38
ADGRB1	1.65	0	21.18	38.25
ADGRG2	13.18	9.48	232.27	224.01
ADGRG6	107.08	80.03	6640.07	6584.43
ADGRL1	120.26	127.42	638.37	649.39
ADGRL2	973.58	965.67	3042.85	2940.98
ADGRL3	8.24	20.01	157.77	167.81
ADO	120.26	127.42	332.33	326.26
ADORA2A	16.47	15.8	102.26	96
AEBP1	46.13	58.97	269.52	266.94
AEN	230.63	255.9	539.77	551.04
AFAP1	227.33	212.72	1418.44	1443.17
AFF3	32.95	26.33	1418.44	1401.03
AGAP1	345.94	296.97	828.27	817.2
AGAP2	4.94	8.42	120.52	117.08
AGL	242.16	266.43	1557.94	1651.57
AGPAT1	981.82	955.14	2331.44	2242.42
AGPAT3	505.73	511.8	1384.84	1291.75
AGPAT4	187.8	197.98	458.69	435.53
AHCYL2	209.21	252.74	983.85	1010.77
AHR	619.4	676.08	2315.37	2274.42
AHRR	1.65	3.16	338.18	384.79
AIMP2	52.72	21.06	87.65	73.37
AK1	9.88	6.32	77.42	67.12
AKAP11	772.6	711.88	1535.3	1490.79
AKAP5	34.59	26.33	102.99	111.61
AKAP6	18.12	35.8	344.75	375.43
AKIRIN1	784.14	754	1863.98	1941.92
AKR1C8	16717.2	16496.5	51054.3	51314.2
AKTIP	691.88	741.37	1910	1907.58
ALAD	357.47	334.88	945.87	887.45
ALAS1	487.61	448.61	1010.14	1002.96
ALDH1A2	367.36	306.45	7866.41	7987.8
ALDH1A3	6.59	8.42	24.83	30.44
ALDH2	586.45	587.62	9681.46	9593.32
ALDH5A1	718.24	728.73	1897.58	1917.73
ALDOA	23194.6	23468.9	81045.2	81035.5
ALG3	93.9	133.74	237.38	263.03
ALKBH6	158.15	157.96	427.28	482.36
ALPK2	14.83	32.65	75.23	83.52
ALPL	240.51	287.49	2255.48	2287.69
ALS2CL	0	6.32	33.6	42.93
AMDHD2	934.04	1005.69	1941.4	1991.1
AMOT	54.36	82.14	389.3	430.06
AMOTL1	52.72	53.71	472.57	493.29
ANGPTL2	248.75	227.46	912.27	903.06
ANKFY1	540.33	425.44	1408.94	1507.96
ANKH	275.11	249.58	761.08	775.05
ANKRD13A	764.37	749.79	1867.63	1859.97
ANKRD13B	177.91	114.79	372.5	362.94
ANKRD22	0	2.11	18.26	29.66
ANKRD24	65.89	80.03	2239.41	2310.33
ANKRD6	1023	1025.7	3391.25	3272.7
ANKS6	90.6	100.04	385.65	346.55
ANO3	197.68	235.89	2397.17	2464.09
ANO5	227.33	217.99	1146.73	1121.6
ANO8	682	613.94	2065.57	2108.95
ANPEP	13.18	9.48	30.68	42.15
ANTXR1	1426.6	1471.15	12414.6	12647.5
ANXA2	2615.98	2661.13	12870.4	12684.2
AP1S1	533.74	487.58	1341.75	1326.1
AP1S2	545.27	509.69	4255.31	4280.35
AP1S3	29.65	26.33	108.1	124.88
AP2A1	1538.62	1474.31	3923.71	3876.82
AP2M1	3716.41	3418.29	8357.97	8247.71
AP2S1	408.54	438.08	927.61	951.45
AP3M2	39.54	26.33	154.11	160.01
AP5B1	47.77	61.08	184.06	177.18
AP5S1	80.72	83.19	232.27	195.91
APBB1IP	3.29	0	12.42	17.17
APC2	28	33.7	68.66	67.12
APCDD1	599.63	557.08	10406	10368.4
APLP1	13.18	30.54	199.4	211.52
APOE	639.17	652.91	4165.47	4194.49
AQP5	1.65	0	78.15	73.37
AQP9	8.24	13.69	51.13	49.17
ARAP3	39.54	30.54	548.53	573.68
AREG	69.19	74.77	171.64	181.08
ARF5	510.68	543.39	1414.06	1454.88
ARFGEF2	685.3	599.2	1352.7	1409.61
ARFRP1	812.14	826.67	1812.12	1852.16
ARHGAP20	362.42	406.49	1173.75	1184.82
ARHGAP31	425.01	453.88	1194.94	1292.53
ARHGAP8	3.29	2.11	18.99	11.71
ARHGDIA	2359	2276.75	4977.68	4841.54
ARHGEF2	347.59	426.5	2944.97	2969.08
ARHGEF3	683.65	673.97	1546.26	1511.86
ARHGEF40	988.41	990.95	3260.51	3453.78
ARID3A	222.39	200.08	471.11	454.26
ARL2	354.18	298.02	717.25	647.83
ARL8B	721.54	774.01	1703.29	1739.77
ARMC12	46.13	58.97	162.88	150.64
ARMC5	107.08	149.54	422.17	348.89
ARNT2	579.87	601.31	1714.98	1852.94
ARNTL	138.38	115.84	243.95	280.21
ARNTL2	21.42	18.96	131.47	143.61
ARPC1B	481.02	539.18	1335.9	1411.95
ARPC2	2103.66	2095.62	7817.48	8074.44
ARVCF	380.54	426.5	902.04	778.17
ASAP2	464.55	463.35	1322.02	1268.34
ASB1	303.11	304.34	909.35	851.54
ASCC2	205.92	249.58	501.05	448.8
ASIC1	6.59	9.48	282.67	295.82
ASIC4	4.94	7.37	20.45	20.29
ASPH	2928.98	3059.19	6197.45	6219.15
ASTN2	39.54	45.28	113.21	109.27
ATF5	191.09	187.45	414.87	423.82
ATG2B	400.3	393.85	1137.96	1024.82
ATG9A	744.6	615	1411.13	1454.88
ATOH8	29.65	27.38	163.61	190.45
ATP10D	622.7	620.26	2155.41	2214.32
ATP11A	652.35	673.97	1622.95	1537.62
ATP13A1	586.45	617.1	1332.98	1315.95
ATP5F1C	2700	2656.92	6302.63	6186.37
ATP6V0A1	372.3	390.69	862.6	897.59
ATP6V0A2	299.82	263.27	696.07	737.59
ATP6V0B	1322.82	1284.75	6765.7	6820.93
ATP6V0D1	734.72	760.32	2194.85	2096.47
ATP6V1H	390.42	402.28	1407.48	1387.76
ATRN	1166.32	1278.44	2923.06	2826.25
ATXN1	293.23	324.35	804.17	737.59
ATXN7L3	573.28	636.06	1218.31	1257.41
AUTS2	614.46	676.08	7967.94	8020.58
AVP	4.94	3.16	64.28	38.25
AXIN2	105.43	141.11	411.22	366.84
B3GAT2	47.77	33.7	211.82	191.23
B4GALNT3	11.53	6.32	33.6	34.34
B4GALNT4	4.94	21.06	44.55	79.61
B4GALT3	1057.6	989.89	2375.99	2496.09
B4GALT5	563.39	697.14	1720.82	1733.53
B4GALT6	487.61	484.42	3212.3	3248.51
BAALC	9.88	4.21	226.42	199.81
BABAM2	406.89	460.2	916.65	889.79
BACH2	93.9	76.87	199.4	211.52
BAG1	1103.72	937.24	3365.69	3387.44
BAG6	3523.67	3596.26	7448.62	7656.08
BAHCC1	378.89	367.52	1129.93	1109.89
BAZ1A	1161.38	1125.74	2329.98	2375.89
BBS10	46.13	35.8	142.43	131.91
BCAR1	1476.02	1498.53	3196.23	3184.51
BCAT1	49.42	58.97	132.93	136.59
BCL3	118.61	108.47	393.69	383.23
BCL6	286.64	301.18	2031.24	1959.1
BCO1	1.65	4.21	214.74	209.18
BDKRB1	0	3.16	15.34	13.27
BDNF	13.18	25.27	349.86	313.77
BECN1	441.49	470.73	924.69	961.6
BEGAIN	0	0	6.57	7.02
BGN	317.94	334.88	2941.32	3036.99
BICDL1	39.54	26.33	170.91	159.23
BIN3	217.45	235.89	465.27	459.72
BLOC1S1	233.92	208.51	510.55	516.7
BMF	209.21	287.49	1035.71	977.99
BMPR1B	690.24	699.24	25150.6	25761.7
BOC	164.73	150.59	557.3	606.46
BPGM	518.91	521.27	1693.8	1696.06
BPI	143.32	161.12	663.93	687.63
BRINP3	4.94	9.48	2446.84	2339.21
BRMS1	296.52	222.2	676.35	637.68
BRSK1	54.36	65.29	660.28	654.07
BSCL2	705.06	750.84	1666.77	1660.94
BSN	84.01	48.44	154.11	199.03
BTBD11	14.83	12.64	533.92	607.24
BTBD9	306.41	306.45	961.21	931.94
BTN1A1	11.53	4.21	24.83	51.51
BTRC	518.91	518.11	1135.04	1071.65
BZW2	782.49	782.44	2826.65	2937.08
C11orf42	14.83	18.96	59.89	61.66
C11orf87	26.36	30.54	272.44	286.45
C11orf97	0	1.05	10.96	8.59
C16orf91	98.84	120.05	234.46	226.35
C1QTNF1	380.54	364.36	6320.89	6242.57
C1QTNF3	3.29	1.05	113.21	113.96
C1QTNF5	6.59	1.05	43.09	32.78
C1QTNF6	355.83	323.29	2902.61	2897.28
C1QTNF7	128.49	114.79	536.84	536.21
C1RL	1.65	15.8	173.1	197.47
C2CD2L	146.61	103.2	429.48	390.26
C2orf66	8.24	7.37	29.95	29.66
C3	85.66	100.04	235.19	252.11
C3orf70	184.5	167.44	596.01	546.36
C4orf54	8.24	7.37	24.1	27.32
C5orf49	52.72	35.8	149	154.54
C6orf62	1420.01	1369	2851.48	2965.18
C8orf48	14.83	10.53	38.71	38.25
C9	21.42	16.85	141.7	125.66
CA11	18.12	20.01	81.8	104.59
CA2	11.53	8.42	163.61	160.79
CA7	1.65	4.21	90.57	64.78
CA8	9.88	18.96	249.8	253.67
CABYR	24.71	20.01	113.94	101.47
CACHD1	270.16	324.35	1397.99	1408.83
CACNA1C	26.36	13.69	92.76	105.37
CACNA1G	795.67	771.91	3192.58	3380.41
CACNG4	13.18	17.9	63.54	46.05
CACNG5	47.77	56.87	122.71	113.96
CADM4	871.45	889.85	2746.31	2734.15
CALCRL	1.65	4.21	526.62	516.7
CALD1	724.83	739.26	4317.4	4333.42
CAMK1D	705.06	815.08	1927.53	1899
CAMK2B	11.53	11.58	1089.03	1108.33
CAMK2D	326.17	295.91	691.69	679.83
CAMK2N1	34.59	32.65	116.86	142.83
CAMK2N2	11.53	16.85	319.19	357.48
CAMKK1	209.21	227.46	596.01	551.82
CAMSAP2	1057.6	898.28	2029.78	2014.51
CAMTA2	678.71	685.55	2674	2702.15
CAP1	3095.36	3060.24	11417.6	11426
CAP2	19.77	23.17	57.7	62.44
CAPG	219.1	307.5	3698.75	3803.45
CAPNS1	710.01	669.76	1959.66	1954.41
CARD10	41.18	27.38	238.11	256.01
CARMIL2	74.13	102.15	225.69	234.15
CARMIL3	4.94	1.05	16.8	20.29
CASK	1059.24	1122.58	2562.25	2657.66
CASP9	159.79	140.06	406.1	403.53
CASR	49.42	52.65	304.58	280.99
CASTOR1	260.28	224.31	588.7	536.99
CASTOR2	457.96	405.43	1094.14	1048.23
CATSPER1	3.29	0	15.34	7.81
CAV1	4.94	8.42	35.06	35.9
CBS	100.49	91.62	294.35	262.25
CCBE1	121.9	108.47	677.81	646.27
CCDC106	214.15	205.35	677.81	682.17
CCDC13	13.18	12.64	68.66	46.83
CCDC24	153.2	212.72	379.08	406.65
CCDC28B	56.01	45.28	99.33	112.39
CCDC33	46.13	67.4	129.28	127.22
CCDC71	169.68	169.55	394.42	358.26
CCDC71L	100.49	96.88	417.06	475.33
CCDC80	306.41	260.11	680	640.02
CCDC85B	378.89	378.05	739.17	808.61
CCDC88C	166.38	154.8	319.19	327.04
CCL11	1.65	1.05	17.53	8.59
CCL2	0	0	693.15	761
CCL5	6.59	2.11	38.71	28.1
CCND1	4.94	8.42	53.32	63.22
CCNY	970.29	954.09	2403.75	2477.36
CCR1	9.88	10.53	72.31	66.34
CCR2	0	0	2.92	7.81
CCR8	0	2.11	27.76	33.56
CCSER2	1645.7	1691.24	3351.08	3448.32
CD109	164.73	190.61	392.23	396.5
CD14	14.83	24.22	117.59	124.88
CD24	889.57	878.27	7676.51	7608.47
CD27	3.29	1.05	17.53	14.05
CD320	62.6	64.24	130.01	132.69
CD38	4.94	15.8	48.21	45.27
CD44	138.38	172.7	2097.71	2049.63
CD63	2938.86	3270.86	6878.91	6825.61
CDC14A	209.21	225.36	556.57	558.07
CDC34	472.79	482.31	1029.86	1006.09
CDC42BPG	47.77	35.8	345.48	326.26
CDC42EP3	184.5	157.96	549.26	566.65
CDC42EP5	36.24	47.39	147.54	138.15
CDC42SE2	1013.12	919.34	3391.98	3550.57
CDH13	11.53	16.85	32.87	53.08
CDH20	3.29	3.16	65.74	74.93
CDH22	74.13	76.87	484.26	467.53
CDH6	227.33	212.72	800.52	806.27
CDKN1A	2601.16	2511.59	6164.58	6081.78
CDYL2	62.6	61.08	260.75	219.32
CELSR1	115.31	81.09	623.76	597.09
CELSR3	80.72	41.07	344.75	342.65
CEMIP2	220.74	200.08	1100.71	1005.3
CEND1	13.18	14.74	231.54	215.42
CERS1	16.47	12.64	47.48	57.76
CERS6	121.9	96.88	382.73	412.11
CERT1	568.33	592.88	1180.33	1202.78
CFAP157	82.37	98.99	189.9	181.08
CFAP20DC	92.25	81.09	178.22	204.5
CFAP410	212.51	219.04	434.59	430.84
CFAP99	26.36	18.96	36.52	55.42
CFI	34.59	36.86	1035.71	959.25
CFL1	3816.9	4073.31	12860.9	12817.6
CGNL1	240.51	182.18	596.01	522.95
CHCHD3	548.57	591.83	1514.85	1550.89
CHD4	3223.85	3315.09	7490.26	7610.81
CHD7	581.51	552.87	1388.49	1298
CHIC1	70.84	62.13	178.22	192.79
CHID1	859.91	802.45	1701.1	1614.11
CHMP2A	721.54	759.27	1558.67	1542.3
CHMP4B	1098.78	1070.98	2638.94	2639.71
CHPF2	736.36	746.63	2338.01	2287.69
CHRD	14.83	13.69	26.29	46.05
CHRNA9	8.24	3.16	70.12	53.86
CIAPIN1	210.86	222.2	698.99	684.51
CILK1	492.56	469.67	1214.66	1169.21
CITED1	431.6	415.97	1227.07	1275.36
CKMT2	18.12	28.43	56.97	49.95
CLCF1	108.72	100.04	681.46	647.05
CLCN5	100.49	115.84	253.45	220.11
CLDN11	387.13	408.59	13403.6	13377.3
CLDN6	44.48	58.97	105.18	108.49
CLIP3	210.86	162.17	1166.45	1179.36
CLIP4	24.71	57.92	1856.68	1920.85
CLN6	393.72	371.74	870.64	924.91
CLPB	268.52	246.42	519.31	507.34
CLSTN2	19.77	23.17	113.21	107.71
CLUH	492.56	462.3	2143.73	2119.1
CMAS	410.19	363.31	1279.66	1239.46
CNDP1	18.12	22.11	127.09	113.96
CNDP2	1677	1659.65	8341.9	8256.3
CNN3	6525.13	6543.83	24729.2	24985.9
CNR1	166.38	120.05	502.52	483.92
CNTN5	54.36	78.98	224.23	215.42
CNTNAP4	21.42	22.11	75.23	62.44
COBLL1	84.01	104.25	2162.72	2138.61
COCH	54.36	60.03	190.63	192.01
COL12A1	2466.07	2381.01	27525.1	27140.1
COL15A1	19.77	12.64	841.42	878.08
COL17A1	46.13	43.18	112.48	99.91
COL19A1	3.29	4.21	127.09	129.57
COL1A2	126.85	94.78	355.71	357.48
COL27A1	60.95	81.09	273.9	269.28
COL3A1	115.31	111.63	304.58	304.4
COL4A1	12310.6	12192.5	25710.8	25767.2
COL4A5	1489.2	1477.47	10854.5	10908.5
COL4A6	406.89	409.65	3271.46	3298.46
COL5A1	32.95	35.8	880.86	752.42
COL5A2	802.26	748.74	2053.16	2194.81
COL5A3	8.24	6.32	41.63	12.49
COL6A1	23.06	30.54	122.71	126.44
COL6A3	21.42	24.22	258.56	209.18
COL9A3	24.71	17.9	625.95	659.54
COLEC12	4.94	8.42	237.38	167.81
COPG2	1247.04	1242.63	3343.77	3376.51
COQ4	644.11	551.81	2552.75	2477.36
COQ8B	118.61	122.16	300.93	279.42
CORIN	168.03	160.07	6523.94	6464.23
CORO1A	26.36	14.74	46.02	52.29
COTL1	169.68	232.73	4757.1	4939.89
COX5A	609.52	664.49	1559.41	1532.93
CPEB2	365.71	361.21	3565.82	3499.05
CPLX1	39.54	17.9	56.97	64.78
CPNE2	14.83	21.06	341.83	306.74
CPNE9	6.59	9.48	26.29	21.07
CPPED1	144.97	125.32	316.26	287.23
CPT1A	237.22	331.72	1208.08	1175.46
CPT2	248.75	259.06	622.3	664.22
CPXM1	42.83	34.75	181.87	195.13
CPXM2	1.65	2.11	27.02	38.25
CRACD	370.65	306.45	2164.18	2205.74
CRACDL	14.83	31.59	203.78	246.64
CRAT	790.73	781.38	3611.1	3415.54
CREB3L1	16.47	16.85	336.71	340.3
CREBL2	130.14	98.99	295.08	233.37
CRHR1	49.42	41.07	100.06	90.54
CRISPLD2	864.86	826.67	3369.34	3280.51
CRLF1	3.29	5.27	59.16	59.32
CRMP1	14.83	36.86	116.13	93.66
CRTC1	255.34	267.48	519.31	567.44
CRYBG1	64.25	66.34	147.54	142.83
CRYBG3	303.11	325.4	1139.42	1115.36
CRYM	62.6	45.28	169.45	152.98
CRYZ	668.82	619.21	2017.37	1907.58
CST3	1991.64	1980.84	4103.39	3954.87
CSTF2T	479.38	378.05	1073.69	985.79
CTHRC1	18.12	11.58	250.53	273.18
CTNNB1	283.34	262.22	1342.48	1321.41
CTSA	998.29	1052.02	2730.24	2821.57
CTSB	3844.9	3779.5	11676.9	11660.9
CTSC	1225.62	1118.37	62027.8	62705.9
CTTN	2342.52	2470.52	6565.57	6563.36
CTTNBP2	23.06	40.02	251.99	247.42
CUEDC1	116.96	105.31	231.54	245.86
CUTA	322.88	303.29	698.26	737.59
CUX2	181.21	201.14	975.08	956.13
CXCL12	9.88	8.42	537.57	538.56
CXCL14	28	34.75	90.57	99.91
CXCR4	80.72	101.1	387.11	347.33
CXXC5	1051.01	1033.07	2430.04	2456.28
CYB561	42.83	45.28	991.15	1022.48
CYB561A3	187.8	221.15	484.99	510.46
CYB561D1	62.6	69.5	180.41	191.23
CYB561D2	77.43	48.44	134.39	131.13
CYP11A1	1543.56	1532.23	34739.3	35008.5
CYP19A1	9.88	9.48	32.87	30.44
CYP1A1	9.88	3.16	675.62	636.9
CYP26B1	9.88	17.9	66.47	77.27
CYP27B1	26.36	21.06	59.16	60.1
CYP2C49	8.24	4.21	254.91	224.01
CYP2R1	6.59	5.27	42.36	43.71
CYTL1	9.88	3.16	100.8	87.42
DAB2	489.26	457.04	3305.06	3281.29
DACH1	871.45	772.96	2980.03	2952.69
DACT3	181.21	211.67	411.22	434.75
DAPK1	660.59	580.25	1647.78	1631.28
DAW1	4.94	3.16	43.09	61.66
DBN1	1054.3	976.2	3486.93	3400.71
DBNDD1	41.18	46.34	143.16	128.79
DBNL	1057.6	1151.01	2812.04	2898.84
DCAF5	1197.62	1198.4	2922.33	3026.06
DCAKD	373.95	302.23	763.27	791.44
DCC	54.36	41.07	214.74	222.45
DCHS1	2344.17	2473.68	8200.21	8206.34
DCHS2	4.94	10.53	32.87	30.44
DCLK1	172.97	139.01	14784.8	14736.9
DCN	23.06	51.6	461.61	461.28
DCTN4	1446.37	1560.66	3835.33	3847.16
DDA1	583.16	568.66	1261.4	1220.73
DDR2	42.83	55.81	1056.89	979.55
DDX31	164.73	157.96	307.5	344.99
DDX56	431.6	422.28	943.68	994.38
DDX60	79.07	64.24	242.49	188.1
DEFB123	6.59	2.11	20.45	18.73
DENND1B	250.4	226.41	522.97	554.95
DGCR8	395.36	382.27	945.14	988.91
DGKA	136.73	133.74	377.62	350.45
DGKD	471.14	493.89	1278.93	1258.97
DGKQ	243.81	262.22	518.58	579.92
DHRS11	237.22	205.35	718.71	704.81
DHRS7B	196.03	224.31	463.8	442.55
DIP2C	584.81	529.7	1352.7	1340.15
DISP1	192.74	190.61	2367.23	2286.13
DISP3	1.65	0	77.42	71.81
DKK2	9.88	10.53	211.82	202.93
DKK3	2966.87	2999.17	25198.8	25067
DLGAP1	222.39	244.31	614.27	571.34
DLGAP3	0	0	7.3	7.02
DLK1	0	0	232.27	156.88
DMD	60.95	69.5	674.16	695.44
DNAAF3	121.9	135.85	354.24	369.96
DNAJB13	21.42	12.64	39.44	60.1
DNAJC30	46.13	55.81	102.99	103.81
DNAJC5	505.73	536.02	1221.96	1297.22
DNAJC6	82.37	64.24	300.19	284.89
DNASE1L1	135.08	192.71	762.54	783.64
DNM1	9.88	8.42	302.39	235.72
DNM2	586.45	643.43	1639.02	1617.23
DOC2B	367.36	370.68	997	951.45
DOCK11	436.55	392.8	1232.92	1156.72
DOCK4	118.61	131.63	468.92	515.14
DOCK5	5287.98	5408.61	13380.2	13268
DOCK7	836.85	858.26	1837.69	1791.28
DOK6	13.18	15.8	51.86	51.51
DOLPP1	191.09	148.48	346.94	364.5
DOT1L	970.29	1046.76	2214.57	2139.39
DPP3	327.82	261.16	1064.19	1102.09
DPP9	337.71	289.6	728.94	730.56
DPYSL3	87.31	89.51	3364.96	3509.2
DPYSL4	4.94	1.05	25.56	33.56
DRAM1	85.66	52.65	246.14	216.2
DRAXIN	3.29	4.21	27.76	24.2
DRD3	4.94	6.32	48.21	59.32
DSP	123.55	116.89	918.84	888.23
DTX1	13.18	15.8	586.51	559.63
DUSP18	77.43	88.46	253.45	253.67
DUSP22	565.04	611.84	1198.59	1319.85
DUSP4	1016.41	981.47	7178.38	7192.45
DYNLT1	716.59	774.01	1682.84	1718.7
DZIP1	355.83	330.67	728.21	698.56
E2F5	97.19	126.37	259.29	244.3
EAF1	955.46	895.12	1947.25	1860.75
EBF2	3.29	5.27	18.26	20.29
EBI3	1.65	0	140.24	120.2
ECE2	87.31	95.83	1368.04	1308.93
ECEL1	0	5.27	84	74.15
ECM1	57.66	64.24	6070.36	6194.96
EDAR	3.29	6.32	95.68	84.3
EDIL3	44.48	46.34	240.3	278.64
EEF1AKMT4	3.29	7.37	34.33	39.03
EEPD1	34.59	40.02	116.13	124.1
EFCAB14	500.79	503.37	1047.39	1002.96
EFEMP1	14.83	18.96	406.83	460.5
EFEMP2	240.51	191.66	547.8	533.09
EFNA1	70.84	41.07	125.63	143.61
EFNA4	59.3	35.8	270.98	259.91
EFNA5	62.6	62.13	232.27	224.01
EGR3	321.23	344.36	1566.71	1565.72
EGFR	93.9	113.73	224.23	281.77
EHBP1	354.18	332.77	1666.77	1665.62
EHBP1L1	24.71	22.11	70.85	60.1
EHD2	42.83	18.96	167.99	163.91
EHD3	6.59	2.11	135.85	103.81
EID1	59.3	62.13	203.78	188.88
EID2	13.18	3.16	106.64	88.98
EIF2B3	454.67	452.82	978.74	923.35
EIF4EBP3	26.36	22.11	56.24	51.51
ELAPOR1	26.36	35.8	101.53	126.44
ELAPOR2	59.3	25.27	329.41	404.31
ELK3	98.84	124.26	612.81	558.07
ELMO2	609.52	665.55	1668.97	1816.26
ELMOD3	329.47	375.95	755.23	747.73
ELOVL1	1286.58	1169.97	2804.01	2748.2
ELP6	65.89	83.19	197.21	186.54
EMP3	75.78	84.25	170.91	215.42
ENAH	2943.8	2794.87	7114.1	7300.95
ENC1	1777.48	1900.81	6269.76	6306.57
ENDOD1	51.07	57.92	208.89	212.3
ENO3	225.69	207.46	614.27	552.61
ENOPH1	308.05	308.55	739.17	728.22
EPB41L2	2737.89	2742.21	10492.9	10589.3
EPCAM	32.95	43.18	505.44	520.6
EPHA3	8.24	12.64	520.05	504.21
EPHA5	0	7.37	39.44	36.68
EPHB1	0	3.16	16.8	10.15
EPHB4	797.31	811.92	1760.27	1811.58
EPHX3	23.06	14.74	49.67	49.17
EPN3	123.55	143.22	805.63	859.35
EPS15	1200.91	1224.73	7054.94	7308.75
EPS8	1047.71	1090.99	3320.4	3392.12
ERBB4	54.36	62.13	168.72	175.62
ERCC2	309.7	331.72	772.03	747.73
ERCC4	146.61	171.65	391.49	398.84
EREG	32.95	46.34	106.64	99.91
ESRRA	209.21	229.57	916.65	878.08
ETAA1	156.5	187.45	603.31	611.92
ETFB	248.75	229.57	801.25	824.22
ETHE1	248.75	216.93	558.03	620.51
ETV1	39.54	35.8	424.36	445.67
ETV2	21.42	13.69	45.28	40.59
ETV4	29.65	27.38	816.59	810.18
ETV5	4.94	20.01	75.23	92.88
ETV6	848.38	933.03	2561.51	2566.34
EVA1A	32.95	34.75	239.57	256.79
EVA1C	11.53	25.27	284.13	252.11
EVI5	296.52	292.76	577.75	605.68
EVI5L	268.52	276.96	897.66	867.15
EVL	481.02	547.6	1802.63	1818.6
EXD2	242.16	212.72	497.4	451.92
EXOC7	622.7	611.84	1528	1482.98
EZR	6370.28	6515.39	17064.3	17024.6
F11R	535.39	466.51	3198.42	3292.22
F2	62.6	70.56	176.76	188.1
FADS2	2299.69	2356.79	5588.29	5632.2
FADS3	121.9	119	248.34	238.84
FAHD1	77.43	78.98	232.27	214.64
FAIM2	21.42	28.43	1729.59	1752.26
FAM102A	530.44	532.86	1674.81	1673.43
FAM111A	32.95	17.9	129.28	108.49
FAM120B	444.78	406.49	1127.01	1145.02
FAM131B	13.18	4.21	44.55	47.61
FAM13A	1265.16	1339.52	6103.23	6129.39
FAM163A	31.3	24.22	243.95	249.77
FAM168A	731.42	782.44	2855.14	2908.2
FAM171A2	79.07	46.34	314.07	337.18
FAM171B	224.04	217.99	3084.48	3130.65
FAM174B	77.43	80.03	178.95	229.47
FAM181B	69.19	85.3	255.64	246.64
FAM184B	92.25	106.36	212.55	222.45
FAM234A	252.04	309.6	1233.65	1242.58
FAM32A	525.5	551.81	1136.5	1187.16
FAM43B	28	18.96	305.31	285.67
FAM53A	87.31	75.82	233	221.67
FAM78A	52.72	30.54	233	245.08
FAM78B	98.84	106.36	1132.85	1209.8
FAM83B	62.6	66.34	3069.87	3238.36
FAM83F	9.88	6.32	27.02	24.98
FAM89B	172.97	173.76	577.75	590.07
FAP	18.12	16.85	43.82	33.56
FARP2	156.5	193.77	440.43	439.43
FAT1	2780.72	2828.57	5822.75	5888.21
FAT4	261.93	247.47	711.41	720.42
FBLN2	141.67	121.1	499.59	465.19
FBLN5	100.49	111.63	250.53	275.52
FBN2	108.72	141.11	2413.97	2505.46
FBRS	983.46	1046.76	2125.47	2006.71
FBXL15	85.66	92.67	186.25	184.98
FBXL19	869.8	779.28	2474.6	2348.57
FBXL8	70.84	71.61	176.76	185.76
FBXO2	24.71	31.59	65.74	76.49
FBXO24	3.29	12.64	31.41	21.85
FBXO6	284.99	208.51	487.91	492.51
FBXO7	975.23	1019.38	3218.14	3228.99
FCHSD1	182.86	162.17	352.05	381.67
FDPS	948.87	925.66	3354	3310.95
FDX1	1693.47	1663.86	6508.6	6376.04
FEM1A	298.17	255.9	729.67	749.3
FGD4	52.72	58.97	338.18	336.4
FGD6	212.51	182.18	690.96	704.03
FGF1	8.24	4.21	19.72	22.63
FGF22	24.71	54.76	124.9	121.76
FGF9	24.71	25.27	58.43	69.47
FGFR2	331.12	295.91	2034.17	2059
FGFR4	19.77	17.9	187.71	169.37
FHDC1	39.54	32.65	289.24	292.69
FHL3	607.87	573.93	2566.63	2642.83
FIGN	44.48	38.96	152.65	141.27
FILIP1L	1882.91	1872.37	4499.27	4457.53
FKRP	339.35	318.03	675.62	712.61
FLAD1	126.85	173.76	428.01	409.77
FLII	2874.62	2849.63	5892.14	5717.28
FLNA	15763.4	15643.5	32075.5	32169.8
FLNB	1920.8	1879.74	10150.4	10263
FLRT2	11.53	6.32	102.99	110.05
FLT1	191.09	155.86	1134.31	1171.55
FLYWCH2	4.94	12.64	86.92	82.73
FMNL3	410.19	327.51	3101.28	2998.74
FMO1	0	0	10.96	6.24
FMO5	95.55	88.46	215.47	213.86
FMOD	24.71	21.06	146.08	133.47
FN1	331.12	429.66	16619.5	16377.6
FNDC1	8.24	10.53	57.7	50.73
FNDC10	13.18	14.74	48.21	46.05
FNDC3A	2601.16	2683.24	7062.24	6966.11
FOSL2	2879.56	2680.08	6374.21	6284.71
FOXE1	0	0	8.03	3.12
FOXO4	357.47	358.05	781.53	820.32
FOXP4	3792.19	4045.93	29122.5	29045.3
FRMD4A	275.11	256.95	1733.97	1778.8
FRMD4B	26.36	21.06	59.16	41.37
FRMD5	39.54	24.22	74.5	77.27
FRMD6	149.91	171.65	439.7	469.87
FRYL	541.98	527.59	1243.87	1230.09
FSCN2	54.36	57.92	178.22	185.76
FSD1	4.94	8.42	38.71	32.78
FSHR	429.96	392.8	1347.59	1340.15
FURIN	990.05	951.98	5691.28	5677.47
FUT4	51.07	58.97	225.69	220.89
FYN	280.05	310.66	1089.76	1074.77
FZD2	80.72	70.56	222.04	211.52
G6PC3	388.77	389.64	1286.24	1349.51
G6PD	751.19	794.02	2008.6	1959.1
GABRB1	602.93	608.68	1214.66	1214.48
GABRE	9.88	5.27	294.35	294.25
GAD2	3.29	7.37	260.75	238.06
GAK	672.12	816.14	1579.86	1427.56
GAL3ST1	6.59	5.27	20.45	18.73
GAL3ST2	34.59	54.76	100.8	91.32
GAL3ST4	171.32	109.52	1781.45	1724.16
GALNT16	14.83	15.8	73.04	53.08
GALNT17	1.65	12.64	1425.74	1371.37
GALNT5	8.24	3.16	46.02	46.83
GALP	574.92	530.75	1160.61	1176.24
GAN	59.3	52.65	449.2	398.06
GAREM1	143.32	147.43	1577.67	1555.57
GARIN5B	6.59	6.32	29.22	15.61
GAS1	644.11	689.77	13706.7	13652
GAS2L1	298.17	289.6	1047.39	1038.87
GASK1B	65.89	50.55	902.78	931.16
GATA3	18.12	15.8	1457.88	1506.4
GBX1	32.95	34.75	145.35	134.25
GCA	509.03	503.37	1188.36	1180.92
GCH1	168.03	200.08	549.99	487.82
GCKR	3.29	4.21	98.6	111.61
GCNT1	57.66	62.13	120.52	145.18
GDAP1	14.83	10.53	50.4	53.08
GDAP1L1	19.77	11.58	38.71	37.46
GDF11	26.36	47.39	331.6	272.4
GDF15	4.94	6.32	174.57	220.89
GDF6	8.24	12.64	511.28	621.29
GDI2	3825.13	3938.51	12310.2	12476.5
GDPD3	11.53	35.8	182.6	199.81
GEMIN7	19.77	46.34	70.85	67.9
GFAP	1.65	4.21	40.17	46.05
GFOD1	56.01	46.34	92.03	111.61
GFPT2	141.67	120.05	5320.24	5358.24
GGH	1874.68	1956.62	4652.65	4729.15
GGN	69.19	58.97	259.29	259.13
GGT7	215.8	206.4	850.19	816.42
GHDC	189.44	211.67	457.23	448.02
GIMAP8	8.24	7.37	83.27	67.9
GIPC1	364.06	397.01	1154.76	1239.46
GIT2	469.49	429.66	978.74	889.79
GJA3	0	0	24.1	34.34
GJA4	1.65	3.16	117.59	112.39
GJA9	18.12	26.33	47.48	60.1
GJC3	13.18	18.96	45.28	38.25
GKN1	0	0	198.67	191.23
GKN3	0	1.05	23.37	12.49
GLDN	112.02	123.21	672.7	764.91
GLI3	131.79	152.7	495.94	483.92
GLI4	250.4	296.97	568.25	643.15
GLIPR2	39.54	48.44	216.2	233.37
GLIS3	14.83	13.69	98.6	78.05
GLMP	594.69	621.32	1764.65	1763.97
GLO1	372.3	389.64	841.42	840.62
GLRX	54.36	33.7	950.98	963.16
GNA12	700.12	729.78	2294.19	2226.81
GNA14	1372.24	1333.2	3329.17	3321.1
GNAI1	2131.66	2149.33	6003.89	5931.92
GNB3	29.65	16.85	39.44	51.51
GNG12	495.85	463.35	1027.67	1077.89
GNPTAB	1174.56	1168.92	4530.67	4487.97
GNRH1	6.59	8.42	17.53	26.54
GOLGA3	780.84	797.18	1574.01	1624.25
GOLGA7	734.72	778.22	1712.06	1685.91
GOT1	472.79	432.81	998.46	1073.99
GOT2	1795.61	1843.94	4456.9	4510.6
GPAM	418.43	353.83	1133.58	1102.09
GPC1	1998.23	1851.31	16480.8	16765.5
GPC2	242.16	227.46	927.61	921.79
GPC3	37.89	50.55	490.83	491.73
GPC6	655.64	588.67	2871.2	2833.27
GPD2	116.96	86.35	273.17	268.5
GPR101	6.59	6.32	79.61	56.98
GPR135	4.94	7.37	19.72	21.85
GPR153	36.24	31.59	495.21	484.7
GPR158	16.47	13.69	45.28	64
GPR176	59.3	57.92	216.2	197.47
GPR37	3.29	4.21	46.02	58.54
GPR45	9.88	5.27	26.29	22.63
GPR68	24.71	7.37	76.69	78.83
GPRC5B	2828.49	2848.58	7168.15	7323.58
GPRIN1	3.29	11.58	56.24	67.12
GPX1	319.58	333.83	1972.08	1902.9
GRAMD1A	782.49	781.38	1601.04	1566.5
GRAMD1B	581.51	610.79	1677	1692.94
GRB10	344.29	293.81	924.69	862.47
GRIA1	16.47	23.17	114.67	103.81
GRIA3	589.75	755.06	2403.75	2375.89
GRIA4	70.84	56.87	216.2	208.4
GRID1	1.65	4.21	32.14	27.32
GRIN3A	79.07	62.13	791.02	773.49
GRIPAP1	518.91	381.21	1070.77	1059.16
GRK5	256.99	213.77	1137.23	1106.77
GRM3	4.94	9.48	35.06	35.9
GRN	1307.99	1430.08	4996.67	5127.21
GRPR	1.65	9.48	23.37	26.54
GSDMD	47.77	21.06	141.7	119.42
GSKIP	151.56	157.96	345.48	340.3
GSN	647.41	695.03	2715.63	2829.37
GSTA1	588.1	460.2	3051.61	3113.48
GSTA4	4011.28	4197.57	11578.3	11422.9
GSTO1	316.29	289.6	655.9	644.71
GTF2F1	1036.18	1043.6	2883.62	2975.33
GTF2IRD1	181.21	196.93	429.48	409.77
GVQW3	116.96	106.36	273.17	278.64
H3-3A	3816.9	3895.33	8184.87	8281.27
HACD4	182.86	145.32	631.8	590.85
HAND2	9.88	1.05	46.02	34.34
HAO2	26.36	27.38	116.86	94.44
HAP1	14.83	22.11	486.45	483.14
HAPLN1	70.84	73.72	1176.68	1274.58
HAPLN4	88.96	112.68	2254.02	2131.59
HARBI1	74.13	75.82	235.19	228.69
HAS1	36.24	53.71	100.8	105.37
HCN1	500.79	549.71	1284.04	1273.8
HCN3	69.19	104.25	200.86	192.79
HCRTR1	0	1.05	10.96	8.59
HDAC4	118.61	132.69	1216.85	1134.87
HDHD3	136.73	153.75	326.49	320.01
HECTD2	80.72	95.83	365.2	327.04
HECTD3	616.11	552.87	1603.23	1667.96
HECTD4	1436.48	1355.31	3796.62	3835.46
HGH1	128.49	137.95	345.48	375.43
HGS	1233.86	1263.69	2938.4	2873.08
HHATL	1.65	4.21	18.26	14.05
HID1	235.57	226.41	816.59	849.2
HIGD1A	792.37	869.84	3339.39	3219.63
HIPK2	443.14	442.29	998.46	1003.74
HIST1H2BD	186.15	169.55	860.41	868.71
HIVEP2	174.62	171.65	812.94	768.03
HKDC1	6.59	4.21	1889.55	2047.29
HLCS	550.21	479.15	1007.22	1069.31
HMCN1	75.78	85.3	4370.72	4306.11
HMGA1	889.57	942.5	2283.23	2302.52
HNRNPH2	425.01	471.78	931.26	978.77
HOMER3	84.01	96.88	936.37	911.64
HOXD3	56.01	70.56	150.46	129.57
HPCAL1	29.65	51.6	340.37	341.09
HPRT1	574.92	553.92	2677.65	2631.9
HPS6	28	60.03	143.89	174.84
HS3ST3A1	8.24	1.05	25.56	24.98
HS3ST3B1	125.2	134.79	560.22	523.73
HSCB	121.9	145.32	254.91	306.74
HSD17B2	0	1.05	28.49	30.44
HTR2C	0	1.05	217.66	210.74
HUNK	186.15	154.8	1072.23	1134.87
HYAL2	672.12	632.9	2244.52	2235.4
HYAL3	65.89	71.61	486.45	482.36
IER3	247.1	284.33	1091.22	1088.82
IFI30	115.31	95.83	223.5	211.52
IFN-ALPHA-8	36.24	27.38	65.74	85.86
IFN-OMEGA-3	6.59	20.01	33.6	38.25
IFNA1	19.77	12.64	44.55	44.49
IFNAR1	1408.48	1423.76	3669.53	3712.91
IFNAR2	256.99	208.51	682.92	630.66
IFNGR2	609.52	643.43	1358.54	1354.98
IFT140	306.41	324.35	713.6	807.05
IGDCC3	6.59	5.27	56.24	63.22
IGF2BP2	18.12	13.69	86.92	86.64
IGF2R	2472.66	2556.87	12749.9	12645.9
IGFALS	56.01	54.76	243.22	243.52
IGFBP3	140.02	83.19	1110.94	1121.6
IGFBP4	462.9	469.67	6543.66	6477.5
IGFBP5	84.01	105.31	5442.94	5350.44
IGFBP6	46.13	50.55	1397.99	1327.66
IGSF1	13.18	17.9	29.95	42.15
IGSF3	495.85	423.34	1599.58	1572.74
IGSF6	44.48	30.54	74.5	77.27
IGSF9	141.67	194.82	373.97	432.41
IKBKG	429.96	471.78	1002.11	970.18
IL10RA	172.97	160.07	877.21	857.01
IL11	9.88	15.8	157.77	163.91
IL18	23.06	24.22	219.85	260.69
IL20RA	1.65	0	411.95	410.55
IL33	406.89	473.89	3297.03	3597.4
IL4R	344.29	361.21	8955.44	8873.69
IL6ST	1981.76	1938.72	11011.5	11094.2
ILDR2	4526.9	4438.72	9277.55	9080.52
INAVA	0	4.21	22.64	21.85
INKA2	128.49	60.03	285.59	287.23
INHBA	449.73	492.84	1519.23	1618.01
INPP5B	314.64	285.38	631.8	604.12
INPP5J	16.47	14.74	300.93	273.18
INTS11	296.52	309.6	634.72	626.75
INTS2	327.82	404.38	804.17	801.59
INTS5	153.2	114.79	349.86	355.13
IQCE	242.16	225.36	726.02	727.44
IQGAP2	3106.89	3095	6618.89	6554.77
IRAK1	541.98	494.95	1310.34	1226.19
IRF2BP2	3271.63	3111.85	6777.39	6750.68
IRF2BPL	2378.77	2289.39	6694.12	6628.92
IRF3	665.53	707.67	1782.18	1727.28
IRS4	29.65	14.74	245.41	242.74
IRX3	26.36	31.59	101.53	88.98
ISLR	42.83	55.81	195.02	192.01
ISLR2	11.53	25.27	251.26	251.33
ITGA1	28	32.65	763.27	766.47
ITGA10	46.13	49.49	100.06	99.13
ITGA11	26.36	26.33	274.63	264.59
ITGA2	202.62	181.13	8111.1	8046.34
ITGA4	166.38	134.79	2077.99	2010.61
ITGA5	224.04	209.56	3961.69	3962.68
ITGA6	6699.75	6546.98	28698.2	28834.6
ITGA7	8.24	3.16	39.44	33.56
ITGA9	51.07	37.91	849.46	822.66
ITGAL	227.33	180.08	457.23	489.38
ITGAV	3014.64	3093.94	7960.64	8102.54
ITGB3	341	326.45	3795.89	3596.62
ITM2C	4223.79	4614.59	27374	27688.8
ITPK1	199.33	172.7	655.9	783.64
ITPKA	82.37	73.72	499.59	514.36
ITPR1	517.27	567.61	2679.84	2640.49
ITPR3	77.43	72.66	243.22	238.06
ITPRIP	220.74	213.77	533.92	478.46
ITSN1	439.84	435.97	891.82	866.37
IZUMO2	1.65	0	15.34	6.24
JADE3	1294.81	1339.52	4454.71	4315.47
JAKMIP1	80.72	85.3	188.44	176.4
JAKMIP2	110.37	87.41	258.56	252.11
KANK2	892.86	877.21	2443.19	2456.28
KATNBL1	247.1	185.34	653.71	675.93
KBTBD4	164.73	170.6	368.12	365.28
KCNA3	19.77	11.58	113.21	112.39
KCNAB2	164.73	160.07	423.63	403.53
KCNAB3	688.59	710.83	2141.53	2060.56
KCNC3	21.42	20.01	161.42	158.44
KCNC4	8.24	10.53	448.47	436.31
KCND1	29.65	29.49	73.77	99.13
KCND3	1.65	6.32	71.58	52.29
KCNE3	3.29	12.64	35.06	23.42
KCNE4	16.47	11.58	188.44	179.52
KCNH4	1.65	10.53	32.14	20.29
KCNH6	0	0	9.5	8.59
KCNIP2	29.65	31.59	173.84	152.98
KCNIP4	29.65	32.65	314.07	295.82
KCNJ16	9.88	1.05	22.64	37.46
KCNJ5	9.88	5.27	1091.22	1117.7
KCNK12	74.13	105.31	2586.35	2597.56
KCNK3	18.12	13.69	138.78	153.76
KCNMA1	6.59	3.16	114.67	97.56
KCNN2	683.65	769.8	2593.65	2578.82
KCNQ3	4.94	10.53	111.02	113.17
KCTD11	31.3	28.43	65.01	80.39
KCTD12	149.91	194.82	423.63	358.26
KCTD13	75.78	89.51	174.57	169.37
KCTD17	143.32	150.59	567.52	505.77
KCTD8	14.83	11.58	58.43	61.66
KDM4A	1339.29	1306.87	2774.06	2852.79
KDM8	159.79	152.7	300.93	333.28
KDR	64.25	50.55	151.92	163.13
KHDRBS3	80.72	81.09	487.18	515.92
KIAA0319	65.89	55.81	189.17	170.15
KIAA0408	14.83	14.74	744.28	753.2
KIAA0513	1139.96	1199.46	3052.34	2980.01
KIAA0895L	102.14	104.25	275.36	280.99
KIAA0930	457.96	390.69	6243.46	6022.46
KIAA1217	233.92	238	663.93	656.41
KIAA1755	84.01	69.5	591.62	563.53
KIF12	11.53	10.53	194.29	208.4
KIF1A	4.94	6.32	53.32	28.88
KIF1B	940.63	922.5	2408.13	2371.21
KIF1C	1334.35	1254.22	4197.61	4117.22
KIF21B	4.94	15.8	264.4	251.33
KIF3C	686.94	695.03	1586.43	1587.57
KIFC2	67.54	86.35	211.09	159.23
KISS1R	0	0	4.38	10.15
KITLG	32.95	31.59	92.03	108.49
KL	0	1.05	11.69	7.81
KLF12	154.85	140.06	603.31	610.36
KLF9	166.38	149.54	633.99	557.29
KLHDC10	1579.8	1598.57	4765.13	4860.27
KLHDC3	1085.6	1002.53	2146.65	2087.88
KLHL17	179.56	185.34	492.29	512.02
KLHL20	199.33	203.24	411.22	404.31
KLHL26	87.31	100.04	248.34	220.89
KLHL29	253.69	211.67	1788.02	1731.18
KLHL40	4.94	7.37	24.1	15.61
KLHL5	639.17	613.94	5562	5595.52
KLRK1	3.29	0	10.96	22.63
KRT19	3.29	0	126.36	106.15
KRT27	11.53	8.42	33.6	27.32
KTN1	2713.18	2655.86	17682.3	18026
L3MBTL2	438.19	429.66	1007.95	980.33
LAMA1	7347.16	7568.47	16849.6	16874.8
LAMB1	228.98	183.24	3925.9	3820.63
LAMC2	44.48	36.86	2104.28	2166.71
LAMTOR1	449.73	508.64	1029.13	1084.92
LAPTM4B	14577.4	14269.2	29690.8	29941.4
LEF1	18.12	30.54	111.02	162.35
LEPR	19.77	18.96	67.2	71.81
LETM1	1031.24	1126.79	2458.53	2522.63
LGI2	16.47	12.64	189.9	222.45
LGR5	4.94	3.16	265.14	242.74
LHCGR	126.85	90.56	1162.07	1042.77
LHX6	18.12	11.58	48.94	49.17
LHX9	4.94	3.16	40.9	49.17
LIF	39.54	24.22	2346.05	2380.57
LIMA1	72.48	56.87	183.33	172.49
LIMK1	186.15	167.44	988.96	920.23
LIN37	161.44	169.55	325.76	344.21
LIN7A	34.59	35.8	367.39	355.92
LIPG	46.13	45.28	957.56	989.69
LIPH	13.18	8.42	1273.09	1186.38
LMTK2	317.94	319.08	762.54	785.2
LONRF3	1635.81	1731.26	3379.56	3474.08
LOX	151.56	127.42	354.97	342.65
LPAR3	19.77	6.32	217.66	214.64
LRCH4	920.87	825.61	2080.18	2070.71
LRFN3	16.47	11.58	85.46	81.95
LRIF1	52.72	47.39	150.46	184.98
LRP2	9.88	20.01	70.12	56.98
LRP3	88.96	109.52	794.68	847.64
LRRC4	29.65	32.65	81.8	78.05
LRRC49	41.18	34.75	89.11	107.71
LRRC4B	120.26	129.53	464.53	453.48
LRRC4C	227.33	194.82	760.35	684.51
LRRC73	52.72	58.97	113.21	113.17
LRRC75A	34.59	25.27	69.39	67.9
LRRC8A	813.79	782.44	1637.56	1660.16
LRRC8C	107.08	87.41	346.21	362.16
LRRC8D	350.88	348.57	1331.52	1333.12
LRRN3	6.59	8.42	92.76	85.08
LRRTM2	24.71	26.33	73.04	50.73
LSAMP	13.18	22.11	441.16	460.5
LSMEM2	24.71	22.11	49.67	51.51
LSR	441.49	383.32	1021.83	996.72
LTBP1	4029.4	3857.42	19372.4	19294.3
LTBR	1036.18	1013.06	2292	2301.74
LUM	9.88	4.21	18.26	27.32
LUZP2	6.59	5.27	79.61	81.17
LY6E	8.24	6.32	50.4	50.73
LY96	4.94	14.74	54.05	61.66
LYN	144.97	130.58	619.38	616.61
LYNX1	14.83	3.16	86.92	93.66
LYPLA1	548.57	470.73	1583.51	1612.55
MAD2L2	164.73	173.76	386.38	386.36
MAF	184.5	201.14	608.42	589.29
MAG	0	7.37	33.6	33.56
MALL	11.53	10.53	43.82	52.29
MALT1	172.97	144.27	368.12	341.87
MAMLD1	113.67	127.42	1551.37	1555.57
MAN1C1	541.98	628.69	1548.45	1522.79
MAOB	329.47	343.3	11754.3	11981.7
MAP1B	2049.3	2048.24	19410.4	19469.2
MAP2K4	619.4	616.05	1251.18	1225.41
MAP3K10	319.58	346.46	660.28	732.12
MAP3K11	397.01	359.1	967.78	944.42
MAP3K12	144.97	142.17	369.58	387.92
MAP3K8	362.42	359.1	1314.72	1242.58
MAP4K4	2788.95	2788.55	9419.25	9519.17
MAP6	21.42	37.91	1836.23	1820.94
MAP7	59.3	55.81	642.02	579.14
MAPK1	31.3	21.06	63.54	83.52
MAPK12	4.94	3.16	105.18	107.71
MAPK3	986.76	976.2	5888.49	5838.26
MAPK8IP2	0	2.11	8.76	13.27
MAPT	242.16	229.57	802.71	812.52
MARCHF2	79.07	80.03	198.67	181.86
MARCKSL1	2037.77	1956.62	5006.17	5023.4
MARK2	1095.48	1036.23	2248.17	2261.94
MARS1	729.77	698.19	1660.93	1706.21
MASP2	8.24	8.42	35.06	36.68
MAST2	593.04	582.35	2100.63	2055.1
MAST3	123.55	130.58	503.25	471.43
MAST4	189.44	167.44	566.79	551.04
MATN2	227.33	207.46	446.27	505.77
MATN3	3.29	5.27	18.99	14.05
MBLAC1	100.49	106.36	235.92	216.98
MBNL3	82.37	91.62	243.95	247.42
MBOAT1	141.67	139.01	425.82	401.97
MC4R	1.65	2.11	25.56	28.88
MCC	207.57	236.94	1835.5	1903.68
MCCC2	258.63	229.57	703.38	677.49
MCOLN1	364.06	364.36	862.6	835.15
MCTP1	46.13	34.75	195.75	187.32
MCU	448.08	472.83	1034.98	1031.84
MDFI	13.18	20.01	97.14	101.47
MDH2	1693.47	1718.62	5096	4985.16
MDK	973.58	885.64	3519.07	3501.39
ME2	721.54	705.56	1611.26	1665.62
MEAK7	112.02	107.41	383.46	401.97
MED12L	113.67	119	685.85	653.29
MED14	573.28	525.49	1341.02	1436.15
MED18	41.18	71.61	140.97	156.88
MEDAG	11.53	8.42	43.09	53.08
MEGF10	546.92	547.6	2095.52	2036.37
MEIS1	16.47	10.53	682.19	732.9
MEIS2	416.78	443.35	1929.72	1877.92
MELTF	19.77	26.33	4259.7	4100.05
MERTK	32.95	36.86	85.46	74.93
MET	14.83	35.8	125.63	112.39
METRNL	428.31	518.11	1045.2	1047.45
METTL9	1151.49	1112.05	10409.7	10353.5
MEX3A	108.72	121.1	507.63	483.92
MEX3B	316.29	270.64	690.23	654.85
MFN2	476.08	411.75	841.42	935.84
MGAM	9.88	13.69	36.52	36.68
MGAT5	278.4	331.72	2077.99	2194.81
MICAL1	719.89	811.92	2441	2387.6
MICALL1	352.53	443.35	1354.89	1337.02
MICALL2	113.67	76.87	736.97	730.56
MICU1	724.83	700.3	2018.83	2097.25
MID2	126.85	159.01	618.65	673.59
MIR106B	0	0	5.84	4.68
MKKS	189.44	181.13	689.5	686.07
MLKL	57.66	93.72	529.54	495.63
MLLT11	291.58	274.85	552.18	583.05
MMD	1304.7	1339.52	13627.8	13466.2
MMP1	11.53	12.64	86.19	56.2
MMP12	1.65	2.11	27.76	36.68
MMP14	619.4	689.77	2116.7	2059.78
MMP15	84.01	58.97	316.26	352.79
MMP16	434.9	374.9	941.49	1003.74
MMP19	62.6	45.28	851.65	802.37
MMP2	1378.83	1358.47	7807.25	7784.09
MMP23B	56.01	20.01	567.52	597.88
MMP24	21.42	20.01	65.01	78.83
MMP25	23.06	32.65	59.89	58.54
MN1	8.24	5.27	44.55	47.61
MOCS2	339.35	331.72	1231.46	1246.48
MOCS3	143.32	116.89	259.29	269.28
MPND	156.5	168.49	494.48	461.28
MPP2	19.77	16.85	86.19	74.93
MPV17	64.25	60.03	180.41	163.13
MRM1	130.14	141.11	298.73	330.94
MRO	18.12	14.74	5713.19	5726.65
MRPL40	245.45	245.37	532.46	496.41
MRPS12	219.1	172.7	482.79	487.82
MSC	0	0	11.69	14.05
MSH2	502.44	584.46	1504.63	1482.2
MSN	856.62	819.29	3807.58	3810.48
MSRB1	395.36	398.06	980.2	992.82
MSRB3	144.97	104.25	874.29	953.79
MT4	4.94	4.21	26.29	38.25
MTCP1	36.24	44.23	83.27	81.95
MTFP1	46.13	78.98	317.72	310.65
MTHFR	530.44	560.24	1182.52	1108.33
MTMR6	528.8	613.94	1379.73	1322.97
MTNR1B	0	0	11.69	17.17
MTOR	744.6	728.73	1984.5	1942.7
MVP	1477.67	1458.51	5569.3	5685.28
MXD4	766.02	775.07	1815.05	1783.48
MYB	29.65	47.39	582.13	593.97
MYH14	16.47	18.96	67.2	56.98
MYH3	36.24	27.38	153.38	124.88
MYH9	4403.35	3986.95	12568	12675.6
MYO18A	762.72	690.82	2711.25	2706.83
MYO5A	803.9	805.6	2615.56	2495.31
MYO5C	32.95	31.59	227.15	220.11
MYO9B	1373.89	1397.43	4705.24	4712.76
MYPOP	153.2	156.91	394.42	449.58
MYRIP	18.12	12.64	32.87	46.83
MZF1	306.41	293.81	752.31	708.71
NAA10	462.9	468.62	1696.72	1661.72
NAA60	645.76	524.43	1212.46	1201.21
NAA80	97.19	90.56	303.85	305.18
NADK2	308.05	293.81	2217.5	2313.45
NALF1	21.42	23.17	51.13	48.39
NALF2	182.86	156.91	385.65	359.82
NAPA	782.49	770.85	1589.35	1575.86
NATD1	247.1	255.9	628.14	668.12
NCAM1	1469.43	1530.12	11969.8	12048
NCKAP5	731.42	792.97	1828.92	1900.56
NCS1	220.74	242.21	1733.24	1866.21
NDFIP2	1558.39	1373.21	5209.22	5162.33
NDP	271.81	279.07	1120.43	1102.87
NDRG4	770.96	815.08	2646.24	2614.73
NDUFA11	237.22	259.06	533.92	586.17
NDUFA4	652.35	665.55	1389.22	1313.61
NDUFA4L2	6.59	26.33	52.59	45.27
NDUFAB1	364.06	407.54	829.73	837.49
NDUFB7	380.54	342.25	768.38	780.52
NDUFS2	826.97	792.97	3740.38	3828.43
NECAB3	135.08	122.16	303.85	291.13
NECTIN1	1653.93	1609.1	5535.71	5762.55
NECTIN3	383.83	329.61	842.88	807.83
NECTIN4	3.29	7.37	24.83	17.17
NEDD4	240.51	274.85	1427.93	1486.1
NEK6	64.25	53.71	363.01	366.84
NEK8	187.8	184.29	426.55	424.6
NELL1	14.83	17.9	107.37	74.93
NET1	3408.36	3513.07	8840.77	8784.71
NETO1	11.53	21.06	108.83	148.3
NETO2	176.27	114.79	305.31	342.65
NEU3	108.72	77.93	226.42	215.42
NEURL4	474.44	464.41	983.85	980.33
NEXMIF	18.12	21.06	35.06	49.17
NF1	1123.49	1124.69	2457.07	2485.94
NF2	779.19	755.06	2660.85	2820
NFXL1	415.13	386.48	1044.47	1104.43
NGEF	14.83	9.48	42.36	36.68
NHSL1	72.48	93.72	255.64	276.3
NID2	431.6	434.92	9550.72	9655.76
NIN	721.54	682.39	1625.87	1669.52
NIPAL3	504.09	417.02	1059.08	1072.43
NKAIN3	23.06	61.08	734.05	761.78
NKD1	3.29	11.58	108.83	110.83
NKD2	3.29	7.37	35.79	22.63
NLGN1	28	41.07	157.77	136.59
NME1	171.32	167.44	468.19	474.55
NMNAT2	227.33	220.09	671.24	591.63
NOL6	182.86	244.31	682.19	597.09
NOTCH2	3151.37	3343.52	6923.47	6998.11
NOTCH4	44.48	62.13	119.79	110.05
NOTUM	6.59	2.11	17.53	19.51
NOVA1	390.42	340.14	739.9	740.71
NPAS2	428.31	482.31	2298.57	2416.48
NPBWR1	6.59	0	255.64	248.98
NPEPPS	1530.38	1486.95	5409.35	5481.56
NPFF	6.59	4.21	17.53	21.85
NPHP4	413.48	385.43	1111.67	1100.53
NPHS2	365.71	339.09	2424.93	2431.31
NPR1	11.53	16.85	641.29	667.34
NPSR1	9.88	11.58	57.7	45.27
NPTX2	2212.38	2173.55	4957.23	4800.17
NPTXR	18.12	29.49	86.19	76.49
NR1H4	19.77	10.53	74.5	71.03
NR2F1	36.24	49.49	1836.96	1792.85
NR2F2	555.16	616.05	3525.64	3559.15
NRG1	41.18	34.75	108.83	110.05
NRIP3	169.68	156.91	500.32	605.68
NRSN1	3.29	5.27	32.14	41.37
NRTN	1.65	7.37	17.53	17.17
NSF	245.45	264.32	925.42	866.37
NSMCE1	545.27	513.9	1415.52	1425.22
NSUN3	74.13	68.45	173.84	130.35
NTM	871.45	810.87	2122.54	2215.1
NTN3	11.53	9.48	24.83	26.54
NTN4	46.13	34.75	172.37	149.08
NTNG1	113.67	141.11	402.45	465.19
NTNG2	1.65	1.05	60.62	47.61
NTRK1	29.65	41.07	1797.52	1837.33
NTRK3	11.53	9.48	4874.69	4947.69
NTS	4.94	5.27	65.01	78.05
NUAK1	482.67	488.63	1221.96	1141.11
NUDT22	240.51	210.62	535.38	479.24
NUDT7	56.01	68.45	167.26	148.3
NUP188	1456.25	1459.57	3455.52	3453
NXN	233.92	247.47	1135.04	1235.56
NXPH3	72.48	49.49	428.75	406.65
NXPH4	4.94	4.21	57.7	63.22
OAZ2	762.72	765.59	1552.83	1545.42
ODAD4	163.09	199.03	385.65	355.92
OGDH	2190.97	2037.71	5459.01	5484.69
OGFRL1	621.05	667.65	1293.54	1304.24
OIT3	6.59	4.21	16.8	19.51
OLFM2	39.54	42.12	728.94	776.61
OLFML2A	621.05	547.6	1913.65	2023.88
OLR1	153.2	148.48	5320.24	5355.12
OPA3	84.01	97.94	228.62	232.59
OPRD1	9.88	8.42	35.06	35.12
ORAI2	105.43	179.02	920.3	935.06
ORAI3	212.51	269.59	501.79	549.48
OSBP2	16.47	1.05	77.42	86.64
OSBPL5	146.61	159.01	296.54	339.52
OSBPL6	130.14	86.35	323.57	328.6
OSMR	108.72	76.87	627.41	591.63
OSR1	148.26	120.05	375.43	387.92
OTOA	11.53	7.37	27.76	26.54
OTULINL	31.3	48.44	165.8	161.57
P2RY14	18.12	15.8	59.16	64
P3H2	16.47	23.17	69.39	69.47
P4HA3	1.65	12.64	81.8	97.56
PAFAH2	199.33	213.77	1018.18	1002.18
PAG1	19.77	20.01	3512.5	3532.62
PAK3	286.64	247.47	1490.02	1503.27
PALLD	4452.77	4434.51	10062	9972.65
PAM	4946.98	5034.77	14976.9	15167
PANX1	187.8	208.51	1475.41	1476.74
PAPPA	255.34	279.07	4161.82	4248.35
PAQR3	271.81	282.22	585.05	571.34
PAQR6	54.36	50.55	166.53	138.15
PAQR9	29.65	24.22	72.31	74.15
PARD6G	67.54	58.97	268.79	262.25
PARM1	8.24	33.7	467.46	475.33
PARP3	401.95	384.37	1649.97	1633.62
PARP8	189.44	148.48	1023.29	1010.77
PARS2	75.78	93.72	185.52	184.98
PARVA	714.95	645.54	1352.7	1370.59
PCBP3	3.29	2.11	12.42	19.51
PCBP4	220.74	202.19	779.34	711.83
PCDH1	21.42	31.59	150.46	169.37
PCDH17	202.62	182.18	2399.37	2314.23
PCDHA3	1.65	2.11	12.42	14.83
PCDHAC2	36.24	32.65	119.79	104.59
PCDHGA4	2774.13	2848.58	6933.69	6943.47
PCDHGA6	41.18	55.81	136.58	126.44
PCDHGB1	21.42	11.58	50.4	45.27
PCGF3	622.7	690.82	1675.54	1683.57
PCNX3	1602.87	1680.71	3379.56	3296.12
PCOLCE	11.53	16.85	89.11	96
PCOLCE2	115.31	120.05	1228.53	1223.85
PCP4L1	14.83	13.69	66.47	46.83
PCSK1	8.24	16.85	456.5	426.16
PCSK1N	110.37	91.62	982.39	902.28
PCSK5	168.03	172.7	368.85	370.75
PCYT1B	34.59	53.71	209.62	252.89
PDCD4	7933.61	7785.4	24171.9	24640.9
PDCD6	726.48	663.44	1432.32	1404.93
PDCL	281.7	287.49	766.92	766.47
PDE10A	51.07	43.18	335.98	352.79
PDE2A	6.59	4.21	65.74	80.39
PDE3A	9.88	30.54	222.77	240.4
PDE4A	4.94	9.48	30.68	35.9
PDE4B	34.59	28.43	393.69	402.75
PDE4D	47.77	48.44	567.52	678.27
PDE5A	156.5	150.59	395.15	440.21
PDE8A	537.03	557.08	1205.89	1249.61
PDGFRA	306.41	366.47	701.91	707.93
PDGFRB	202.62	234.84	1387.03	1351.85
PDHA1	833.56	815.08	1666.04	1639.86
PDK3	354.18	338.04	1123.36	1070.87
PDLIM5	339.35	308.55	4023.05	3979.07
PDLIM7	794.02	798.23	2807.66	2794.25
PDPK1	614.46	569.72	1221.96	1138.77
PDZRN3	8.24	10.53	74.5	74.15
PEAK1	115.31	111.63	629.61	668.9
PEG3	141.67	165.33	400.99	391.04
PELI2	21.42	28.43	71.58	75.71
PEX11A	100.49	94.78	335.98	280.21
PFN1	3172.79	2941.25	10135.8	10047.6
PGA5	4.94	2.11	97.87	104.59
PGAP6	303.11	313.82	1192.01	1186.38
PGD	886.27	876.16	3700.94	3856.53
PGM5	100.49	69.5	276.09	257.57
PGPEP1	97.19	106.36	463.8	487.04
PHETA1	520.56	536.02	2957.39	3012.79
PHGDH	90.6	95.83	2095.52	2065.25
PHKA2	380.54	359.1	2536.68	2620.19
PHLDA1	650.7	706.62	2084.56	2062.9
PHLDA3	67.54	74.77	323.57	323.13
PHLDB1	3457.78	3542.55	11080.2	11089.6
PHLDB2	196.03	202.19	711.41	728.22
PHLDB3	110.37	110.57	249.07	243.52
PI4K2A	492.56	434.92	1173.02	1244.14
PI4KA	1746.19	1588.04	4077.1	4075.85
PIDD1	120.26	97.94	281.93	277.86
PIEZO1	92.25	101.1	327.95	344.21
PIGG	311.35	346.46	696.07	689.2
PIK3CB	306.41	335.93	838.5	878.08
PIK3R2	759.43	817.19	1776.33	1760.06
PIK3R6	90.6	106.36	258.56	222.45
PIN4	121.9	113.73	272.44	276.3
PIP4K2C	382.18	323.29	750.12	783.64
PIP5K1A	1472.73	1560.66	3283.15	3200.9
PIP5K1C	306.41	288.54	1143.81	1173.12
PITPNM2	247.1	255.9	539.04	495.63
PKD1L2	41.18	32.65	807.82	818.76
PKDCC	810.49	875.11	1781.45	1845.14
PKIG	143.32	114.79	1064.19	999.06
PKM	35788.6	34935.9	93265.6	93753.2
PKNOX2	4.94	9.48	54.78	46.05
PLA2G12A	354.18	431.76	1458.61	1419.76
PLA2G4A	102.14	126.37	248.34	243.52
PLA2R1	21.42	29.49	110.29	139.71
PLAT	1779.13	1672.29	16553.8	16710.8
PLAUR	215.8	278.01	738.43	771.93
PLBD2	581.51	525.49	1769.76	1749.92
PLEC	4378.64	4321.83	8967.86	8893.2
PLEKHG2	451.37	442.29	1725.94	1644.55
PLEKHG4	8.24	6.32	27.76	37.46
PLEKHG5	220.74	233.78	580.67	606.46
PLEKHG6	19.77	30.54	131.47	131.91
PLIN2	1059.24	1142.59	2457.07	2584.29
PLP1	6.59	5.27	30.68	24.2
PLPP2	1.65	3.16	23.37	25.76
PLPP7	210.86	176.92	649.33	595.53
PLPPR2	97.19	120.05	468.19	416.8
PLPPR3	215.8	295.91	944.41	980.33
PLPPR5	1.65	8.42	27.76	39.81
PLSCR3	350.88	353.83	1124.09	1185.6
PLXNA4	164.73	145.32	1316.91	1362.78
PLXNB1	1584.75	1621.74	3358.38	3296.9
PLXNB3	0	1.05	17.53	23.42
PLXNC1	3004.76	3068.67	8653.06	8852.61
PLXND1	153.2	186.39	344.02	354.35
PMEPA1	1027.94	940.4	10347.6	10145.1
PML	453.02	438.08	991.88	942.08
PMS2	163.09	183.24	403.18	357.48
PNKD	42.83	30.54	107.37	95.22
PNPLA6	1863.15	1767.06	4169.13	4216.35
PNPO	131.79	149.54	387.84	303.62
POLK	278.4	265.38	547.8	575.24
POLR1A	489.26	484.42	1850.1	2017.63
POLR2I	322.88	347.52	690.96	689.2
POMGNT2	144.97	149.54	623.03	601
POMT2	182.86	182.18	417.06	447.24
POP4	74.13	101.1	204.51	200.59
PORCN	23.06	14.74	266.6	253.67
POSTN	59.3	36.86	5194.61	5552.59
PPARD	443.14	449.66	1018.18	1040.43
PPARGC1A	90.6	71.61	956.82	1041.21
PPFIA2	44.48	43.18	91.3	88.98
PPIP5K1	158.15	139.01	356.44	401.97
PPM1E	138.38	155.86	397.34	369.18
PPM1H	47.77	37.91	193.56	152.2
PPM1L	74.13	81.09	983.85	1080.23
PPOX	657.29	697.14	1447.65	1529.81
PPP1R10	919.22	950.93	2614.1	2754.44
PPP1R13L	449.73	412.81	881.59	837.49
PPP1R14B	612.81	572.87	1171.56	1232.43
PPP1R18	260.28	222.2	536.11	604.12
PPP1R3B	749.54	703.46	1630.98	1595.37
PPP1R3F	19.77	42.12	93.49	86.64
PPP1R9B	1057.6	1008.85	2507.47	2435.99
PPP2R3C	214.15	265.38	514.2	476.11
PPP3CA	405.25	418.07	1076.61	1048.23
PPP4C	645.76	675.02	1693.07	1721.82
PRCP	2423.24	2457.88	10324.9	10565.1
PRDM15	194.39	215.88	440.43	436.31
PRDX2	4192.49	4142.81	11614.8	11811.5
PREB	439.84	397.01	983.12	945.2
PREX2	85.66	94.78	303.12	336.4
PRICKLE1	209.21	189.55	1345.4	1306.58
PRIMA1	0	0	21.18	15.61
PRKAB2	380.54	395.96	802.71	797.69
PRKAG2	477.73	568.66	1106.56	1124.72
PRKAR1B	11.53	26.33	59.89	64.78
PRKCA	123.55	88.46	401.72	429.28
PRKG1	77.43	54.76	346.21	354.35
PRKG2	16.47	15.8	246.14	290.35
PRKX	571.63	604.47	2788.67	2718.54
PRMT6	268.52	248.53	612.08	659.54
PRMT8	14.83	12.64	46.02	42.93
PROSER1	555.16	519.17	1052.51	1095.06
PROSER3	51.07	82.14	181.87	198.25
PRR14L	349.24	375.95	786.64	801.59
PRR5	1.65	6.32	52.59	56.98
PRR5L	18.12	23.17	452.85	417.58
PRRG1	401.95	329.61	839.96	800.81
PRRT1	9.88	21.06	165.07	161.57
PRRX1	113.67	104.25	650.06	649.39
PRRX2	11.53	13.69	82.54	80.39
PRTG	31.3	52.65	122.71	115.52
PRXL2A	153.2	132.69	300.93	289.57
PSAP	13775.1	13548.9	39641.8	40080.3
PSD3	518.91	471.78	1136.5	1154.38
PSEN1	1263.51	1142.59	3063.3	3150.16
PSEN2	326.17	397.01	1511.93	1597.72
PSKH1	416.78	425.44	948.79	923.35
PTCH2	807.2	790.86	7541.39	7428.95
PTGER3	70.84	63.18	299.46	277.86
PTGES2	144.97	154.8	386.38	394.94
PTGFR	487.61	489.68	10925.3	10968.6
PTGS1	32.95	14.74	67.2	56.98
PTK2B	97.19	71.61	499.59	447.24
PTK7	314.64	303.29	7081.23	6850.59
PTP4A3	8.24	22.11	27.02	43.71
PTPN14	451.37	484.42	2137.15	2115.2
PTPN5	46.13	33.7	975.82	1038.87
PTPRD	479.38	443.35	1089.03	1098.97
PTPRE	42.83	33.7	308.96	300.5
PTPRG	716.59	660.28	1885.16	1937.24
PTPRN	39.54	21.06	1313.26	1226.97
PTPRN2	3.29	4.21	25.56	15.61
PTPRO	1.65	6.32	25.56	22.63
PTX3	13.18	23.17	185.52	170.15
PWWP3B	1665.47	1548.02	6140.48	6175.44
PXDN	910.98	938.29	14391.1	14591.8
PXN	387.13	371.74	881.59	926.47
QPCTL	149.91	129.53	351.32	320.01
QPRT	70.84	81.09	191.36	167.81
QSOX1	2200.85	2216.73	5098.2	5024.18
QTRT2	156.5	177.97	1007.22	997.5
RAB10	1528.74	1570.14	5434.91	5619.72
RAB13	841.79	685.55	2598.77	2738.05
RAB1B	1342.59	1376.37	2857.33	2695.9
RAB22A	513.97	505.48	1029.13	1041.99
RAB27A	90.6	96.88	384.19	399.62
RAB34	350.88	348.57	790.29	757.88
RAB38	4.94	3.16	92.03	96.78
RAB39B	24.71	33.7	79.61	86.64
RAB3B	472.79	471.78	3238.6	3328.9
RAB3D	77.43	62.13	522.24	495.63
RAB4B	355.83	341.2	853.11	820.32
RAB6B	102.14	119	3682.68	3741.01
RAB8A	230.63	225.36	761.81	761
RABEP2	265.22	228.52	536.11	498.75
RABGGTA	133.43	147.43	327.22	348.11
RABIF	235.57	226.41	610.61	572.12
RAD54L2	502.44	486.52	1105.83	1084.14
RAF1	1584.75	1538.55	3183.09	3125.19
RAI14	2207.44	2277.81	6353.02	6440.82
RAMP3	54.36	37.91	95.68	103.81
RASA3	60.95	70.56	275.36	305.18
RASAL1	97.19	92.67	2003.49	2059.78
RASAL2	280.05	298.02	663.93	687.63
RASL10A	18.12	23.17	61.35	74.93
RASSF4	21.42	12.64	80.34	90.54
RB1CC1	3640.63	3631.01	9452.84	9452.05
RBCK1	654	680.29	1635.37	1637.52
RBFOX2	485.97	511.8	1300.11	1272.24
RBKS	230.63	207.46	1155.49	1153.6
RBM20	24.71	16.85	408.29	417.58
RBM47	26.36	48.44	177.49	163.13
RBMS3	289.93	259.06	610.61	644.71
RBP1	298.17	320.14	3540.25	3741.79
RCN1	914.28	923.55	1950.9	1935.68
RDH10	131.79	117.94	316.99	328.6
RDH11	2627.51	2418.92	9932.72	9982.02
RDX	3017.94	2833.83	5863.66	6198.08
RECQL5	237.22	312.76	563.14	601.78
RELB	144.97	133.74	342.56	344.21
RELL2	8.24	9.48	29.95	22.63
RELN	13.18	4.21	826.08	835.15
REM1	29.65	26.33	259.29	274.74
REPIN1	761.07	655.01	1598.12	1602.4
RERG	26.36	20.01	54.05	50.73
RFLNA	174.62	161.12	568.25	529.19
RFLNB	23.06	26.33	165.8	148.3
RFX7	569.98	576.03	1450.58	1393.22
RFXANK	383.83	443.35	839.96	849.98
RGL2	1372.24	1410.07	2985.15	3026.06
RGMB	212.51	204.3	434.59	430.84
RGS17	4.94	4.21	16.07	15.61
RGS20	0	0	81.07	105.37
RGS5	721.54	693.98	35136.7	35437
RGS6	24.71	24.22	295.08	252.11
RHBDL2	87.31	97.94	397.34	403.53
RHCG	4.94	6.32	111.02	148.3
RHOD	476.08	448.61	913.73	1052.14
RHPN1	31.3	29.49	85.46	106.15
RIC3	90.6	91.62	483.53	521.38
RIDA	230.63	243.26	517.12	507.34
RIMS2	112.02	119	937.1	998.28
RIOX2	250.4	323.29	627.41	614.27
RIPK1	719.89	633.95	1587.89	1416.64
RND2	49.42	83.19	397.34	385.57
RNF125	34.59	15.8	121.98	135.03
RNF128	309.7	347.52	1300.84	1423.66
RNF150	87.31	89.51	591.62	573.68
RNF216	747.89	750.84	2506.73	2564.78
RNF31	576.57	576.03	1405.29	1350.29
RNF43	36.24	28.43	100.8	93.66
RNPEP	1013.12	1024.64	3207.19	3165.77
ROBO1	1194.32	1144.7	17501.9	17409.4
ROR1	51.07	37.91	156.31	143.61
ROR2	8.24	7.37	18.99	24.98
RP2	303.11	275.91	594.55	595.53
RPGRIP1L	192.74	212.72	436.78	464.41
RPP25	19.77	17.9	184.06	212.3
RPS6KA1	118.61	112.68	276.82	284.11
RPS6KA2	14.83	18.96	237.38	209.18
RPS6KA6	19.77	21.06	124.17	114.74
RRAS	57.66	65.29	246.88	261.47
RSAD1	31.3	32.65	65.74	62.44
RSPO3	4.94	4.21	5473.62	5424.59
RSPRY1	135.08	124.26	289.97	297.38
RTKN	92.25	84.25	879.4	964.72
RTL1	0	0	7.3	7.81
RUFY1	502.44	554.97	1279.66	1233.22
RUNX2	571.63	584.46	7442.05	7342.31
RXFP4	21.42	18.96	78.88	89.76
S1PR5	39.54	37.91	104.45	105.37
SAMD11	448.08	409.65	2179.52	1969.24
SAMD14	8.24	4.21	48.94	32.78
SAP25	59.3	83.19	181.14	170.93
SARS1	929.1	911.97	2595.11	2578.04
SARS2	113.67	135.85	290.7	256.79
SATB1	85.66	84.25	275.36	291.91
SATB2	14.83	11.58	69.39	54.64
SAYSD1	23.06	40.02	70.12	70.25
SBF1	2141.55	2088.25	4842.56	4818.13
SBK1	233.92	262.22	704.84	686.85
SBK2	1.65	4.21	9.5	21.85
SBNO2	560.1	538.12	1445.46	1447.08
SBSN	204.27	216.93	21203.5	21357.3
SCAMP5	154.85	171.65	1365.85	1402.59
SCAND1	682	763.48	1736.89	1884.95
SCAP	2204.15	2235.68	5014.2	4912.57
SCARB1	3737.82	3812.14	14115	14439.5
SCARF2	64.25	54.76	166.53	188.1
SCG2	4.94	3.16	864.79	935.06
SCN10A	9.88	20.01	43.09	51.51
SCN1B	0	1.05	24.83	15.61
SCN3A	18.12	9.48	80.34	103.03
SCN3B	69.19	65.29	1301.57	1357.32
SCN5A	24.71	14.74	86.92	80.39
SCNN1A	8.24	12.64	35.06	22.63
SDC1	624.34	541.28	28959.7	29221.7
SDC3	1604.51	1651.23	4514.61	4498.89
SDCBP2	18.12	27.38	422.9	419.14
SDR42E1	36.24	46.34	251.26	283.33
SEC14L1	1041.12	997.26	3681.22	3602.08
SEC14L2	75.78	78.98	261.48	230.25
SELENOM	39.54	40.02	504.71	557.29
SELENOO	98.84	190.61	329.41	312.99
SELENOW	270.16	246.42	585.78	565.87
SEMA3B	118.61	103.2	592.35	621.29
SEMA3C	28	25.27	558.03	550.26
SEMA3F	28	36.86	85.46	92.88
SEMA4F	107.08	122.16	242.49	273.96
SEMA5B	1.65	5.27	19.72	17.95
SEMA6A	451.37	475.99	4058.11	3954.09
SEMA6B	3.29	3.16	144.62	145.96
SEMA7A	551.86	520.22	29313.9	28871.3
SEPTIN9	1069.13	1096.25	2319.02	2421.16
SERPINB2	0	0	45.28	60.1
SERPINB8	32.95	30.54	409.75	416.8
SERPINE1	4834.96	5000.01	35898.5	35750.8
SERPINI1	6.59	14.74	89.84	105.37
SERTM2	0	0	9.5	6.24
SETBP1	37.89	38.96	409.75	400.4
SEZ6	11.53	15.8	173.84	165.47
SEZ6L2	36.24	15.8	73.04	77.27
SFRP1	11.53	10.53	1625.14	1662.5
SFRP2	26.36	15.8	90.57	86.64
SFXN3	158.15	141.11	296.54	330.94
SGK1	721.54	775.07	9890.35	10065.5
SGPL1	770.96	805.6	2041.47	2004.37
SGPP2	16.47	15.8	92.03	126.44
SGSM1	16.47	20.01	56.24	55.42
SH3PXD2B	871.45	831.93	3469.4	3529.49
SH3RF3	37.89	22.11	59.16	74.15
SHANK1	336.06	322.24	1149.65	1034.96
SHAS2	4.94	6.32	3974.11	4107.08
SHB	19.77	11.58	253.45	284.89
SHD	29.65	20.01	333.06	296.6
SHISA4	34.59	55.81	319.19	304.4
SHISA5	622.7	580.25	2121.08	2135.49
SHISA7	32.95	49.49	230.08	209.96
SHKBP1	207.57	161.12	704.84	680.61
SHROOM4	56.01	52.65	159.96	152.2
SIAH2	341	336.98	2102.09	2179.98
SIGIRR	32.95	22.11	56.97	67.12
SIK3	836.85	960.41	2121.08	2168.27
SIPA1	205.92	201.14	461.61	490.94
SIRT2	395.36	463.35	895.47	913.2
SIRT6	138.38	100.04	340.37	316.11
SKAP2	121.9	104.25	262.21	274.74
SKIV2L	489.26	501.27	1213.2	1230.87
SLC10A4	16.47	11.58	27.02	36.68
SLC10A6	46.13	35.8	102.99	140.49
SLC12A2	207.57	170.6	966.32	1007.65
SLC12A5	28	12.64	59.16	60.1
SLC12A9	347.59	323.29	913.73	878.86
SLC16A13	59.3	80.03	146.08	153.76
SLC17A8	0	6.32	43.09	26.54
SLC17A9	6.59	3.16	54.05	46.05
SLC22A18	6.59	4.21	29.22	10.93
SLC24A1	29.65	20.01	59.89	50.73
SLC24A3	32.95	40.02	2148.11	2227.59
SLC25A11	718.24	750.84	1571.82	1478.3
SLC25A24	711.65	682.39	6657.6	6735.07
SLC25A39	1415.07	1342.67	3185.28	3146.26
SLC25A47	4.94	14.74	34.33	60.88
SLC25A5	609.52	784.54	2100.63	2127.69
SLC25A53	1.65	1.05	18.26	16.39
SLC26A1	31.3	34.75	59.89	74.15
SLC26A2	278.4	235.89	753.04	739.15
SLC27A4	373.95	330.67	8293.7	8243.81
SLC29A4	108.72	98.99	290.7	273.96
SLC2A13	273.46	261.16	683.65	707.93
SLC35A4	418.43	371.74	1000.65	1045.89
SLC35B4	126.85	162.17	289.97	306.74
SLC35E4	133.43	120.05	304.58	320.79
SLC35F1	29.65	14.74	92.76	104.59
SLC35F2	80.72	91.62	179.68	171.71
SLC35F6	413.48	477.04	1295	1359.66
SLC37A2	154.85	207.46	522.24	577.58
SLC38A11	28	43.18	97.87	86.64
SLC38A7	121.9	101.1	330.14	356.7
SLC39A1	1064.18	1059.4	2403.02	2340.77
SLC39A11	303.11	250.63	909.35	960.03
SLC41A2	49.42	45.28	182.6	181.86
SLC43A2	393.72	440.19	3503.73	3517.79
SLC44A2	1219.03	1326.88	6763.51	7000.45
SLC44A5	21.42	49.49	455.77	434.75
SLC45A4	93.9	91.62	390.76	397.28
SLC46A3	194.39	199.03	534.65	521.38
SLC47A1	98.84	85.3	314.8	295.82
SLC49A4	186.15	219.04	647.87	678.27
SLC4A10	0	4.21	43.09	46.83
SLC50A1	141.67	193.77	398.8	396.5
SLC5A6	446.43	435.97	5214.33	5259.9
SLC6A17	3.29	0	795.41	843.74
SLC6A4	1375.53	1503.8	3829.49	3858.09
SLC6A9	34.59	30.54	238.84	242.74
SLC9A9	37.89	64.24	227.88	225.57
SLCO2A1	37.89	36.86	574.83	530.75
SLIT2	14.83	24.22	73.04	67.9
SLITRK5	682	637.11	2026.13	2015.29
SMAD1	303.11	278.01	1033.52	1059.94
SMAD6	238.86	202.19	983.12	978.77
SMAD7	112.02	129.53	375.43	381.67
SMAP1	266.87	249.58	701.91	677.49
SMAP2	116.96	119	624.49	550.26
SMARCA4	1789.02	1770.22	7177.65	7089.43
SMARCC1	884.62	818.24	1744.93	1766.31
SMARCD1	1097.13	1036.23	2462.91	2596
SMARCE1	1312.93	1277.38	2926.71	3056.5
SMOX	245.45	329.61	807.82	815.64
SMPDL3B	8.24	3.16	40.17	53.08
SMTN	448.08	470.73	969.97	970.18
SMURF1	248.75	235.89	524.43	510.46
SNAP25	0	2.11	14.61	17.95
SNCG	18.12	10.53	31.41	30.44
SND1	1943.87	2021.91	7717.41	7761.45
SNRNP200	2270.04	2243.06	4624.9	4598.02
SNRNP35	62.6	62.13	192.83	190.45
SNTB1	252.04	239.05	727.48	732.12
SNX18	741.3	757.16	2511.85	2578.04
SNX19	588.1	534.96	1510.47	1545.42
SNX29	479.38	435.97	1024.02	1027.94
SNX8	500.79	508.64	1538.22	1518.1
SOAT1	219.1	239.05	554.37	547.92
SOBP	710.01	598.15	2208	2234.62
SOD3	1187.74	1077.3	5634.31	5685.28
SOGA3	3.29	8.42	403.18	397.28
SORBS1	161.44	108.47	615.73	564.31
SORBS2	70.84	52.65	494.48	536.99
SORCS1	16.47	20.01	243.22	252.11
SOX4	3533.55	3389.86	8192.17	8177.47
SOX6	41.18	33.7	444.08	433.97
SOX9	248.75	235.89	9815.85	9729.13
SPARC	3704.88	3821.62	34380.7	34426.2
SPATA2L	79.07	54.76	133.66	146.74
SPATA6	77.43	67.4	338.91	354.35
SPATS2L	410.19	412.81	1439.62	1402.59
SPHK2	487.61	489.68	1078.8	1192.63
SPINK5	57.66	66.34	983.12	1082.58
SPINT1	16.47	11.58	70.12	67.9
SPIRE2	163.09	154.8	959.02	973.3
SPON1	153.2	167.44	1917.3	2007.49
SPON2	1.65	9.48	86.19	81.95
SPRED1	204.27	173.76	452.85	455.82
SPRED2	212.51	244.31	594.55	575.24
SPRED3	46.13	51.6	615.73	602.56
SPRY2	308.05	330.67	1183.25	1270.68
SPRY3	8.24	17.9	74.5	78.83
SPRY4	65.89	69.5	327.22	300.5
SPRYD3	476.08	556.03	1248.98	1147.36
SPSB4	3.29	0	21.18	24.98
SPTAN1	6202.25	6489.07	13527	13248.5
SPTBN2	62.6	55.81	229.35	254.45
SPTLC3	9.88	26.33	60.62	64.78
SRGN	34.59	17.9	81.07	56.98
SRM	220.74	183.24	489.37	450.36
SRPRB	485.97	409.65	1026.94	983.45
SRPX2	18.12	10.53	94.95	89.76
SRRM3	93.9	82.14	549.99	597.09
SRRM4	0	5.27	32.14	36.68
SS18L1	130.14	145.32	561.68	538.56
SSBP2	105.43	116.89	247.61	295.04
SSBP4	327.82	329.61	845.07	830.47
SSC5D	294.87	246.42	751.58	720.42
SSTR1	9.88	3.16	41.63	44.49
SSTR2	0	5.27	123.44	156.1
SSX2IP	205.92	186.39	534.65	514.36
ST3GAL1	1135.02	1064.66	10472.5	10438.6
ST3GAL5	158.15	191.66	16991.3	17006.7
ST6GAL1	107.08	119	235.19	227.91
ST6GALNAC4	235.57	204.3	850.92	789.88
ST7	261.93	258	585.05	576.02
ST8SIA1	1.65	1.05	234.46	244.3
ST8SIA2	1.65	4.21	897.66	985.01
ST8SIA4	133.43	116.89	629.61	608.02
ST8SIA5	375.59	417.02	1850.1	1864.65
STAC	9.88	7.37	28.49	31.22
STAC2	75.78	60.03	345.48	333.28
STAG3	31.3	41.07	106.64	86.64
STAR	16.47	33.7	2027.59	2102.71
STARD6	3.29	7.37	19.72	32.78
STAT6	525.5	511.8	1320.56	1253.51
STEAP2	13.18	23.17	81.07	81.95
STIMATE	329.47	410.7	761.81	774.27
STK10	304.76	303.29	1058.35	1103.65
STK33	42.83	30.54	80.34	91.32
STKLD1	18.12	12.64	42.36	59.32
STMN3	4.94	3.16	23.37	24.98
STMN4	4.94	0	13.88	11.71
STOML3	37.89	24.22	98.6	88.2
STOX2	21.42	18.96	92.76	75.71
STRIP1	517.27	468.62	997.73	978.77
STX16	751.19	792.97	1869.09	1874.8
STX1A	57.66	56.87	316.26	353.57
STX1B	41.18	38.96	154.11	141.27
STXBP2	754.48	749.79	1547.72	1528.25
STXBP5L	8.24	10.53	95.68	95.22
STXBP6	13.18	18.96	123.44	113.96
STYK1	0	4.21	13.88	11.71
SUFU	200.98	236.94	463.07	544.02
SUGCT	225.69	222.2	1037.17	1080.23
SUPT5H	1449.66	1418.5	3345.23	3386.66
SUPT7L	77.43	77.93	169.45	168.59
SUPV3L1	163.09	175.86	382	384.01
SURF2	88.96	83.19	181.87	195.13
SUSD4	4.94	6.32	29.22	30.44
SV2C	103.78	97.94	236.65	226.35
SVIL	80.72	76.87	238.11	267.72
SYCE1	16.47	20.01	43.09	44.49
SYN3	1.65	1.05	24.83	18.73
SYNJ1	149.91	197.98	522.97	626.75
SYNJ2	44.48	92.67	316.26	322.35
SYNPR	1.65	3.16	46.75	67.12
SYP	29.65	30.54	100.06	94.44
SYT1	9.88	11.58	296.54	250.55
SYT11	153.2	169.55	426.55	433.19
SYT12	24.71	37.91	493.02	436.31
SYT13	4.94	5.27	117.59	117.86
SYT5	31.3	35.8	140.97	144.4
SYTL2	64.25	40.02	127.09	135.03
SZT2	1508.97	1498.53	3085.94	3221.97
TACR1	8.24	11.58	1647.78	1777.23
TAF10	242.16	226.41	559.49	606.46
TAF3	266.87	333.83	1053.24	1033.4
TAF9B	232.28	229.57	580.67	565.87
TAFA5	1.65	1.05	61.35	46.83
TAGLN	284.99	306.45	723.83	739.93
TALDO1	1222.33	1340.57	2811.31	2802.83
TANC2	754.48	816.14	2139.34	2147.2
TAOK2	705.06	755.06	2275.93	2293.94
TAPBPL	517.27	527.59	1484.17	1525.91
TARS2	495.85	484.42	1051.05	1024.82
TAS1R1	9.88	5.27	23.37	21.85
TAS1R3	80.72	83.19	202.32	171.71
TAX1BP3	950.52	901.43	2936.94	3024.5
TBC1D10B	632.58	662.39	1952.36	1903.68
TBC1D17	342.65	323.29	837.77	887.45
TBC1D2	37.89	62.13	132.93	112.39
TBC1D4	1739.6	1750.22	19132.1	19350.5
TBC1D8	1543.56	1390.06	3578.23	3573.2
TBCB	331.12	326.45	758.89	862.47
TBL3	574.92	565.5	1447.65	1269.9
TBX2	54.36	46.34	823.89	753.98
TBX20	0	1.05	10.23	7.02
TC2N	18.12	10.53	36.52	26.54
TCAF1	1617.69	1571.19	3324.78	3316.41
TCF7	230.63	217.99	687.31	727.44
TCIM	62.6	75.82	661.01	745.39
TEAD3	316.29	334.88	675.62	698.56
TEAD4	59.3	57.92	387.84	419.14
TECPR1	154.85	157.96	582.13	581.48
TECTA	65.89	65.29	178.95	148.3
TENM3	28	26.33	263.67	276.3
TENT5A	2373.82	2427.34	4940.43	4833.74
TEPSIN	248.75	251.69	557.3	548.7
TESK2	57.66	77.93	129.28	161.57
TET3	607.87	616.05	1911.46	1838.12
TEX45	0	1.05	18.26	17.95
TFAP2A	0	3.16	18.99	31.22
TFEB	141.67	142.17	308.96	315.33
TFPI2	2423.24	2560.03	23266.2	23338.2
TGFA	410.19	393.85	1343.21	1392.44
TGFB1	464.55	440.19	2433.69	2561.65
TGFB2	19.77	23.17	131.47	122.54
TGFBR2	29.65	24.22	94.22	92.88
TGM2	3225.5	3109.74	11371.6	11293.3
TGM5	13.18	5.27	118.32	104.59
THAP2	158.15	176.92	302.39	376.21
THBS1	9338.8	8984.86	26959.1	26834.1
THBS2	87.31	113.73	374.7	337.18
THSD4	476.08	593.94	6810.25	6922.4
TIAM1	67.54	57.92	151.92	173.27
TIAM2	243.81	246.42	1124.82	1163.75
TIMM17A	182.86	191.66	468.19	440.99
TIMP1	1298.11	1278.44	30020.2	30373.8
TKFC	461.26	483.36	1106.56	1136.43
TKT	1986.7	1909.23	5063.14	5038.23
TKTL2	8.24	16.85	34.33	26.54
TLCD1	28	26.33	62.08	60.1
TLCD3A	98.84	102.15	285.59	274.74
TLCD3B	72.48	73.72	424.36	398.84
TLL2	8.24	9.48	52.59	63.22
TLN1	3884.44	3955.36	10174.5	10059.3
TM4SF1	60.95	67.4	12467.2	12343.1
TM6SF1	41.18	34.75	86.92	89.76
TM7SF2	420.07	435.97	1579.13	1526.69
TMBIM6	3907.5	3643.65	8122.05	8005.75
TMC8	60.95	56.87	259.29	255.23
TMCC3	632.58	618.16	2357	2379.01
TMEFF2	3.29	0	507.63	577.58
TMEM144	3.29	4.21	16.8	29.66
TMEM151B	265.22	263.27	758.16	777.39
TMEM161A	181.21	241.15	567.52	540.12
TMEM164	341	314.87	690.23	689.98
TMEM181	370.65	392.8	2008.6	2099.59
TMEM19	151.56	119	319.92	312.99
TMEM198	141.67	123.21	239.57	304.4
TMEM200A	9.88	13.69	21.91	39.03
TMEM205	337.71	298.02	876.48	786.76
TMEM229A	87.31	103.2	261.48	195.91
TMEM238	16.47	17.9	39.44	48.39
TMEM26	84.01	54.76	155.58	168.59
TMEM260	375.59	381.21	905.7	902.28
TMEM35A	21.42	21.06	444.81	413.67
TMEM38A	24.71	25.27	67.2	74.93
TMEM54	28	38.96	146.81	156.88
TMEM59L	9.88	27.38	413.41	473.77
TMEM63C	0	2.11	35.06	29.66
TMEM68	388.77	350.67	835.58	818.76
TMEM69	79.07	77.93	183.33	145.96
TMEM91	21.42	38.96	85.46	94.44
TMEM9B	446.43	430.71	1061.27	1137.99
TMOD1	172.97	155.86	819.51	821.88
TMOD2	24.71	45.28	221.31	233.37
TMPRSS11E	0	3.16	28.49	37.46
TMPRSS11F	0	2.11	39.44	36.68
TMSB10	5177.6	5141.13	16183.5	16205.1
TNC	594.69	506.53	5368.44	5549.47
TNFAIP1	558.45	564.45	1305.23	1255.07
TNFAIP6	1.65	5.27	620.11	636.12
TNFAIP8L3	1795.61	1724.94	9642.02	9726.01
TNFRSF12A	978.52	937.24	2871.2	2976.11
TNFRSF17	34.59	49.49	79.61	115.52
TNFRSF18	1.65	0	11.69	17.95
TNFRSF19	18.12	11.58	159.23	147.52
TNFRSF1A	1242.1	1252.11	5354.57	5341.85
TNFRSF25	37.89	17.9	92.03	102.25
TNIK	29.65	37.91	203.05	210.74
TNK2	316.29	276.96	865.52	859.35
TNN	222.39	210.62	691.69	743.05
TNS2	635.87	635.01	2096.98	2150.32
TOMM40	624.34	613.94	1315.45	1258.97
TOR1AIP1	909.33	922.5	3346.7	3445.2
TOR1AIP2	742.95	841.41	4884.92	4875.88
TOX	85.66	93.72	464.53	490.16
TOX3	3.29	5.27	295.81	315.33
TP53BP2	1354.12	1259.48	11291.3	11213.7
TP53I11	136.73	110.57	948.79	1044.33
TP53INP2	2189.32	2092.47	4833.79	4799.39
TPBG	349.24	342.25	1108.02	1059.16
TPCN1	164.73	206.4	354.24	407.43
TPM2	607.87	635.01	2089.68	2271.3
TPRG1L	242.16	250.63	629.61	676.71
TPST2	121.9	100.04	276.09	266.16
TRADD	344.29	327.51	685.12	695.44
TRAM2	1622.63	1602.78	4624.17	4693.24
TRAPPC14	313	351.73	890.36	953.01
TRAPPC4	210.86	226.41	553.64	566.65
TRAPPC9	593.04	600.25	1362.93	1389.32
TREX1	9.88	12.64	44.55	36.68
TRH	23.06	30.54	1788.02	1712.45
TRIB1	1762.66	1681.77	5949.84	6013.88
TRIM32	372.3	410.7	813.67	813.3
TRIM46	37.89	51.6	186.25	126.44
TRIM47	270.16	270.64	687.31	723.54
TRIM62	171.32	184.29	534.65	599.44
TRIM65	36.24	34.75	76.69	79.61
TRIM8	345.94	318.03	793.95	768.03
TRIM9	16.47	10.53	179.68	181.86
TRNP1	4.94	9.48	24.83	39.03
TRPS1	131.79	161.12	668.32	604.9
TRUB2	273.46	267.48	755.23	743.83
TSKU	349.24	354.89	4080.75	4034.49
TSPAN12	18.12	20.01	132.93	134.25
TSPAN14	904.39	933.03	2007.87	2151.1
TSPAN15	46.13	30.54	238.84	224.01
TSPAN17	369.01	382.27	960.48	858.57
TSPAN18	172.97	189.55	820.24	863.25
TSPAN9	172.97	141.11	720.17	726.66
TSPYL4	747.89	757.16	1519.23	1496.25
TSR3	224.04	216.93	505.44	479.24
TTC16	14.83	22.11	65.74	48.39
TTC39B	23.06	21.06	59.89	49.17
TTC9	13.18	17.9	40.17	39.81
TTLL7	39.54	26.33	94.95	90.54
TTPA	79.07	108.47	214.74	207.62
TTYH3	2355.7	2269.38	11619.9	11458.8
TUBB2B	963.7	964.62	2010.06	1948.95
TUBB3	26.36	34.75	894.01	896.03
TUBB4A	46.13	34.75	406.1	433.97
TULP3	243.81	246.42	842.88	821.88
TUNAR	0	6.32	258.56	266.94
TUSC3	955.46	986.73	2159.06	2088.66
TXLNA	355.83	406.49	801.98	810.96
TXNDC17	133.43	121.1	377.62	348.11
TXNIP	3792.19	3827.94	8079.69	8202.44
TXNL4B	230.63	213.77	455.04	479.24
TXNRD3	100.49	84.25	229.35	209.18
UBA1	3169.49	3269.81	7079.04	7074.6
UBASH3B	56.01	27.38	111.02	122.54
UBE2D4	100.49	105.31	240.3	241.96
UBE2H	3055.82	3165.55	8209.7	8057.27
UBE3D	51.07	52.65	114.67	122.54
UBTD1	88.96	86.35	314.8	313.77
UBTF	879.68	947.77	2025.4	1968.46
UCHL3	140.02	135.85	691.69	690.76
UCP2	228.98	235.89	4591.3	4525.43
UCP3	1.65	1.05	13.15	10.93
UFD1	444.78	452.82	954.63	881.98
UGP2	876.39	764.53	1761	1774.89
UHRF1BP1	131.79	132.69	338.91	364.5
UNC13D	90.6	84.25	204.51	202.15
UNC5C	334.41	312.76	916.65	947.55
UNC79	18.12	14.74	192.1	208.4
UPK3B	6.59	3.16	15.34	20.29
UQCRC1	1197.62	1280.54	2681.3	2620.97
URGCP	225.69	212.72	571.9	568.22
UROD	314.64	356.99	1589.35	1639.86
USB1	112.02	107.41	288.51	278.64
USH1C	13.18	2.11	155.58	135.81
USP12	401.95	401.22	1263.59	1180.92
USP6NL	326.17	341.2	961.21	988.91
UVRAG	232.28	295.91	1549.18	1531.37
UVSSA	273.46	262.22	568.25	574.46
VAMP8	334.41	315.92	675.62	669.68
VARS1	828.61	830.88	1901.96	1870.9
VASH1	49.42	53.71	241.76	169.37
VASH2	140.02	137.95	2154.68	2115.2
VASP	756.13	732.94	1899.04	1923.19
VAT1	1258.57	1294.23	4048.61	4202.3
VAT1L	97.19	87.41	1769.03	1758.5
VAV2	36.24	40.02	616.46	671.24
VCAN	55863.1	55602.5	177665	179482
VDR	54.36	46.34	170.91	196.69
VEGFC	158.15	114.79	280.47	334.06
VGF	370.65	305.39	9307.49	9490.29
VGLL4	1553.45	1597.52	4423.31	4401.33
VIPR2	11.53	5.27	26.29	29.66
VMP1	1652.29	1788.13	10725.9	10653.3
VPS26A	571.63	562.34	2712.71	2556.97
VPS53	331.12	365.42	736.97	750.08
VPS72	530.44	538.12	1365.85	1337.8
VSIG10L	6.59	13.69	87.65	74.93
VSNL1	3.29	6.32	70.85	69.47
VSTM2L	9.88	6.32	42.36	28.1
VSTM4	301.46	333.83	2362.12	2281.45
VWA5A	451.37	410.7	1292.81	1384.64
VWA5B1	0	3.16	82.54	68.69
WARS1	513.97	470.73	1191.28	1276.14
WBP1L	298.17	291.7	1155.49	1265.22
WDR1	3189.26	3149.76	9319.91	9136.72
WDR17	13.18	11.58	140.97	131.91
WDR25	115.31	125.32	270.25	274.74
WDR35	457.96	442.29	1867.63	1804.55
WDR36	401.95	442.29	1183.98	1166.09
WDR45	775.9	828.77	1663.85	1738.21
WDR77	466.2	496	1116.78	1170.77
WDR81	319.58	296.97	625.22	645.49
WDTC1	1220.68	1098.36	2733.89	2576.48
WFDC1	3.29	10.53	168.72	183.42
WFS1	537.03	534.96	2191.93	2124.56
[truncated: 70 more rows]
