# Supplementary material for: Fosl2 facilitates chromatin accessibility to determine developmental events during follicular maturation
Source: Nat Commun. 2025 Oct 8;16:8955. doi: 10.1038/s41467-025-64009-6 (PMC12508199; doi:10.1038/s41467-025-64009-6)
Supplement: Supplementary file 6 — Supplementary Data 4 [file 41467_2025_64009_MOESM6_ESM.xlsx]

## Sheet: information
Supplementary Table 6. Summary of the sequencing data
Sample name in GEO	Organism	Source	Treatment	GEO accession number	Method
ATAC_Sus_GV_oocytes_Rep1	Sus scrofa	oocytes	WT	GSE267850	ATAC-seq
ATAC_Sus_GV_oocytes_Rep2	Sus scrofa	oocytes	WT	GSE267850	ATAC-seq
ATAC_Sus_MI_oocytes_Rep1	Sus scrofa	oocytes	WT	GSE267850	ATAC-seq
ATAC_Sus_MI_oocytes_Rep2	Sus scrofa	oocytes	WT	GSE267850	ATAC-seq
ATAC_Sus_MII_oocytes_Rep1	Sus scrofa	oocytes	WT	GSE267850	ATAC-seq
ATAC_Sus_MII_oocytes_Rep2	Sus scrofa	oocytes	WT	GSE267850	ATAC-seq
ATAC_Sus_isolatedMII__oocytes_Rep1	Sus scrofa	granulosa cells	WT	GSE267850	ATAC-seq
ATAC_Sus_isolatedMII__oocytes_Rep2	Sus scrofa	granulosa cells	WT	GSE267850	ATAC-seq
ATAC_Sus_AP_GCs_Rep1	Sus scrofa	granulosa cells	WT	GSE267850	ATAC-seq
ATAC_Sus_AP_GCs_Rep2	Sus scrofa	granulosa cells	WT	GSE267850	ATAC-seq
ATAC_Sus_OP_GCs_Rep1	Sus scrofa	granulosa cells	WT	GSE267850	ATAC-seq
ATAC_Sus_OP_GCs_Rep2	Sus scrofa	granulosa cells	WT	GSE267850	ATAC-seq
ATAC_Sus_GCs_NC	Sus scrofa	granulosa cells	NC	GSE267850	ATAC-seq
ATAC_Sus_GCs_Fosl2_KD_1	Sus scrofa	granulosa cells	Fosl2 knockdown	GSE267850	ATAC-seq
ATAC_Sus_GCs_Fosl2_KD_2	Sus scrofa	granulosa cells	Fosl2 knockdown	GSE267850	ATAC-seq
ATAC_Mus_AP_GCs_Rep1	Mus musculus	granulosa cells	WT	GSE267850	ATAC-seq
ATAC_Mus_AP_GCs_Rep2	Mus musculus	granulosa cells	WT	GSE267850	ATAC-seq
ATAC_Mus_OP_GCs_Rep1	Mus musculus	granulosa cells	WT	GSE267850	ATAC-seq
ATAC_Mus_OP_GCs_Rep2	Mus musculus	granulosa cells	WT	GSE267850	ATAC-seq
Cuttag_Sus_GCs_AP_IgG	Sus scrofa	granulosa cells	WT	GSE267851	CUT&Tag
Cuttag_Sus_GCs_AP_Fosl2	Sus scrofa	granulosa cells	WT	GSE267851	CUT&Tag
Cuttag_Sus_GCs_OP_IgG	Sus scrofa	granulosa cells	WT	GSE267851	CUT&Tag
Cuttag_Sus_GCs_OP_Fosl2	Sus scrofa	granulosa cells	WT	GSE267851	CUT&Tag
Cuttag_Sus_GCs_AP_H3K4me3	Sus scrofa	granulosa cells	WT	GSE267851	CUT&Tag
Cuttag_Sus_GCs_AP_H3K27ac	Sus scrofa	granulosa cells	WT	GSE267851	CUT&Tag
Cuttag_Sus_GCs_OP_H3K4me3	Sus scrofa	granulosa cells	WT	GSE267851	CUT&Tag
Cuttag_Sus_GCs_OP_H3K27ac	Sus scrofa	granulosa cells	WT	GSE267851	CUT&Tag
RNA_Sus_GV_oocytes_Rep1	Sus scrofa	oocytes	WT	GSE267849	RNA-seq
RNA_Sus_GV_oocytes_Rep2	Sus scrofa	oocytes	WT	GSE267849	RNA-seq
RNA_Sus_MI_oocytes_Rep1	Sus scrofa	oocytes	WT	GSE267849	RNA-seq
RNA_Sus_MI_oocytes_Rep2	Sus scrofa	oocytes	WT	GSE267849	RNA-seq
RNA_Sus_MII_oocytes_Rep1	Sus scrofa	oocytes	WT	GSE267849	RNA-seq
RNA_Sus_MII_oocytes_Rep2	Sus scrofa	oocytes	WT	GSE267849	RNA-seq
RNA_Sus_isolatedMII__oocytes_Rep1	Sus scrofa	oocytes	WT	GSE267849	RNA-seq
RNA_Sus_isolatedMII__oocytes_Rep2	Sus scrofa	oocytes	WT	GSE267849	RNA-seq
RNA_Sus_AP_GCs_Rep1	Sus scrofa	granulosa cells	WT	GSE267849	RNA-seq
RNA_Sus_AP_GCs_Rep2	Sus scrofa	granulosa cells	WT	GSE267849	RNA-seq
RNA_Sus_OP_GCs_Rep1	Sus scrofa	granulosa cells	WT	GSE267849	RNA-seq
RNA_Sus_OP_GCs_Rep2	Sus scrofa	granulosa cells	WT	GSE267849	RNA-seq
RNA_Sus_GCs_NC	Sus scrofa	granulosa cells	NC	GSE267849	RNA-seq
RNA_Sus_GCs_Fosl2_KD_1	Sus scrofa	granulosa cells	Fosl2 knockdown	GSE267849	RNA-seq
RNA_Sus_GCs_Fosl2_KD_2	Sus scrofa	granulosa cells	Fosl2 knockdown	GSE267849	RNA-seq
RNA_Mus_AP_GCs	Mus musculus	granulosa cells	WT	GSE267849	RNA-seq
RNA_Mus_OP_GCs	Mus musculus	granulosa cells	WT	GSE267849	RNA-seq
scRNA_Ctrl_Rep1	Mus musculus	ovary	WT	GSE281100	scRNA-seq
scRNA_Ctrl_Rep2	Mus musculus	ovary	WT	GSE281100	scRNA-seq
scRNA_Fosl2 cko_Rep1	Mus musculus	ovary	Fosl2 cKO in GCs	GSE281100	scRNA-seq
scRNA_Fosl2 cko_Rep2	Mus musculus	ovary	Fosl2 cKO in GCs	GSE281101	scRNA-seq

## Sheet: QC
Supplementary Data 4. Summary of the sequencing data
Sample_ATAC-seq	Q30(%)	GC(%)	mapping radio(%)	FRiP(%)	NRF(%)
AP_pGCs_Rep1	90.55	48.11	99.52	28.15	85.23
AP_pGCs_Rep2	90.33	47.71	93.77	32.75	86.45
OP_pGCs_Rep1	90.9	47.73	94.9	35.87	84.16
OP_pGCs_Rep2	91.89	47.48	93.63	28.57	87.19
AP_mGCs_Rep1	91.7	45.55	89.32	26.71	82.46
AP_mGCs_Rep2	90.76	45.49	88.86	27.19	81.35
OP_mGCs_Rep1	90.74	45.5	91.02	24.84	83.72
OP_mGCs_Rep2	90.09	45.66	91.36	26.03	84.75
NC	93.14	46.62	92.57	30.67	89.47
Fosl2 KD_1	93.1	46.74	92.66	31.27	90.22
Fosl2 KD_2NC	93.52	45.3	92.79	31.24	91.36
Sample_CUT&Tag	Q30(%)	GC(%)	mapping radio(%)	FRiP(%)	NRF(%)
AP_H3K4me3	90.25	51.51	94.72	21.23	92.15
AP_H3K27ac	90.52	48.72	95.2	22.37	91.56
OP_H3K4me3	90.59	52.54	92.74	21.1	93.14
OP_H3K27ac	90.69	49.8	95.59	24.15	93.48
AP_Fosl2	89.27	50.98	95.06	21.54	86.15
OP_Fosl2	91.35	50.39	94.74	21.75	87.99
Sample_RNA-seq	Q30(%)	GC(%)	mapping radio(%)
AP_pGCs_Rep1	92.45	51.21	90.65
AP_pGCs_Rep2	92.93	51.35	91.05
OP_pGCs_Rep1	94.63	53.02	92.78
OP_pGCs_Rep2	94.68	52.9	92.65
AP_mGCs	92.67	49.43	90.34
OP_mGCs	94.14	49.64	89.97
NC	93.45	50.24	92.94
Fosl2 KD_1	93.79	50.78	91.89
Fosl2 KD_2	92.89	51.36	92.92
