# Supplementary material for: Fosl2 facilitates chromatin accessibility to determine developmental events during follicular maturation
Source: Nat Commun. 2025 Oct 8;16:8955. doi: 10.1038/s41467-025-64009-6 (PMC12508199; doi:10.1038/s41467-025-64009-6)
Supplement: Supplementary file 7 — Supplementary Data 5 [file 41467_2025_64009_MOESM7_ESM.xlsx]

## Sheet: Sheet1
Supplementary Data 5. The locations and descriptions of GAA regions
Seqnames	Start	End	Width	Peak_name	Peak_score	Annotation
1	2048761	2049549	789	peaks100	51.3621	Distal Intergenic
1	255410969	255411616	648	peaks10005	70.3382	Distal Intergenic
1	255482450	255482871	422	peaks10007	18.2905	Promoter (2-3kb)
1	255550761	255551222	462	peaks10011	17.2179	Intron (ENSSSCT00000026819/ENSSSCG00000005494, intron 20 of 29)
1	255606078	255606377	300	peaks10014	7.05074	Intron (ENSSSCT00000026819/ENSSSCG00000005494, intron 1 of 29)
1	255724064	255724640	577	peaks10021	13.5997	Distal Intergenic
1	255766272	255766672	401	peaks10023	16.9844	Distal Intergenic
1	255768788	255769618	831	peaks10024	92.9324	Distal Intergenic
1	255878933	255879802	870	peaks10031	47.7128	Distal Intergenic
1	256055658	256056280	623	peaks10040	25.0955	Distal Intergenic
1	256278220	256278545	326	peaks10045	4.44754	Promoter (2-3kb)
1	256339033	256339444	412	peaks10047	5.14583	Distal Intergenic
1	20181769	20182287	519	peaks1005	5.28243	Distal Intergenic
1	256573700	256574021	322	peaks10059	3.49632	Intron (ENSSSCT00000006045/ENSSSCG00000005498, intron 2 of 22)
1	20188521	20188941	421	peaks1006	30.379	Promoter (<=1kb)
1	256585456	256585866	411	peaks10060	10.2834	Intron (ENSSSCT00000006045/ENSSSCG00000005498, intron 3 of 22)
1	256601882	256603064	1183	peaks10061	102.419	Intron (ENSSSCT00000006045/ENSSSCG00000005498, intron 4 of 22)
1	256612917	256613929	1013	peaks10062	70.341	Exon (ENSSSCT00000006045/ENSSSCG00000005498, exon 6 of 23)
1	256626920	256627786	867	peaks10063	125.866	Intron (ENSSSCT00000006045/ENSSSCG00000005498, intron 7 of 22)
1	256631762	256632057	296	peaks10064	9.75924	Intron (ENSSSCT00000006045/ENSSSCG00000005498, intron 8 of 22)
1	256663922	256665262	1341	peaks10066	245.135	Intron (ENSSSCT00000006045/ENSSSCG00000005498, intron 10 of 22)
1	256684774	256685423	650	peaks10069	19.4258	Intron (ENSSSCT00000006045/ENSSSCG00000005498, intron 10 of 22)
1	256691277	256691697	421	peaks10070	5.83534	Intron (ENSSSCT00000006045/ENSSSCG00000005498, intron 11 of 22)
1	256707689	256708544	856	peaks10072	44.8228	Intron (ENSSSCT00000006045/ENSSSCG00000005498, intron 11 of 22)
1	256710332	256710865	534	peaks10073	36.2099	Intron (ENSSSCT00000006045/ENSSSCG00000005498, intron 11 of 22)
1	256747828	256748808	981	peaks10078	256.643	Intron (ENSSSCT00000006045/ENSSSCG00000005498, intron 19 of 22)
1	256774064	256775133	1070	peaks10079	102.22	Intron (ENSSSCT00000006045/ENSSSCG00000005498, intron 22 of 22)
1	20271534	20272095	562	peaks1008	38.5012	Distal Intergenic
1	256787109	256788661	1553	peaks10080	17.9351	Distal Intergenic
1	256813634	256814288	655	peaks10081	42.0435	Distal Intergenic
1	256851726	256852011	286	peaks10085	10.6414	Intron (ENSSSCT00000006050/ENSSSCG00000005502, intron 19 of 21)
1	256856588	256857397	810	peaks10086	5.04357	Intron (ENSSSCT00000006050/ENSSSCG00000005502, intron 19 of 21)
1	256921174	256922086	913	peaks10093	240.337	Intron (ENSSSCT00000006050/ENSSSCG00000005502, intron 18 of 21)
1	256924301	256924795	495	peaks10094	38.6576	Intron (ENSSSCT00000006050/ENSSSCG00000005502, intron 18 of 21)
1	256945179	256946236	1058	peaks10096	29.2832	Intron (ENSSSCT00000006050/ENSSSCG00000005502, intron 18 of 21)
1	256979689	256980466	778	peaks10099	32.9074	Intron (ENSSSCT00000006050/ENSSSCG00000005502, intron 18 of 21)
1	2081463	2082238	776	peaks101	15.2023	Distal Intergenic
1	257012308	257013223	916	peaks10100	91.0617	Intron (ENSSSCT00000006050/ENSSSCG00000005502, intron 16 of 21)
1	257016666	257016925	260	peaks10101	4.33218	Intron (ENSSSCT00000006050/ENSSSCG00000005502, intron 16 of 21)
1	257991438	257991885	448	peaks10120	6.65229	Distal Intergenic
1	258050105	258050751	647	peaks10123	6.15184	Intron (ENSSSCT00000006051/ENSSSCG00000005503, intron 1 of 1)
1	258332561	258333060	500	peaks10129	16.8706	Distal Intergenic
1	20408834	20409127	294	peaks1013	3.6503	Distal Intergenic
1	258356141	258356994	854	peaks10131	22.3672	Distal Intergenic
1	258465563	258466302	740	peaks10132	26.8993	Distal Intergenic
1	258614961	258615584	624	peaks10134	16.1078	Distal Intergenic
1	259240074	259240579	506	peaks10140	27.647	Distal Intergenic
1	259869727	259870360	634	peaks10145	20.1279	Distal Intergenic
1	260120919	260122172	1254	peaks10153	132.308	Distal Intergenic
1	260492772	260493260	489	peaks10176	17.9688	Intron (ENSSSCT00000095410/ENSSSCG00000028117, intron 25 of 35)
1	20619778	20620431	654	peaks1018	26.2125	Intron (ENSSSCT00000004558/ENSSSCG00000004123, intron 4 of 24)
1	260527320	260527647	328	peaks10183	4.49692	Intron (ENSSSCT00000095410/ENSSSCG00000028117, intron 18 of 35)
1	260595254	260595548	295	peaks10190	3.6503	Intron (ENSSSCT00000095410/ENSSSCG00000028117, intron 9 of 35)
1	260782187	260782860	674	peaks10204	27.4372	Distal Intergenic
1	260970542	260971076	535	peaks10221	16.0986	Promoter (2-3kb)
1	261318717	261319526	810	peaks10233	47.6409	Promoter (2-3kb)
1	261545801	261546458	658	peaks10254	8.78517	Promoter (<=1kb)
1	261621510	261622359	850	peaks10262	58.0634	Distal Intergenic
1	261768285	261769262	978	peaks10281	33.9425	Intron (ENSSSCT00000090283/ENSSSCG00000005524, intron 2 of 18)
1	20822572	20823139	568	peaks1030	19.4689	Intron (ENSSSCT00000092009/ENSSSCG00000004123, intron 35 of 72)
1	261956461	261956773	313	peaks10308	11.696	Intron (ENSSSCT00000050566/ENSSSCG00000038036, intron 8 of 10)
1	262112120	262112927	808	peaks10320	83.8856	Intron (ENSSSCT00000050566/ENSSSCG00000038036, intron 4 of 10)
1	262176804	262177078	275	peaks10322	5.28243	Intron (ENSSSCT00000050566/ENSSSCG00000038036, intron 2 of 10)
1	20871123	20871631	509	peaks1033	11.198	Intron (ENSSSCT00000092009/ENSSSCG00000004123, intron 21 of 72)
1	262427738	262428250	513	peaks10340	13.6756	Distal Intergenic
1	263108864	263109984	1121	peaks10353	26.8693	Distal Intergenic
1	263864190	263864474	285	peaks10362	2.18387	Intron (ENSSSCT00000023452/ENSSSCG00000020743, intron 1 of 26)
1	263972292	263972906	615	peaks10369	12.5888	Intron (ENSSSCT00000023452/ENSSSCG00000020743, intron 13 of 26)
1	264003612	264004088	477	peaks10373	14.2075	Intron (ENSSSCT00000023452/ENSSSCG00000020743, intron 19 of 26)
1	264715082	264715767	686	peaks10403	10.4073	Intron (ENSSSCT00000046032/ENSSSCG00000005585, intron 2 of 23)
1	264771635	264772162	528	peaks10405	12.5487	Intron (ENSSSCT00000046032/ENSSSCG00000005585, intron 2 of 23)
1	265043641	265044019	379	peaks10418	5.19577	Distal Intergenic
1	265063966	265064790	825	peaks10419	22.3672	Distal Intergenic
1	265456040	265456473	434	peaks10444	19.7242	Distal Intergenic
1	265468263	265469048	786	peaks10446	82.6312	Distal Intergenic
1	265711901	265712566	666	peaks10466	3.07903	Exon (ENSSSCT00000095824/ENSSSCG00000063161, exon 1 of 1)
1	266274585	266275020	436	peaks10498	4.81756	Intron (ENSSSCT00000038614/ENSSSCG00000029169, intron 5 of 12)
1	266314835	266315212	378	peaks10500	2.18387	Intron (ENSSSCT00000038614/ENSSSCG00000029169, intron 2 of 12)
1	266968514	266969405	892	peaks10524	20.5285	Intron (ENSSSCT00000083380/ENSSSCG00000036926, intron 2 of 6)
1	267046122	267046435	314	peaks10529	7.98413	Intron (ENSSSCT00000051074/ENSSSCG00000036926, intron 7 of 9)
1	267579857	267580551	695	peaks10551	22.012	Intron (ENSSSCT00000037627/ENSSSCG00000005607, intron 5 of 12)
1	268209335	268209614	280	peaks10609	2.18387	Promoter (<=1kb)
1	268370438	268371333	896	peaks10622	10.7332	Downstream (<1kb)
1	268437484	268438119	636	peaks10630	24.7698	Exon (ENSSSCT00000006192/ENSSSCG00000005631, exon 4 of 11)
1	268472664	268473023	360	peaks10635	17.2385	Distal Intergenic
1	268762430	268763530	1101	peaks10662	54.1348	3' UTR
1	268998658	268999390	733	peaks10678	16.9025	Exon (ENSSSCT00000059280/ENSSSCG00000005654, exon 51 of 57)
1	21163155	21163420	266	peaks1071	5.67696	Distal Intergenic
1	270052809	270053264	456	peaks10752	8.9434	Intron (ENSSSCT00000023659/ENSSSCG00000024341, intron 27 of 27)
1	270891479	270892074	596	peaks10803	36.2414	Intron (ENSSSCT00000054304/ENSSSCG00000005706, intron 6 of 12)
1	271690546	271690905	360	peaks10844	10.4092	Distal Intergenic
1	272184990	272185329	340	peaks10861	10.9391	Intron (ENSSSCT00000006295/ENSSSCG00000005725, intron 11 of 12)
1	2465743	2466391	649	peaks109	13.7334	Intron (ENSSSCT00000004447/ENSSSCG00000004022, intron 9 of 21)
1	273939935	273940213	279	peaks10948	14.4899	Distal Intergenic
1	274292311	274292969	659	peaks10952	24.7405	Distal Intergenic
10	803995	804742	748	peaks10993	84.466	Distal Intergenic
10	907171	907695	525	peaks11004	9.98521	Distal Intergenic
10	1133993	1134461	469	peaks11015	17.5704	Distal Intergenic
10	1230645	1231235	591	peaks11021	20.7499	Exon (ENSSSCT00000099184/ENSSSCG00000062025, exon 3 of 4)
10	1544109	1544732	624	peaks11040	61.0704	Distal Intergenic
10	1581571	1581863	293	peaks11044	2.64321	Distal Intergenic
10	1626239	1626595	357	peaks11051	8.04792	Distal Intergenic
10	1819181	1820600	1420	peaks11059	73.5161	Distal Intergenic
10	1871257	1871728	472	peaks11060	7.76117	Distal Intergenic
10	2044916	2045408	493	peaks11064	18.6058	Distal Intergenic
10	2439672	2440463	792	peaks11067	20.6848	Intron (ENSSSCT00000070804/ENSSSCG00000050890, intron 2 of 5)
10	2834194	2834829	636	peaks11071	13.2828	Distal Intergenic
10	2871641	2872161	521	peaks11073	18.4406	Distal Intergenic
10	2959895	2960477	583	peaks11076	117.556	Downstream (2-3kb)
10	2963051	2964706	1656	peaks11077	91.7616	Promoter (<=1kb)
10	3011245	3011523	279	peaks11079	2.19078	Intron (ENSSSCT00000052903/ENSSSCG00000010809, intron 2 of 7)
10	3018789	3019057	269	peaks11080	2.78762	Intron (ENSSSCT00000052903/ENSSSCG00000010809, intron 2 of 7)
10	3084857	3085339	483	peaks11082	2.32258	Intron (ENSSSCT00000052903/ENSSSCG00000010809, intron 2 of 7)
10	3135571	3136332	762	peaks11083	10.6995	Intron (ENSSSCT00000052903/ENSSSCG00000010809, intron 2 of 7)
10	3191911	3192173	263	peaks11085	1.52524	Intron (ENSSSCT00000052903/ENSSSCG00000010809, intron 3 of 7)
10	3207003	3207918	916	peaks11087	84.1848	Intron (ENSSSCT00000052903/ENSSSCG00000010809, intron 4 of 7)
10	3217796	3218502	707	peaks11089	3.4943	Intron (ENSSSCT00000052903/ENSSSCG00000010809, intron 4 of 7)
1	21732940	21733659	720	peaks1109	33.4237	Distal Intergenic
10	3227229	3227949	721	peaks11091	5.89819	Intron (ENSSSCT00000052903/ENSSSCG00000010809, intron 4 of 7)
10	3256505	3257026	522	peaks11092	5.14892	Intron (ENSSSCT00000052903/ENSSSCG00000010809, intron 6 of 7)
10	3257858	3258161	304	peaks11093	4.20934	Intron (ENSSSCT00000052903/ENSSSCG00000010809, intron 6 of 7)
10	3339735	3340608	874	peaks11094	107.735	Intron (ENSSSCT00000052903/ENSSSCG00000010809, intron 7 of 7)
10	3345729	3347136	1408	peaks11095	15.7785	Intron (ENSSSCT00000052903/ENSSSCG00000010809, intron 7 of 7)
10	3355794	3356422	629	peaks11096	13.2358	Intron (ENSSSCT00000052903/ENSSSCG00000010809, intron 7 of 7)
10	3762795	3763300	506	peaks11102	7.05312	Distal Intergenic
10	3860691	3861583	893	peaks11103	18.0353	Distal Intergenic
1	21757393	21758201	809	peaks1111	22.0065	Intron (ENSSSCT00000004568/ENSSSCG00000004133, intron 6 of 7)
10	4301865	4302226	362	peaks11115	4.81756	Distal Intergenic
10	5618754	5619363	610	peaks11142	12.0522	Distal Intergenic
10	5768376	5768786	411	peaks11152	10.0509	Intron (ENSSSCT00000011827/ENSSSCG00000010811, intron 4 of 17)
10	7156275	7157040	766	peaks11171	58.6689	Distal Intergenic
10	7453358	7453616	259	peaks11175	4.81756	Distal Intergenic
10	7465120	7466305	1186	peaks11176	17.0376	Distal Intergenic
10	7894289	7895021	733	peaks11189	10.7955	Intron (ENSSSCT00000050305/ENSSSCG00000029778, intron 5 of 8)
10	8334199	8334951	753	peaks11207	159.047	Intron (ENSSSCT00000065533/ENSSSCG00000010816, intron 2 of 7)
10	8510958	8511851	894	peaks11214	38.0757	Distal Intergenic
10	8628598	8629429	832	peaks11216	63.2262	Distal Intergenic
10	8681007	8681657	651	peaks11218	8.9434	Distal Intergenic
10	8979812	8981139	1328	peaks11225	270.507	Intron (ENSSSCT00000066526/ENSSSCG00000010817, intron 5 of 5)
10	9041336	9042260	925	peaks11228	174.667	Intron (ENSSSCT00000088357/ENSSSCG00000010817, intron 5 of 6)
1	22066805	22067650	846	peaks1123	7.85348	Exon (ENSSSCT00000056974/ENSSSCG00000004136, exon 3 of 6)
10	9061329	9062011	683	peaks11231	144.407	Intron (ENSSSCT00000088357/ENSSSCG00000010817, intron 6 of 6)
10	9266226	9266769	544	peaks11234	19.1415	Distal Intergenic
10	9389962	9390812	851	peaks11239	162.325	Distal Intergenic
10	9439715	9440624	910	peaks11243	134.497	Distal Intergenic
10	9460305	9460561	257	peaks11244	4.61543	Distal Intergenic
10	9642927	9643518	592	peaks11251	45.1165	Exon (ENSSSCT00000011838/ENSSSCG00000010821, exon 2 of 32)
10	9675899	9676181	283	peaks11254	2.18387	Intron (ENSSSCT00000042178/ENSSSCG00000010822, intron 4 of 10)
10	9710754	9711384	631	peaks11257	22.7134	Intron (ENSSSCT00000086859/ENSSSCG00000010823, intron 12 of 23)
10	9762495	9763146	652	peaks11258	13.9169	Exon (ENSSSCT00000011842/ENSSSCG00000010824, exon 19 of 35)
1	22102317	22103173	857	peaks1127	40.4792	Intron (ENSSSCT00000056974/ENSSSCG00000004136, intron 1 of 5)
1	22113977	22114932	956	peaks1128	51.4774	Intron (ENSSSCT00000056974/ENSSSCG00000004136, intron 1 of 5)
10	10090143	10090444	302	peaks11283	8.9434	Intron (ENSSSCT00000011843/ENSSSCG00000010825, intron 14 of 16)
10	10317189	10318002	814	peaks11311	126.144	Distal Intergenic
10	10365134	10365763	630	peaks11312	43.6729	Distal Intergenic
10	10405030	10405775	746	peaks11313	41.0253	Distal Intergenic
10	10409731	10410260	530	peaks11314	14.7248	Distal Intergenic
10	11073462	11074119	658	peaks11343	42.5672	Intron (ENSSSCT00000069855/ENSSSCG00000037997, intron 3 of 6)
10	11079485	11080208	724	peaks11344	39.9892	Intron (ENSSSCT00000069855/ENSSSCG00000037997, intron 3 of 6)
10	11176718	11177404	687	peaks11348	17.6763	Exon (ENSSSCT00000102463/ENSSSCG00000037997, exon 3 of 3)
10	11480787	11481734	948	peaks11363	26.3029	Exon (ENSSSCT00000082515/ENSSSCG00000010836, exon 11 of 13)
1	22314015	22314668	654	peaks1137	69.1175	Promoter (1-2kb)
10	11646796	11647376	581	peaks11378	16.6944	Intron (ENSSSCT00000039557/ENSSSCG00000035479, intron 1 of 7)
10	11679496	11680380	885	peaks11381	57.8923	Intron (ENSSSCT00000039557/ENSSSCG00000035479, intron 2 of 7)
10	11997099	11997825	727	peaks11391	60.2301	Intron (ENSSSCT00000057680/ENSSSCG00000010840, intron 9 of 17)
10	12375837	12376803	967	peaks11416	45.2275	Distal Intergenic
10	12386723	12387700	978	peaks11417	64.5971	Distal Intergenic
1	22431536	22432213	678	peaks1143	16.4039	Intron (ENSSSCT00000056296/ENSSSCG00000004138, intron 5 of 5)
10	12610653	12610973	321	peaks11432	14.1054	Intron (ENSSSCT00000027577/ENSSSCG00000026705, intron 16 of 21)
10	12622467	12623418	952	peaks11433	31.5161	Intron (ENSSSCT00000027577/ENSSSCG00000026705, intron 16 of 21)
10	12722242	12722973	732	peaks11437	77.8596	Intron (ENSSSCT00000011871/ENSSSCG00000010849, intron 12 of 13)
10	12723500	12723978	479	peaks11438	11.4283	Intron (ENSSSCT00000011871/ENSSSCG00000010849, intron 12 of 13)
10	12732591	12733318	728	peaks11439	26.1148	Intron (ENSSSCT00000011871/ENSSSCG00000010849, intron 7 of 13)
1	22452924	22453644	721	peaks1144	123.521	Distal Intergenic
10	12791903	12792857	955	peaks11446	80.6365	Distal Intergenic
1	22481302	22482638	1337	peaks1145	31.3112	Distal Intergenic
10	13426749	13427064	316	peaks11477	10.7488	Distal Intergenic
10	13548503	13549278	776	peaks11484	21.4649	Intron (ENSSSCT00000067509/ENSSSCG00000038646, intron 1 of 14)
10	13594033	13594557	525	peaks11491	10.5154	Intron (ENSSSCT00000067509/ENSSSCG00000038646, intron 1 of 14)
10	13613655	13614274	620	peaks11497	17.7663	Distal Intergenic
10	13651769	13652665	897	peaks11499	305.309	Distal Intergenic
1	2600161	2601158	998	peaks115	14.097	Distal Intergenic
1	22747240	22747814	575	peaks1157	6.77196	Intron (ENSSSCT00000064165/ENSSSCG00000004139, intron 3 of 25)
10	14474575	14475021	447	peaks11574	12.4917	Distal Intergenic
1	2608229	2608768	540	peaks116	17.5052	Distal Intergenic
10	15032852	15033655	804	peaks11600	70.6874	Downstream (2-3kb)
10	16132650	16133285	636	peaks11626	56.9735	Intron (ENSSSCT00000064593/ENSSSCG00000030502, intron 4 of 18)
10	16183246	16183906	661	peaks11631	13.0966	Intron (ENSSSCT00000064593/ENSSSCG00000030502, intron 1 of 18)
10	16258465	16259183	719	peaks11636	8.70221	Intron (ENSSSCT00000028157/ENSSSCG00000035136, intron 9 of 17)
1	22805646	22806151	506	peaks1164	66.4281	Distal Intergenic
10	16407011	16407609	599	peaks11644	39.6095	Intron (ENSSSCT00000028157/ENSSSCG00000035136, intron 16 of 17)
10	16522845	16523490	646	peaks11650	7.98413	Intron (ENSSSCT00000045011/ENSSSCG00000010872, intron 8 of 13)
10	16837272	16838160	889	peaks11665	29.6653	Distal Intergenic
10	17046062	17046702	641	peaks11671	61.8652	Distal Intergenic
10	17327944	17328698	755	peaks11683	39.096	Exon (ENSSSCT00000078398/ENSSSCG00000035850, exon 11 of 19)
10	17409001	17409711	711	peaks11689	17.9972	Intron (ENSSSCT00000011898/ENSSSCG00000010876, intron 5 of 5)
10	17918018	17918482	465	peaks11711	22.7254	Intron (ENSSSCT00000100142/ENSSSCG00000063102, intron 3 of 3)
10	18216747	18217228	482	peaks11718	26.4727	3' UTR
10	18397993	18398760	768	peaks11723	98.6265	Intron (ENSSSCT00000032490/ENSSSCG00000022034, intron 10 of 11)
10	19587139	19587766	628	peaks11756	24.0013	Promoter (1-2kb)
10	19740499	19741333	835	peaks11764	60.603	Distal Intergenic
10	19803753	19804770	1018	peaks11773	4.72435	Intron (ENSSSCT00000082119/ENSSSCG00000029411, intron 11 of 20)
10	19809810	19810150	341	peaks11774	4.29453	Intron (ENSSSCT00000082119/ENSSSCG00000029411, intron 14 of 20)
10	19868434	19869893	1460	peaks11779	149.903	Intron (ENSSSCT00000053406/ENSSSCG00000010894, intron 1 of 17)
10	19912130	19914014	1885	peaks11787	91.1599	Distal Intergenic
10	19922350	19923197	848	peaks11788	37.0122	Distal Intergenic
10	19952294	19952891	598	peaks11791	49.8086	Exon (ENSSSCT00000032380/ENSSSCG00000024618, exon 4 of 6)
10	19971734	19972185	452	peaks11795	21.0203	Distal Intergenic
1	23156153	23156791	639	peaks1180	42.3877	Distal Intergenic
10	20532382	20532901	520	peaks11826	7.98413	Intron (ENSSSCT00000062646/ENSSSCG00000010900, intron 5 of 22)
10	20542252	20542649	398	peaks11828	20.8685	Intron (ENSSSCT00000062646/ENSSSCG00000010900, intron 3 of 22)
10	20551279	20551745	467	peaks11830	10.7178	Intron (ENSSSCT00000062646/ENSSSCG00000010900, intron 3 of 22)
10	21063486	21064412	927	peaks11863	6.61394	Intron (ENSSSCT00000045124/ENSSSCG00000010904, intron 6 of 10)
10	21069670	21070589	920	peaks11864	141.115	Intron (ENSSSCT00000045124/ENSSSCG00000010904, intron 6 of 10)
10	21319529	21320290	762	peaks11866	63.5074	Distal Intergenic
10	21523507	21524018	512	peaks11869	7.32568	Intron (ENSSSCT00000066711/ENSSSCG00000051969, intron 1 of 3)
10	21531725	21533165	1441	peaks11870	126.07	Intron (ENSSSCT00000066711/ENSSSCG00000051969, intron 1 of 3)
10	21621276	21622061	786	peaks11875	74.4456	Distal Intergenic
10	21775831	21776601	771	peaks11879	28.577	Promoter (1-2kb)
10	22127143	22127510	368	peaks11891	2.18387	Distal Intergenic
10	22246465	22246903	439	peaks11893	10.8238	Distal Intergenic
10	22540367	22540749	383	peaks11905	10.9391	Distal Intergenic
10	22615353	22616124	772	peaks11912	153.148	Distal Intergenic
10	22662093	22662880	788	peaks11914	8.2382	Distal Intergenic
10	22800255	22800721	467	peaks11925	12.8094	Intron (ENSSSCT00000026077/ENSSSCG00000024975, intron 6 of 8)
10	22815142	22815467	326	peaks11927	2.43666	Intron (ENSSSCT00000026077/ENSSSCG00000024975, intron 8 of 8)
10	22869860	22870439	580	peaks11929	4.35317	Distal Intergenic
10	22870682	22871186	505	peaks11930	3.60924	Distal Intergenic
10	22897643	22898353	711	peaks11933	32.0905	Distal Intergenic
10	23098520	23099166	647	peaks11947	43.2989	Distal Intergenic
10	23268921	23269618	698	peaks11957	22.2257	Distal Intergenic
10	23314262	23314736	475	peaks11962	15.3605	Intron (ENSSSCT00000030669/ENSSSCG00000027314, intron 3 of 17)
10	23315596	23316457	862	peaks11963	79.2845	Intron (ENSSSCT00000030669/ENSSSCG00000027314, intron 3 of 17)
10	23374995	23375485	491	peaks11967	17.3578	Distal Intergenic
10	23396694	23397838	1145	peaks11969	16.6483	Intron (ENSSSCT00000038044/ENSSSCG00000032735, intron 1 of 10)
10	23409008	23409974	967	peaks11970	28.8626	Intron (ENSSSCT00000038044/ENSSSCG00000032735, intron 8 of 10)
10	23960116	23960541	426	peaks12013	13.0248	Intron (ENSSSCT00000040627/ENSSSCG00000010915, intron 3 of 31)
10	23975731	23976461	731	peaks12017	34.3233	Intron (ENSSSCT00000040627/ENSSSCG00000010915, intron 4 of 31)
10	24102025	24102592	568	peaks12031	22.9931	3' UTR
10	24284241	24284525	285	peaks12051	4.11505	Distal Intergenic
10	24287487	24287980	494	peaks12052	38.9965	Distal Intergenic
1	24412199	24412885	687	peaks1209	52.1403	Distal Intergenic
10	24789412	24789741	330	peaks12100	21.3257	Intron (ENSSSCT00000011960/ENSSSCG00000010928, intron 4 of 26)
10	25561959	25562413	455	peaks12142	3.92533	Intron (ENSSSCT00000060556/ENSSSCG00000027557, intron 9 of 13)
10	25924009	25924624	616	peaks12164	24.279	Distal Intergenic
10	27043208	27043915	708	peaks12199	52.8608	Exon (ENSSSCT00000045875/ENSSSCG00000033654, exon 12 of 17)
10	27154633	27155248	616	peaks12217	24.2958	Intron (ENSSSCT00000079666/ENSSSCG00000010943, intron 3 of 6)
10	27184179	27184655	477	peaks12221	14.4688	Distal Intergenic
10	27306677	27308193	1517	peaks12233	159.066	Distal Intergenic
10	27316357	27317082	726	peaks12234	83.9046	Distal Intergenic
10	27380496	27381065	570	peaks12242	21.9241	Distal Intergenic
10	27691087	27691961	875	peaks12261	19.0666	Distal Intergenic
10	28277056	28277969	914	peaks12295	37.1269	Distal Intergenic
10	28512407	28514185	1779	peaks12309	12.0226	Promoter (<=1kb)
10	28662118	28662841	724	peaks12317	12.2095	Distal Intergenic
10	28691830	28692321	492	peaks12319	14.0156	Distal Intergenic
10	28693614	28694355	742	peaks12320	70.6966	Distal Intergenic
10	28892204	28893550	1347	peaks12328	198.967	Intron (ENSSSCT00000080311/ENSSSCG00000038150, intron 6 of 7)
10	30447935	30448966	1032	peaks12379	311.902	Distal Intergenic
10	30493600	30494237	638	peaks12380	59.0112	Distal Intergenic
10	30501238	30501984	747	peaks12381	9.32736	Distal Intergenic
10	30637817	30638398	582	peaks12385	19.8723	Distal Intergenic
10	30706346	30707268	923	peaks12389	16.1775	Exon (ENSSSCT00000011997/ENSSSCG00000010960, exon 5 of 18)
10	30865695	30866501	807	peaks12391	158.451	Distal Intergenic
10	30991567	30991874	308	peaks12395	3.44382	Distal Intergenic
10	30994657	30995167	511	peaks12396	43.157	Distal Intergenic
10	31691344	31692197	854	peaks12412	28.7798	Intron (ENSSSCT00000011999/ENSSSCG00000010962, intron 17 of 17)
10	32327606	32327979	374	peaks12441	6.15184	Intron (ENSSSCT00000038207/ENSSSCG00000039342, intron 1 of 19)
10	32422970	32423638	669	peaks12448	29.7279	Intron (ENSSSCT00000067512/ENSSSCG00000010980, intron 1 of 5)
10	32537758	32538487	730	peaks12454	12.9666	Exon (ENSSSCT00000012023/ENSSSCG00000010984, exon 8 of 13)
10	32893646	32894054	409	peaks12488	12.5711	Downstream (<1kb)
10	33237690	33238569	880	peaks12515	202.905	Intron (ENSSSCT00000012037/ENSSSCG00000010996, intron 6 of 7)
10	33269072	33269737	666	peaks12518	26.5278	Distal Intergenic
10	33484517	33485379	863	peaks12538	137.735	Intron (ENSSSCT00000084647/ENSSSCG00000011001, intron 6 of 7)
10	33533929	33534723	795	peaks12542	7.98413	Intron (ENSSSCT00000091246/ENSSSCG00000011001, intron 9 of 9)
10	33961243	33961511	269	peaks12553	3.44323	Intron (ENSSSCT00000050582/ENSSSCG00000023807, intron 11 of 21)
10	33967860	33968123	264	peaks12555	3.9026	Intron (ENSSSCT00000050582/ENSSSCG00000023807, intron 7 of 21)
10	34053083	34053881	799	peaks12564	13.1443	Distal Intergenic
10	35054474	35055621	1148	peaks12569	109.811	Promoter (1-2kb)
10	35115284	35115724	441	peaks12570	21.0292	Promoter (1-2kb)
10	35124062	35124729	668	peaks12571	21.8754	Intron (ENSSSCT00000090269/ENSSSCG00000049335, intron 1 of 1)
10	35178902	35179398	497	peaks12572	38.012	Intron (ENSSSCT00000090269/ENSSSCG00000049335, intron 1 of 1)
10	35417027	35417300	274	peaks12576	7.05312	Distal Intergenic
10	36133248	36133723	476	peaks12584	64.7536	Distal Intergenic
10	36333478	36334225	748	peaks12586	88.8225	Distal Intergenic
10	37455218	37455891	674	peaks12598	11.0992	Promoter (<=1kb)
10	37783651	37784326	676	peaks12600	62.0312	Distal Intergenic
10	38340477	38341185	709	peaks12606	24.9073	Distal Intergenic
10	38452612	38453223	612	peaks12612	34.3755	Intron (ENSSSCT00000050048/ENSSSCG00000038811, intron 1 of 3)
10	38838744	38839404	661	peaks12631	19.8242	Exon (ENSSSCT00000028239/ENSSSCG00000026552, exon 10 of 12)
10	38900463	38901357	895	peaks12633	45.6745	Distal Intergenic
10	38954747	38955550	804	peaks12637	22.2856	Promoter (<=1kb)
10	39194255	39195488	1234	peaks12657	85.9642	Distal Intergenic
10	39675162	39675846	685	peaks12668	49.3994	Intron (ENSSSCT00000012114/ENSSSCG00000011070, intron 3 of 14)
10	39716191	39716640	450	peaks12671	24.9814	Intron (ENSSSCT00000012114/ENSSSCG00000011070, intron 2 of 14)
1	25825688	25826179	492	peaks1268	26.9843	Promoter (<=1kb)
10	40016166	40016530	365	peaks12693	5.27397	Intron (ENSSSCT00000024775/ENSSSCG00000011013, intron 10 of 12)
10	40031219	40031773	555	peaks12695	34.5655	Distal Intergenic
10	40631423	40631925	503	peaks12738	9.52856	Distal Intergenic
1	25861817	25862483	667	peaks1274	35.1264	Intron (ENSSSCT00000047086/ENSSSCG00000004149, intron 1 of 6)
10	40653177	40653659	483	peaks12741	68.9972	Distal Intergenic
10	40656092	40657033	942	peaks12742	180.761	Distal Intergenic
10	40700403	40701299	897	peaks12746	113.595	Distal Intergenic
10	40709914	40710577	664	peaks12747	25.8732	Distal Intergenic
10	40729401	40729828	428	peaks12751	16.6588	Intron (ENSSSCT00000058548/ENSSSCG00000020705, intron 3 of 8)
10	40732339	40733293	955	peaks12752	43.4063	3' UTR
10	40798957	40799951	995	peaks12759	86.0517	Promoter (<=1kb)
1	25882969	25883428	460	peaks1278	17.5653	Intron (ENSSSCT00000047086/ENSSSCG00000004149, intron 1 of 6)
10	41377653	41378375	723	peaks12795	89.2339	Exon (ENSSSCT00000039032/ENSSSCG00000011022, exon 9 of 39)
10	41394111	41394950	840	peaks12797	13.7668	Intron (ENSSSCT00000039032/ENSSSCG00000011022, intron 17 of 38)
10	41490422	41490889	468	peaks12804	11.7918	Distal Intergenic
10	41497731	41499144	1414	peaks12805	250.496	Distal Intergenic
10	41957715	41958712	998	peaks12818	40.0474	Distal Intergenic
1	25936534	25936913	380	peaks1282	10.1626	Intron (ENSSSCT00000047086/ENSSSCG00000004149, intron 2 of 6)
10	42552312	42552958	647	peaks12837	40.2358	Exon (ENSSSCT00000012068/ENSSSCG00000011026, exon 3 of 20)
10	42719152	42720024	873	peaks12848	89.7247	Distal Intergenic
10	42752724	42753258	535	peaks12850	9.62071	Distal Intergenic
10	43059763	43060428	666	peaks12873	79.7599	Distal Intergenic
10	43366138	43366839	702	peaks12895	48.3695	Intron (ENSSSCT00000012072/ENSSSCG00000011030, intron 17 of 66)
10	43883503	43884445	943	peaks12923	59.3198	Distal Intergenic
10	44356987	44357781	795	peaks12937	70.315	Distal Intergenic
10	44630607	44631414	808	peaks12948	249.997	Intron (ENSSSCT00000038059/ENSSSCG00000011040, intron 2 of 13)
10	44907166	44907715	550	peaks12955	48.2716	Intron (ENSSSCT00000012085/ENSSSCG00000011041, intron 8 of 10)
10	45110141	45110447	307	peaks12965	6.90805	Intron (ENSSSCT00000105169/ENSSSCG00000011042, intron 3 of 8)
10	45285920	45286219	300	peaks12972	5.96373	Intron (ENSSSCT00000012086/ENSSSCG00000011042, intron 8 of 8)
10	45507315	45507827	513	peaks12985	26.1319	Distal Intergenic
10	46333820	46334473	654	peaks13001	11.9991	Distal Intergenic
10	46496613	46497058	446	peaks13009	30.2721	Intron (ENSSSCT00000043229/ENSSSCG00000011047, intron 1 of 7)
10	46591159	46591998	840	peaks13015	75.7255	Intron (ENSSSCT00000043229/ENSSSCG00000011047, intron 5 of 7)
10	46645232	46645493	262	peaks13018	2.73379	Promoter (1-2kb)
10	46890056	46890823	768	peaks13032	54.0882	Intron (ENSSSCT00000049142/ENSSSCG00000011048, intron 1 of 5)
1	26407106	26407909	804	peaks1305	10.9391	Distal Intergenic
10	47470030	47470361	332	peaks13064	8.9434	Intron (ENSSSCT00000041277/ENSSSCG00000011056, intron 2 of 24)
10	47710894	47711672	779	peaks13070	57.7116	Intron (ENSSSCT00000041277/ENSSSCG00000011056, intron 2 of 24)
10	47813962	47814789	828	peaks13075	130.238	Intron (ENSSSCT00000041277/ENSSSCG00000011056, intron 2 of 24)
10	47952376	47953217	842	peaks13087	147.763	Intron (ENSSSCT00000041277/ENSSSCG00000011056, intron 12 of 24)
10	47999868	48000689	822	peaks13092	80.0464	Intron (ENSSSCT00000041277/ENSSSCG00000011056, intron 15 of 24)
10	48030163	48030464	302	peaks13094	6.41232	Intron (ENSSSCT00000041277/ENSSSCG00000011056, intron 22 of 24)
10	48080782	48081387	606	peaks13096	24.5434	Intron (ENSSSCT00000024330/ENSSSCG00000026354, intron 9 of 9)
10	48138854	48139643	790	peaks13099	25.9796	Intron (ENSSSCT00000061232/ENSSSCG00000026354, intron 1 of 13)
1	2931392	2932107	716	peaks131	62.9097	Intron (ENSSSCT00000081782/ENSSSCG00000004027, intron 1 of 24)
10	48383449	48384019	571	peaks13109	26.829	Exon (ENSSSCT00000041326/ENSSSCG00000031659, exon 9 of 9)
1	26518046	26518318	273	peaks1314	15.5244	Distal Intergenic
10	49451912	49452404	493	peaks13163	7.05312	Distal Intergenic
10	49494006	49494280	275	peaks13165	2.89436	Distal Intergenic
10	50092415	50092980	566	peaks13188	13.2319	Intron (ENSSSCT00000048298/ENSSSCG00000038536, intron 2 of 10)
10	50230234	50230633	400	peaks13192	11.0122	Distal Intergenic
10	50348760	50349148	389	peaks13203	4.81879	Distal Intergenic
10	50370330	50370932	603	peaks13207	14.1404	Intron (ENSSSCT00000090193/ENSSSCG00000028135, intron 1 of 6)
10	50383684	50384454	771	peaks13209	23.3689	Intron (ENSSSCT00000090193/ENSSSCG00000028135, intron 2 of 6)
10	50385025	50385746	722	peaks13210	161.496	Intron (ENSSSCT00000090193/ENSSSCG00000028135, intron 2 of 6)
10	50416396	50417126	731	peaks13213	4.44754	Intron (ENSSSCT00000090193/ENSSSCG00000028135, intron 3 of 6)
10	51639206	51639942	737	peaks13272	21.799	Distal Intergenic
10	51650310	51651000	691	peaks13273	29.9235	Distal Intergenic
10	51681447	51682166	720	peaks13276	38.3886	Promoter (<=1kb)
10	51694148	51694534	387	peaks13279	9.36616	Intron (ENSSSCT00000098009/ENSSSCG00000058253, intron 3 of 5)
10	51698126	51698612	487	peaks13280	51.3621	Intron (ENSSSCT00000098009/ENSSSCG00000058253, intron 3 of 5)
10	52073098	52073831	734	peaks13297	231.156	Distal Intergenic
10	52192173	52192533	361	peaks13304	9.92878	Distal Intergenic
10	52210351	52211040	690	peaks13306	41.0753	Distal Intergenic
10	53101494	53102086	593	peaks13362	37.6169	Intron (ENSSSCT00000062642/ENSSSCG00000011085, intron 12 of 20)
10	53257957	53258807	851	peaks13365	42.4169	Intron (ENSSSCT00000062642/ENSSSCG00000011085, intron 1 of 20)
10	53423552	53424198	647	peaks13377	30.4421	Distal Intergenic
10	53506221	53506827	607	peaks13380	17.2449	Distal Intergenic
10	54441425	54441970	546	peaks13416	21.8085	Intron (ENSSSCT00000041070/ENSSSCG00000032444, intron 3 of 12)
10	54491523	54492312	790	peaks13417	12.0299	Intron (ENSSSCT00000041070/ENSSSCG00000032444, intron 2 of 12)
10	55651104	55651547	444	peaks13428	19.9709	Distal Intergenic
10	55655519	55656123	605	peaks13429	44.2801	Distal Intergenic
10	55672316	55674148	1833	peaks13433	8.44899	Downstream (<1kb)
10	56093053	56093563	511	peaks13449	6.93367	Intron (ENSSSCT00000012148/ENSSSCG00000011101, intron 9 of 15)
10	56113572	56114620	1049	peaks13451	159.801	Promoter (1-2kb)
10	56160778	56161378	601	peaks13458	48.2659	Intron (ENSSSCT00000033219/ENSSSCG00000011101, intron 1 of 15)
10	56241056	56241689	634	peaks13464	16.9805	Exon (ENSSSCT00000089200/ENSSSCG00000049364, exon 3 of 3)
1	27146025	27146709	685	peaks1347	112.935	Intron (ENSSSCT00000004596/ENSSSCG00000004157, intron 1 of 6)
10	56344171	56344894	724	peaks13481	29.6237	Intron (ENSSSCT00000034108/ENSSSCG00000011102, intron 7 of 17)
10	56836606	56837180	575	peaks13506	14.56	Distal Intergenic
10	56846923	56847721	799	peaks13508	48.0062	Distal Intergenic
10	56865532	56866109	578	peaks13510	3.6503	Distal Intergenic
10	56967655	56968498	844	peaks13515	70.1852	3' UTR
10	57010483	57010854	372	peaks13518	5.28243	Intron (ENSSSCT00000067441/ENSSSCG00000011103, intron 22 of 24)
10	57050467	57050779	313	peaks13520	6.15184	Intron (ENSSSCT00000067441/ENSSSCG00000011103, intron 22 of 24)
10	57083877	57084201	325	peaks13522	10.2604	Intron (ENSSSCT00000067441/ENSSSCG00000011103, intron 22 of 24)
10	57198068	57198709	642	peaks13528	40.4294	3' UTR
1	27266473	27266806	334	peaks1353	5.75172	Intron (ENSSSCT00000105847/ENSSSCG00000004160, intron 9 of 9)
10	57294156	57294550	395	peaks13530	7.89177	Intron (ENSSSCT00000067441/ENSSSCG00000011103, intron 5 of 24)
10	57368210	57369638	1429	peaks13538	20.3889	Intron (ENSSSCT00000067441/ENSSSCG00000011103, intron 2 of 24)
10	57431664	57431986	323	peaks13540	3.86136	Intron (ENSSSCT00000067441/ENSSSCG00000011103, intron 2 of 24)
10	57510868	57511139	272	peaks13552	14.301	Intron (ENSSSCT00000067441/ENSSSCG00000011103, intron 1 of 24)
10	57640004	57640700	697	peaks13561	12.4352	Distal Intergenic
10	58295172	58295909	738	peaks13598	55.5977	Distal Intergenic
10	58522842	58523517	676	peaks13608	65.1704	Distal Intergenic
10	58635831	58636578	748	peaks13613	65.7722	Distal Intergenic
10	59194863	59195386	524	peaks13639	3.89156	Distal Intergenic
10	59489358	59490214	857	peaks13672	96.1928	Intron (ENSSSCT00000026201/ENSSSCG00000011111, intron 1 of 10)
10	59573393	59573960	568	peaks13681	24.4142	Intron (ENSSSCT00000026201/ENSSSCG00000011111, intron 1 of 10)
10	59606757	59607474	718	peaks13684	52.5234	Intron (ENSSSCT00000026201/ENSSSCG00000011111, intron 1 of 10)
10	59664301	59665124	824	peaks13692	46.2667	Distal Intergenic
10	59777934	59778453	520	peaks13704	9.33748	5' UTR
10	60002053	60002729	677	peaks13713	8.33355	Intron (ENSSSCT00000029333/ENSSSCG00000011117, intron 23 of 23)
10	60094318	60095666	1349	peaks13721	87.7927	Distal Intergenic
10	60302301	60303150	850	peaks13735	57.7418	Intron (ENSSSCT00000043013/ENSSSCG00000011120, intron 2 of 16)
10	60964496	60964887	392	peaks13759	8.63837	Intron (ENSSSCT00000054037/ENSSSCG00000011121, intron 1 of 14)
10	61082619	61082961	343	peaks13765	4.26123	Promoter (1-2kb)
10	61110722	61111469	748	peaks13767	54.7274	Distal Intergenic
10	61117992	61118931	940	peaks13768	35.4735	Downstream (1-2kb)
10	61140926	61141956	1031	peaks13769	28.6448	Promoter (1-2kb)
10	61268294	61268788	495	peaks13773	5.28243	Distal Intergenic
10	61321526	61321908	383	peaks13774	2.89436	Promoter (<=1kb)
10	61905871	61906760	890	peaks13776	7.05312	Distal Intergenic
10	62334754	62335847	1094	peaks13779	31.7368	Distal Intergenic
10	62344758	62345257	500	peaks13780	12.6449	Distal Intergenic
10	62455154	62455803	650	peaks13786	6.15184	Distal Intergenic
10	62949096	62949767	672	peaks13793	73.005	Distal Intergenic
10	63069466	63069889	424	peaks13797	16.049	Distal Intergenic
1	27710916	27711283	368	peaks1380	11.4754	Intron (ENSSSCT00000046954/ENSSSCG00000039049, intron 1 of 17)
10	63480946	63481341	396	peaks13812	2.28577	Intron (ENSSSCT00000012178/ENSSSCG00000011127, intron 2 of 7)
10	63497162	63497497	336	peaks13814	4.41116	Intron (ENSSSCT00000012178/ENSSSCG00000011127, intron 2 of 7)
10	63595671	63596149	479	peaks13825	12.233	Intron (ENSSSCT00000055086/ENSSSCG00000034086, intron 1 of 8)
10	63621893	63622511	619	peaks13828	21.8325	Intron (ENSSSCT00000057280/ENSSSCG00000033095, intron 9 of 12)
10	65058345	65058687	343	peaks13905	7.05312	Downstream (1-2kb)
10	65332293	65332712	420	peaks13924	1.97306	Distal Intergenic
10	65336069	65336483	415	peaks13925	15.345	Promoter (1-2kb)
10	65353467	65353998	532	peaks13927	7.28828	Distal Intergenic
10	65355567	65355878	312	peaks13928	4.42557	Distal Intergenic
10	65422581	65423128	548	peaks13935	2.22635	Downstream (1-2kb)
10	65426766	65427102	337	peaks13936	5.21938	3' UTR
10	65573089	65574659	1571	peaks13950	88.4366	Promoter (1-2kb)
10	65574925	65575720	796	peaks13951	29.5237	Promoter (<=1kb)
10	65621231	65621836	606	peaks13954	8.9434	Intron (ENSSSCT00000074955/ENSSSCG00000058443, intron 1 of 10)
10	65757615	65758443	829	peaks13962	97.7285	Distal Intergenic
10	65805525	65806194	670	peaks13965	49.7407	Distal Intergenic
10	65810699	65811104	406	peaks13966	15.7704	Distal Intergenic
1	28138768	28139619	852	peaks1397	38.9806	Intron (ENSSSCT00000065157/ENSSSCG00000004165, intron 2 of 12)
1	28145982	28146516	535	peaks1398	33.9533	Intron (ENSSSCT00000065157/ENSSSCG00000004165, intron 2 of 12)
10	66311596	66312000	405	peaks13991	15.3043	Distal Intergenic
10	66409360	66410000	641	peaks13999	55.0506	Distal Intergenic
10	66492796	66493298	503	peaks14009	15.6054	Intron (ENSSSCT00000039193/ENSSSCG00000035212, intron 3 of 4)
10	66752739	66753490	752	peaks14021	30.8281	Intron (ENSSSCT00000065146/ENSSSCG00000036117, intron 1 of 7)
10	67078460	67078751	292	peaks14039	7.2277	Intron (ENSSSCT00000027374/ENSSSCG00000011158, intron 1 of 22)
10	67574796	67575241	446	peaks14053	9.76767	Distal Intergenic
10	67648088	67648955	868	peaks14058	59.157	Distal Intergenic
10	67911830	67912152	323	peaks14059	8.95053	Distal Intergenic
10	68909195	68910182	988	peaks14089	107.336	Intron (ENSSSCT00000042952/ENSSSCG00000011163, intron 1 of 36)
10	68941957	68942844	888	peaks14090	56.3799	Intron (ENSSSCT00000042952/ENSSSCG00000011163, intron 1 of 36)
10	68955399	68955894	496	peaks14092	12.2283	Intron (ENSSSCT00000042952/ENSSSCG00000011163, intron 1 of 36)
10	69060880	69061381	502	peaks14095	29.8427	Intron (ENSSSCT00000042952/ENSSSCG00000011163, intron 17 of 36)
10	69193987	69194506	520	peaks14097	24.9073	Intron (ENSSSCT00000054778/ENSSSCG00000011166, intron 4 of 15)
11	121844	122281	438	peaks14108	22.8706	Intron (ENSSSCT00000027312/ENSSSCG00000022638, intron 5 of 22)
11	558864	559469	606	peaks14124	9.4625	Intron (ENSSSCT00000010490/ENSSSCG00000009569, intron 2 of 8)
11	682180	682855	676	peaks14135	15.6957	Exon (ENSSSCT00000104296/ENSSSCG00000021814, exon 4 of 23)
11	688562	689172	611	peaks14136	52.7659	Intron (ENSSSCT00000104296/ENSSSCG00000021814, intron 6 of 22)
11	1024739	1025180	442	peaks14153	22.1939	3' UTR
11	1085997	1086638	642	peaks14157	17.4533	Promoter (<=1kb)
11	2427280	2427964	685	peaks14231	13.4984	Intron (ENSSSCT00000042692/ENSSSCG00000035493, intron 1 of 9)
11	2437441	2437772	332	peaks14232	3.81885	Intron (ENSSSCT00000042692/ENSSSCG00000035493, intron 1 of 9)
11	2438203	2438588	386	peaks14233	15.3737	Intron (ENSSSCT00000042692/ENSSSCG00000035493, intron 1 of 9)
11	2624644	2625334	691	peaks14239	22.5967	Intron (ENSSSCT00000010168/ENSSSCG00000009283, intron 5 of 9)
11	3307532	3307814	283	peaks14267	3.6503	Intron (ENSSSCT00000052770/ENSSSCG00000035421, intron 1 of 37)
11	3565453	3566909	1457	peaks14269	13.4588	Intron (ENSSSCT00000052770/ENSSSCG00000035421, intron 25 of 37)
11	3578819	3579373	555	peaks14270	23.4279	Exon (ENSSSCT00000052770/ENSSSCG00000035421, exon 26 of 38)
11	4196107	4196394	288	peaks14292	2.88453	Promoter (1-2kb)
11	4763645	4763976	332	peaks14316	9.32397	Distal Intergenic
11	4840958	4841721	764	peaks14323	11.2281	Distal Intergenic
1	28899049	28899938	890	peaks1434	8.70349	Distal Intergenic
11	5721517	5721997	481	peaks14369	11.0219	Intron (ENSSSCT00000081349/ENSSSCG00000009320, intron 10 of 29)
11	5723101	5723671	571	peaks14370	18.7021	Intron (ENSSSCT00000081349/ENSSSCG00000009320, intron 10 of 29)
11	5785727	5786431	705	peaks14374	23.509	Intron (ENSSSCT00000081349/ENSSSCG00000009320, intron 1 of 29)
11	5903535	5904171	637	peaks14379	19.205	Promoter (2-3kb)
11	5985641	5986290	650	peaks14386	10.2419	3' UTR
1	28986362	28986627	266	peaks1439	8.9434	3' UTR
11	6025321	6025672	352	peaks14392	19.2654	Promoter (<=1kb)
11	6581112	6581563	452	peaks14406	11.696	Intron (ENSSSCT00000010217/ENSSSCG00000029456, intron 2 of 12)
11	6662353	6662975	623	peaks14413	31.7368	Distal Intergenic
11	6810190	6810802	613	peaks14420	32.3682	Distal Intergenic
11	6811521	6811924	404	peaks14421	19.4374	Distal Intergenic
11	6815144	6815521	378	peaks14422	27.3587	Distal Intergenic
1	29078658	29079472	815	peaks1443	101.892	3' UTR
1	29088531	29089116	586	peaks1445	30.7474	Distal Intergenic
11	7484228	7484627	400	peaks14465	2.89436	Distal Intergenic
11	8463795	8464192	398	peaks14536	13.7431	Distal Intergenic
11	9548541	9548896	356	peaks14573	3.27555	Distal Intergenic
11	9567672	9568384	713	peaks14574	118.035	Distal Intergenic
11	9581747	9582269	523	peaks14575	7.62935	Intron (ENSSSCT00000073174/ENSSSCG00000046579, intron 1 of 2)
11	9584990	9585722	733	peaks14576	76.6181	Intron (ENSSSCT00000073174/ENSSSCG00000046579, intron 1 of 2)
11	9599514	9600068	555	peaks14577	44.3005	Intron (ENSSSCT00000073174/ENSSSCG00000046579, intron 1 of 2)
11	9603615	9604298	684	peaks14578	213.693	Intron (ENSSSCT00000073174/ENSSSCG00000046579, intron 1 of 2)
11	9610851	9611495	645	peaks14580	39.1521	Intron (ENSSSCT00000073174/ENSSSCG00000046579, intron 1 of 2)
11	9686800	9688018	1219	peaks14589	26.4144	Promoter (2-3kb)
11	9928460	9929061	602	peaks14599	17.4869	Intron (ENSSSCT00000077448/ENSSSCG00000046743, intron 2 of 5)
11	10332518	10332901	384	peaks14616	10.2604	Distal Intergenic
11	10411072	10411964	893	peaks14618	199.446	Distal Intergenic
11	10419764	10420539	776	peaks14619	120.256	Distal Intergenic
11	10495168	10495873	706	peaks14622	34.5043	Intron (ENSSSCT00000097775/ENSSSCG00000057787, intron 2 of 6)
11	10780885	10781539	655	peaks14625	14.8933	Distal Intergenic
11	10832505	10832954	450	peaks14626	9.70528	Distal Intergenic
11	11702580	11702909	330	peaks14650	2.18387	Intron (ENSSSCT00000061845/ENSSSCG00000034348, intron 53 of 58)
11	11724896	11725452	557	peaks14651	10.0212	Distal Intergenic
11	11812041	11812687	647	peaks14656	7.98618	Downstream (2-3kb)
11	11856781	11857102	322	peaks14659	4.57708	Intron (ENSSSCT00000045191/ENSSSCG00000033919, intron 6 of 13)
11	11904441	11904967	527	peaks14665	6.25952	Intron (ENSSSCT00000046534/ENSSSCG00000033919, intron 5 of 17)
11	11911566	11912710	1145	peaks14666	75.2012	Intron (ENSSSCT00000046534/ENSSSCG00000033919, intron 4 of 17)
11	11929239	11930173	935	peaks14667	35.8956	Intron (ENSSSCT00000046534/ENSSSCG00000033919, intron 4 of 17)
11	12235157	12235450	294	peaks14679	9.28648	Intron (ENSSSCT00000022898/ENSSSCG00000026164, intron 4 of 10)
11	12520964	12521237	274	peaks14692	7.10927	Distal Intergenic
1	3268524	3269031	508	peaks147	4.44754	Intron (ENSSSCT00000081782/ENSSSCG00000004027, intron 3 of 24)
1	29649548	29650175	628	peaks1471	70.2383	Distal Intergenic
11	12944381	12944872	492	peaks14710	15.7345	Exon (ENSSSCT00000097506/ENSSSCG00000057312, exon 6 of 6)
11	12952367	12953236	870	peaks14711	19.4245	Distal Intergenic
11	13117317	13118111	795	peaks14717	61.6193	Promoter (2-3kb)
1	29662327	29662955	629	peaks1472	13.077	Distal Intergenic
1	29695943	29696619	677	peaks1474	14.2628	Distal Intergenic
11	14065019	14065507	489	peaks14742	11.4776	Intron (ENSSSCT00000010261/ENSSSCG00000009364, intron 6 of 23)
11	14461250	14462580	1331	peaks14759	42.803	Intron (ENSSSCT00000065189/ENSSSCG00000029855, intron 2 of 3)
11	14519337	14519942	606	peaks14762	6.12087	Intron (ENSSSCT00000065189/ENSSSCG00000029855, intron 2 of 3)
1	29753976	29755330	1355	peaks1478	32.6844	Distal Intergenic
1	29755751	29756369	619	peaks1479	5.39005	Distal Intergenic
11	15285320	15285949	630	peaks14825	39.5785	Distal Intergenic
11	15447102	15447798	697	peaks14847	11.9729	Downstream (2-3kb)
11	15626680	15627401	722	peaks14854	12.3239	Promoter (1-2kb)
11	15812839	15813448	610	peaks14868	22.6347	Intron (ENSSSCT00000010277/ENSSSCG00000009380, intron 1 of 19)
11	16494008	16494440	433	peaks14904	6.8416	Intron (ENSSSCT00000010283/ENSSSCG00000009385, intron 2 of 10)
11	16496421	16496961	541	peaks14906	24.7015	Intron (ENSSSCT00000010283/ENSSSCG00000009385, intron 2 of 10)
11	16748032	16748619	588	peaks14919	22.1449	Promoter (<=1kb)
11	17028982	17029568	587	peaks14932	28.3127	Distal Intergenic
11	17032739	17033180	442	peaks14933	3.50468	Distal Intergenic
11	17085863	17086511	649	peaks14935	21.8754	Distal Intergenic
11	17128530	17128890	361	peaks14936	11.9339	Distal Intergenic
11	17218327	17218955	629	peaks14939	82.1759	Distal Intergenic
11	17479670	17480335	666	peaks14944	21.2374	Exon (ENSSSCT00000103771/ENSSSCG00000061366, exon 1 of 1)
11	17582354	17582938	585	peaks14946	4.44754	Distal Intergenic
11	17625404	17626093	690	peaks14948	20.8235	Distal Intergenic
11	17937041	17938099	1059	peaks14964	120.907	Distal Intergenic
11	18112864	18113517	654	peaks14973	52.3154	Promoter (1-2kb)
11	18164451	18164708	258	peaks14977	7.05312	Intron (ENSSSCT00000023143/ENSSSCG00000021060, intron 5 of 12)
1	30204802	30205677	876	peaks1499	55.1976	Distal Intergenic
11	18934018	18934738	721	peaks15033	71.909	Distal Intergenic
11	19043961	19044532	572	peaks15050	23.5667	Distal Intergenic
11	19195611	19195939	329	peaks15059	6.15184	Intron (ENSSSCT00000010300/ENSSSCG00000009401, intron 23 of 26)
11	19632776	19633189	414	peaks15080	26.0538	Intron (ENSSSCT00000061656/ENSSSCG00000009405, intron 4 of 10)
11	19644646	19644925	280	peaks15081	10.9391	Intron (ENSSSCT00000061656/ENSSSCG00000009405, intron 5 of 10)
11	19663187	19663870	684	peaks15083	28.2403	Intron (ENSSSCT00000061656/ENSSSCG00000009405, intron 8 of 10)
1	30745201	30745898	698	peaks1509	82.0699	Distal Intergenic
11	20103907	20104498	592	peaks15093	38.6768	Distal Intergenic
11	20280597	20281017	421	peaks15094	2.28577	Distal Intergenic
11	21026423	21027178	756	peaks15132	53.5442	Intron (ENSSSCT00000010311/ENSSSCG00000009410, intron 9 of 12)
11	21326798	21327294	497	peaks15141	9.92878	Intron (ENSSSCT00000010315/ENSSSCG00000009414, intron 4 of 20)
11	21458958	21459884	927	peaks15143	21.5357	Distal Intergenic
11	21690209	21690758	550	peaks15147	6.04337	Distal Intergenic
11	21742937	21743435	499	peaks15148	32.2339	Distal Intergenic
11	21756584	21757225	642	peaks15149	6.501	Downstream (1-2kb)
11	21763042	21763875	834	peaks15150	33.6083	Intron (ENSSSCT00000061804/ENSSSCG00000023738, intron 21 of 21)
11	22172588	22173176	589	peaks15177	30.6168	Distal Intergenic
11	22253106	22253508	403	peaks15179	5.28243	Intron (ENSSSCT00000010321/ENSSSCG00000009419, intron 3 of 7)
11	22362090	22362884	795	peaks15188	24.6963	Distal Intergenic
11	22438276	22438728	453	peaks15192	15.6957	Intron (ENSSSCT00000070961/ENSSSCG00000046928, intron 3 of 3)
11	22685276	22685561	286	peaks15205	8.60667	Intron (ENSSSCT00000046904/ENSSSCG00000040405, intron 2 of 2)
11	22711278	22711791	514	peaks15209	7.05312	Distal Intergenic
11	22738999	22739800	802	peaks15211	27.3837	Distal Intergenic
11	22883371	22884140	770	peaks15225	93.468	Distal Intergenic
11	22896110	22896879	770	peaks15226	178.117	Distal Intergenic
1	31084410	31085157	748	peaks1523	15.2023	Promoter (1-2kb)
11	23422478	23423225	748	peaks15250	18.5164	Intron (ENSSSCT00000022928/ENSSSCG00000021818, intron 2 of 16)
11	23728577	23729400	824	peaks15256	24.6029	Intron (ENSSSCT00000022928/ENSSSCG00000021818, intron 8 of 16)
11	24374999	24375559	561	peaks15274	8.05114	Distal Intergenic
11	24538900	24539676	777	peaks15277	34.3879	Distal Intergenic
11	24983184	24983585	402	peaks15292	5.28243	Distal Intergenic
11	25417467	25418312	846	peaks15313	88.4522	Intron (ENSSSCT00000055668/ENSSSCG00000029837, intron 39 of 41)
11	25476649	25477479	831	peaks15316	46.6645	Downstream (1-2kb)
11	25667606	25668187	582	peaks15329	43.3675	Intron (ENSSSCT00000042844/ENSSSCG00000031378, intron 1 of 1)
11	25758923	25759276	354	peaks15336	8.95053	Intron (ENSSSCT00000054531/ENSSSCG00000031627, intron 6 of 9)
11	25826768	25827284	517	peaks15340	9.6443	Intron (ENSSSCT00000052396/ENSSSCG00000009440, intron 1 of 7)
11	25955721	25956437	717	peaks15348	59.3193	Distal Intergenic
11	26943903	26944324	422	peaks15366	20.8649	Distal Intergenic
11	26987684	26988145	462	peaks15367	4.81756	Distal Intergenic
11	27146375	27147097	723	peaks15371	18.9183	Promoter (2-3kb)
11	28995800	28996151	352	peaks15383	8.9434	Distal Intergenic
11	29665220	29666008	789	peaks15389	44.0993	Distal Intergenic
11	30722892	30723307	416	peaks15398	6.72384	Distal Intergenic
11	31133184	31133720	537	peaks15404	17.5475	Distal Intergenic
11	31375578	31376042	465	peaks15407	8.9434	Distal Intergenic
11	31567749	31568393	645	peaks15410	14.6788	Exon (ENSSSCT00000101442/ENSSSCG00000052412, exon 1 of 1)
11	31788874	31790134	1261	peaks15411	41.5434	Distal Intergenic
11	31798176	31799042	867	peaks15412	163.03	Distal Intergenic
11	32001666	32002867	1202	peaks15419	71.6273	Distal Intergenic
1	31442004	31442853	850	peaks1542	37.4262	Distal Intergenic
11	33011943	33012539	597	peaks15445	12.8393	Distal Intergenic
11	33494371	33495168	798	peaks15460	59.1459	Distal Intergenic
11	33519720	33520646	927	peaks15462	58.9812	Distal Intergenic
11	34257564	34258011	448	peaks15463	14.1054	Distal Intergenic
11	35071306	35071750	445	peaks15470	9.84052	Distal Intergenic
11	38394254	38395040	787	peaks15483	43.6729	Distal Intergenic
11	38663966	38664280	315	peaks15490	5.28243	Intron (ENSSSCT00000048711/ENSSSCG00000038842, intron 3 of 3)
11	38833172	38833726	555	peaks15496	35.4576	Intron (ENSSSCT00000048711/ENSSSCG00000038842, intron 2 of 3)
11	39282777	39283208	432	peaks15505	13.1591	Intron (ENSSSCT00000048711/ENSSSCG00000038842, intron 2 of 3)
11	40661876	40662972	1097	peaks15516	130.438	Distal Intergenic
11	41337463	41337853	391	peaks15520	16.3188	Distal Intergenic
11	41425131	41425828	698	peaks15524	52.4035	Distal Intergenic
11	41772409	41773328	920	peaks15529	81.9989	Distal Intergenic
11	41846317	41846631	315	peaks15531	7.05312	Distal Intergenic
11	42289104	42289591	488	peaks15546	16.1408	Intron (ENSSSCT00000085833/ENSSSCG00000009456, intron 1 of 9)
11	42338697	42339094	398	peaks15548	3.07903	Intron (ENSSSCT00000085833/ENSSSCG00000009456, intron 1 of 9)
11	43152712	43153067	356	peaks15555	18.4168	Distal Intergenic
11	43355098	43355957	860	peaks15557	15.705	Distal Intergenic
11	43693505	43694408	904	peaks15559	12.0639	Distal Intergenic
11	43700561	43701144	584	peaks15560	118.193	Distal Intergenic
11	43803760	43804381	622	peaks15562	10.6774	Intron (ENSSSCT00000010367/ENSSSCG00000009457, intron 7 of 10)
11	43840497	43841074	578	peaks15566	23.3626	Intron (ENSSSCT00000010367/ENSSSCG00000009457, intron 6 of 10)
11	44170240	44171095	856	peaks15590	42.2429	Intron (ENSSSCT00000010367/ENSSSCG00000009457, intron 1 of 10)
11	44421499	44422213	715	peaks15598	44.7917	Distal Intergenic
11	44483367	44483858	492	peaks15599	12.1283	Distal Intergenic
11	44630888	44632017	1130	peaks15604	25.1233	Distal Intergenic
11	44970438	44971422	985	peaks15611	43.0349	Promoter (2-3kb)
11	45112478	45113321	844	peaks15619	37.6224	Intron (ENSSSCT00000026633/ENSSSCG00000024722, intron 5 of 17)
11	45883382	45883948	567	peaks15631	21.8572	Distal Intergenic
11	46013054	46013817	764	peaks15634	36.1243	Intron (ENSSSCT00000092750/ENSSSCG00000025130, intron 4 of 6)
11	46031236	46032263	1028	peaks15635	178.817	Intron (ENSSSCT00000092750/ENSSSCG00000025130, intron 4 of 6)
11	46102378	46103108	731	peaks15640	31.774	Intron (ENSSSCT00000092750/ENSSSCG00000025130, intron 3 of 6)
11	46115106	46116138	1033	peaks15641	10.3714	Intron (ENSSSCT00000092750/ENSSSCG00000025130, intron 3 of 6)
11	46208537	46209102	566	peaks15645	40.6534	3' UTR
11	46215579	46216296	718	peaks15646	15.4733	Intron (ENSSSCT00000092750/ENSSSCG00000025130, intron 1 of 6)
11	46278851	46279285	435	peaks15647	16.4941	Intron (ENSSSCT00000043538/ENSSSCG00000025130, intron 4 of 9)
11	46381818	46383079	1262	peaks15653	69.8363	Intron (ENSSSCT00000043538/ENSSSCG00000025130, intron 3 of 9)
11	46563409	46563966	558	peaks15662	20.4593	Distal Intergenic
11	46588962	46589618	657	peaks15664	16.0942	Distal Intergenic
11	46700344	46700960	617	peaks15669	16.3188	Distal Intergenic
11	47236316	47237129	814	peaks15678	63.7709	Distal Intergenic
11	47444560	47445308	749	peaks15683	73.5726	Distal Intergenic
11	47476243	47476612	370	peaks15684	4.75356	Distal Intergenic
11	47490913	47491456	544	peaks15686	12.5538	Promoter (2-3kb)
11	47517017	47517338	322	peaks15688	1.96734	Promoter (1-2kb)
11	47517986	47518467	482	peaks15689	9.8992	Promoter (<=1kb)
11	47522790	47523319	530	peaks15690	10.6512	Distal Intergenic
11	47525020	47525877	858	peaks15691	11.2528	Distal Intergenic
11	47532024	47532795	772	peaks15693	30.8626	Distal Intergenic
11	47536508	47537214	707	peaks15694	14.3909	Distal Intergenic
11	47537468	47537807	340	peaks15695	1.72491	Distal Intergenic
11	47555780	47556042	263	peaks15696	4.37997	Intron (ENSSSCT00000047613/ENSSSCG00000009464, intron 19 of 22)
11	47558888	47559182	295	peaks15697	1.71473	Intron (ENSSSCT00000047613/ENSSSCG00000009464, intron 18 of 22)
11	47572371	47573215	845	peaks15698	76.8014	Intron (ENSSSCT00000047613/ENSSSCG00000009464, intron 15 of 22)
11	47581601	47582477	877	peaks15699	76.9449	Intron (ENSSSCT00000047613/ENSSSCG00000009464, intron 13 of 22)
11	47585964	47586334	371	peaks15700	16.5773	Intron (ENSSSCT00000047613/ENSSSCG00000009464, intron 13 of 22)
11	47594520	47594777	258	peaks15701	8.0711	Intron (ENSSSCT00000047613/ENSSSCG00000009464, intron 10 of 22)
11	47606364	47606782	419	peaks15702	9.23081	Intron (ENSSSCT00000047613/ENSSSCG00000009464, intron 6 of 22)
11	47661151	47662696	1546	peaks15710	164.568	Intron (ENSSSCT00000047613/ENSSSCG00000009464, intron 1 of 22)
11	47772599	47773294	696	peaks15723	53.4473	Promoter (<=1kb)
11	47982007	47982927	921	peaks15732	52.0106	Distal Intergenic
1	32013780	32014231	452	peaks1574	15.2295	Promoter (1-2kb)
11	48692970	48693597	628	peaks15741	28.1116	Distal Intergenic
11	48851440	48851771	332	peaks15742	7.98413	Distal Intergenic
11	48883868	48884358	491	peaks15743	7.40561	Distal Intergenic
11	49225855	49226163	309	peaks15762	6.28115	Intron (ENSSSCT00000044438/ENSSSCG00000009473, intron 54 of 81)
11	49236448	49237419	972	peaks15764	32.9375	Intron (ENSSSCT00000044438/ENSSSCG00000009473, intron 54 of 81)
11	49695370	49695916	547	peaks15775	14.301	Intron (ENSSSCT00000010387/ENSSSCG00000009474, intron 9 of 33)
11	50093390	50093725	336	peaks15785	9.92878	Intron (ENSSSCT00000010390/ENSSSCG00000009477, intron 1 of 7)
11	50131193	50131974	782	peaks15789	34.453	Distal Intergenic
11	50154360	50155233	874	peaks15791	15.928	Distal Intergenic
11	50198839	50199335	497	peaks15795	7.93579	Distal Intergenic
11	50222108	50222491	384	peaks15796	26.5586	Distal Intergenic
11	50256261	50256855	595	peaks15801	8.9434	Distal Intergenic
11	50292195	50292918	724	peaks15807	6.44121	Exon (ENSSSCT00000096769/ENSSSCG00000061095, exon 1 of 1)
11	51196767	51197149	383	peaks15819	6.15184	Distal Intergenic
11	51431343	51431612	270	peaks15828	2.30953	Intron (ENSSSCT00000074524/ENSSSCG00000009480, intron 2 of 9)
11	51432036	51432646	611	peaks15829	26.5179	Intron (ENSSSCT00000074524/ENSSSCG00000009480, intron 2 of 9)
11	51453248	51453772	525	peaks15833	32.2899	Intron (ENSSSCT00000074524/ENSSSCG00000009480, intron 2 of 9)
11	51487244	51487747	504	peaks15837	25.43	Intron (ENSSSCT00000074524/ENSSSCG00000009480, intron 2 of 9)
11	51587862	51588727	866	peaks15851	253.681	Distal Intergenic
11	51740129	51740696	568	peaks15857	101.948	Distal Intergenic
11	51796839	51797411	573	peaks15862	20.5822	Distal Intergenic
11	51858581	51859282	702	peaks15864	39.8001	Distal Intergenic
11	51867221	51868050	830	peaks15866	75.7613	Promoter (<=1kb)
11	51884216	51884712	497	peaks15867	28.9381	Distal Intergenic
11	51936337	51936878	542	peaks15868	17.7131	Distal Intergenic
11	51939380	51940114	735	peaks15869	146.795	Distal Intergenic
11	51967071	51967446	376	peaks15873	12.8023	Distal Intergenic
11	51974015	51974350	336	peaks15874	3.75696	Distal Intergenic
11	51975098	51975847	750	peaks15875	96.4308	Distal Intergenic
11	52187829	52188529	701	peaks15883	16.955	Intron (ENSSSCT00000074396/ENSSSCG00000050522, intron 1 of 7)
11	52538400	52538843	444	peaks15887	11.3033	Distal Intergenic
11	52612847	52613526	680	peaks15889	32.7511	Distal Intergenic
11	52631409	52632104	696	peaks15891	24.6877	Distal Intergenic
11	52795997	52796543	547	peaks15893	9.84052	Distal Intergenic
11	53104476	53104974	499	peaks15896	13.0285	Distal Intergenic
11	53653956	53654529	574	peaks15904	15.5844	Distal Intergenic
11	53746756	53747379	624	peaks15908	16.6655	Distal Intergenic
11	54209795	54210641	847	peaks15919	37.2906	Promoter (<=1kb)
11	54398033	54398618	586	peaks15922	11.9729	Distal Intergenic
11	54600285	54601027	743	peaks15927	7.73125	Promoter (1-2kb)
11	54726273	54726938	666	peaks15929	68.5721	Promoter (<=1kb)
11	55176705	55177570	866	peaks15934	9.48525	Distal Intergenic
11	56590494	56590825	332	peaks15948	6.82873	Distal Intergenic
11	56633617	56634267	651	peaks15950	48.9256	Distal Intergenic
11	56778911	56779701	791	peaks15953	18.612	Distal Intergenic
11	56853711	56854365	655	peaks15957	99.6668	Distal Intergenic
1	32387482	32388061	580	peaks1596	16.3188	Distal Intergenic
11	57323054	57323546	493	peaks15968	13.2298	Distal Intergenic
11	57753767	57754317	551	peaks15983	10.5632	Distal Intergenic
11	58349504	58350161	658	peaks15997	26.3309	Distal Intergenic
11	60157835	60158739	905	peaks16015	192.558	Distal Intergenic
11	60266340	60267117	778	peaks16018	40.5382	Distal Intergenic
11	60345126	60345835	710	peaks16022	16.1408	Distal Intergenic
11	61276632	61277419	788	peaks16057	23.9988	Intron (ENSSSCT00000054202/ENSSSCG00000031946, intron 6 of 7)
11	62239331	62239774	444	peaks16076	26.9662	Distal Intergenic
11	62241577	62242182	606	peaks16077	26.5256	Distal Intergenic
11	62342148	62342918	771	peaks16079	94.5392	Promoter (2-3kb)
11	62373918	62375183	1266	peaks16080	87.6615	Distal Intergenic
11	62619826	62620560	735	peaks16087	20.9037	Intron (ENSSSCT00000058853/ENSSSCG00000009489, intron 1 of 8)
11	62735580	62735853	274	peaks16089	13.5533	Intron (ENSSSCT00000058853/ENSSSCG00000009489, intron 2 of 8)
11	63234038	63234441	404	peaks16103	5.35829	Intron (ENSSSCT00000058853/ENSSSCG00000009489, intron 4 of 8)
11	63360415	63360930	516	peaks16110	10.6104	Intron (ENSSSCT00000058853/ENSSSCG00000009489, intron 4 of 8)
11	63438149	63438924	776	peaks16113	13.9781	Intron (ENSSSCT00000058853/ENSSSCG00000009489, intron 4 of 8)
1	32549815	32551004	1190	peaks1612	21.0639	Intron (ENSSSCT00000043663/ENSSSCG00000004199, intron 4 of 13)
11	63661712	63663008	1297	peaks16125	8.71567	Intron (ENSSSCT00000083785/ENSSSCG00000009490, intron 1 of 7)
11	63756904	63757509	606	peaks16131	35.8158	Distal Intergenic
11	63867639	63868349	711	peaks16139	7.05312	Promoter (2-3kb)
11	64057975	64058650	676	peaks16144	26.308	Distal Intergenic
11	64202598	64203016	419	peaks16151	6.65404	Intron (ENSSSCT00000037963/ENSSSCG00000026996, intron 19 of 29)
11	64247250	64247963	714	peaks16155	13.3631	Intron (ENSSSCT00000037963/ENSSSCG00000026996, intron 4 of 29)
11	64270170	64270542	373	peaks16156	3.81998	Intron (ENSSSCT00000037963/ENSSSCG00000026996, intron 1 of 29)
11	64274068	64274713	646	peaks16157	28.6477	Intron (ENSSSCT00000037963/ENSSSCG00000026996, intron 1 of 29)
11	64280502	64281380	879	peaks16158	146.969	Intron (ENSSSCT00000037963/ENSSSCG00000026996, intron 1 of 29)
11	65089022	65089748	727	peaks16170	23.3806	Distal Intergenic
11	65407476	65408003	528	peaks16191	3.36114	Exon (ENSSSCT00000077595/ENSSSCG00000009502, exon 14 of 39)
11	66381731	66382465	735	peaks16216	29.2832	Distal Intergenic
1	32726175	32726594	420	peaks1623	13.305	Distal Intergenic
11	66784375	66784948	574	peaks16252	27.7682	Promoter (1-2kb)
11	66888462	66889156	695	peaks16253	3.97224	Distal Intergenic
11	66954336	66955084	749	peaks16258	36.5823	Distal Intergenic
11	67294940	67295853	914	peaks16274	21.4428	Intron (ENSSSCT00000077124/ENSSSCG00000026863, intron 3 of 26)
1	32859434	32860485	1052	peaks1628	34.9717	Distal Intergenic
11	67716491	67717221	731	peaks16293	14.6204	Distal Intergenic
1	4022329	4022883	555	peaks163	11.9729	Distal Intergenic
11	67893400	67894030	631	peaks16309	110.31	Intron (ENSSSCT00000027258/ENSSSCG00000022112, intron 7 of 53)
11	67918634	67919480	847	peaks16315	58.4595	Intron (ENSSSCT00000027258/ENSSSCG00000022112, intron 2 of 53)
1	32994968	32995232	265	peaks1632	3.6503	Intron (ENSSSCT00000004642/ENSSSCG00000004201, intron 1 of 1)
11	68263037	68263731	695	peaks16340	17.0783	Intron (ENSSSCT00000010434/ENSSSCG00000009516, intron 5 of 7)
11	68293960	68294606	647	peaks16343	77.8401	Intron (ENSSSCT00000010434/ENSSSCG00000009516, intron 6 of 7)
11	68512987	68513420	434	peaks16356	8.28539	Intron (ENSSSCT00000010437/ENSSSCG00000009519, intron 1 of 8)
11	68558384	68558708	325	peaks16359	1.55539	Intron (ENSSSCT00000010437/ENSSSCG00000009519, intron 1 of 8)
11	69239747	69240075	329	peaks16377	7.05074	Intron (ENSSSCT00000038021/ENSSSCG00000009522, intron 19 of 21)
11	69747844	69748583	740	peaks16399	20.1381	Intron (ENSSSCT00000048253/ENSSSCG00000038949, intron 27 of 43)
11	70476032	70477394	1363	peaks16410	24.7492	Distal Intergenic
11	70910409	70911116	708	peaks16419	56.0875	Downstream (1-2kb)
11	70912217	70912944	728	peaks16420	29.3037	Promoter (2-3kb)
11	70956530	70957321	792	peaks16426	104.336	Intron (ENSSSCT00000010446/ENSSSCG00000009528, intron 3 of 26)
11	71032079	71032878	800	peaks16429	28.7666	Distal Intergenic
11	71196024	71196580	557	peaks16435	10.6017	Exon (ENSSSCT00000077670/ENSSSCG00000049700, exon 2 of 2)
11	71207263	71207771	509	peaks16436	38.0015	Intron (ENSSSCT00000077670/ENSSSCG00000049700, intron 1 of 1)
11	71384415	71385193	779	peaks16442	32.6852	Distal Intergenic
11	71392474	71392744	271	peaks16443	7.05312	Promoter (2-3kb)
11	71532704	71533163	460	peaks16446	13.2801	Exon (ENSSSCT00000079938/ENSSSCG00000047974, exon 6 of 6)
11	72571886	72572532	647	peaks16457	63.4297	Distal Intergenic
11	72652432	72653174	743	peaks16458	47.4106	Distal Intergenic
11	73168819	73169244	426	peaks16461	6.15184	Distal Intergenic
11	73346429	73346962	534	peaks16462	11.1728	Distal Intergenic
11	73444013	73444392	380	peaks16469	7.05312	Distal Intergenic
11	73736199	73737121	923	peaks16480	151.533	Distal Intergenic
11	74147903	74148562	660	peaks16504	53.8565	Distal Intergenic
1	33446280	33447747	1468	peaks1651	25.0935	Distal Intergenic
11	74248891	74249668	778	peaks16516	31.836	Intron (ENSSSCT00000010454/ENSSSCG00000009536, intron 3 of 3)
11	74384344	74384760	417	peaks16519	5.92693	Distal Intergenic
11	74928343	74928716	374	peaks16531	2.89436	Intron (ENSSSCT00000040694/ENSSSCG00000040130, intron 1 of 2)
11	75011708	75012529	822	peaks16533	17.5704	Intron (ENSSSCT00000040694/ENSSSCG00000040130, intron 1 of 2)
11	75031025	75031417	393	peaks16534	10.9388	Intron (ENSSSCT00000040694/ENSSSCG00000040130, intron 1 of 2)
11	75046741	75047580	840	peaks16535	97.2473	Intron (ENSSSCT00000040694/ENSSSCG00000040130, intron 1 of 2)
11	75485702	75485999	298	peaks16547	7.98413	Distal Intergenic
11	75722872	75723622	751	peaks16558	147.964	Distal Intergenic
11	75855095	75855503	409	peaks16562	7.93337	Intron (ENSSSCT00000010461/ENSSSCG00000009543, intron 1 of 25)
11	76178714	76179360	647	peaks16565	26.0666	Distal Intergenic
11	76783716	76784294	579	peaks16590	25.7576	Distal Intergenic
11	76789899	76790402	504	peaks16591	12.4839	Distal Intergenic
11	76901214	76901896	683	peaks16599	39.8001	Intron (ENSSSCT00000100259/ENSSSCG00000044700, intron 15 of 44)
11	77212731	77213384	654	peaks16639	20.4119	Promoter (<=1kb)
11	78281802	78282206	405	peaks16682	9.74408	Distal Intergenic
11	78302137	78302445	309	peaks16684	9.40308	Intron (ENSSSCT00000053574/ENSSSCG00000037561, intron 2 of 30)
11	78924481	78925109	629	peaks16721	6.15184	Promoter (2-3kb)
1	33944587	33944915	329	peaks1689	4.81756	Intron (ENSSSCT00000059566/ENSSSCG00000033894, intron 29 of 40)
12	2450682	2451412	731	peaks16894	21.3927	Intron (ENSSSCT00000074157/ENSSSCG00000017159, intron 5 of 6)
1	34161214	34161849	636	peaks1702	43.0755	Intron (ENSSSCT00000059566/ENSSSCG00000033894, intron 4 of 40)
12	5583862	5584510	649	peaks17075	35.6769	Intron (ENSSSCT00000018725/ENSSSCG00000017200, intron 26 of 32)
12	5716438	5716996	559	peaks17082	21.5181	Intron (ENSSSCT00000070353/ENSSSCG00000017205, intron 3 of 11)
1	34621755	34622410	656	peaks1716	25.6103	Distal Intergenic
1	34722181	34722777	597	peaks1718	38.2946	Intron (ENSSSCT00000054145/ENSSSCG00000004209, intron 1 of 30)
12	7938250	7939073	824	peaks17195	18.9747	Intron (ENSSSCT00000058010/ENSSSCG00000037754, intron 5 of 10)
12	8118628	8119153	526	peaks17198	22.7927	Intron (ENSSSCT00000058010/ENSSSCG00000037754, intron 7 of 10)
12	8141319	8141818	500	peaks17200	41.9797	Intron (ENSSSCT00000058010/ENSSSCG00000037754, intron 8 of 10)
12	8157212	8157891	680	peaks17201	4.86006	Intron (ENSSSCT00000058010/ENSSSCG00000037754, intron 8 of 10)
12	8158315	8159192	878	peaks17202	101.955	Intron (ENSSSCT00000058010/ENSSSCG00000037754, intron 8 of 10)
12	8164225	8164888	664	peaks17203	17.2759	Intron (ENSSSCT00000058010/ENSSSCG00000037754, intron 8 of 10)
12	8169465	8169944	480	peaks17204	19.0119	Intron (ENSSSCT00000058010/ENSSSCG00000037754, intron 8 of 10)
12	8225851	8226200	350	peaks17206	7.4283	Distal Intergenic
12	8261826	8262101	276	peaks17209	3.34784	Intron (ENSSSCT00000066689/ENSSSCG00000033537, intron 1 of 4)
12	8342823	8343177	355	peaks17216	3.46211	Intron (ENSSSCT00000066689/ENSSSCG00000033537, intron 1 of 4)
12	8384729	8385516	788	peaks17217	74.6403	Intron (ENSSSCT00000066689/ENSSSCG00000033537, intron 2 of 4)
12	8640999	8642779	1781	peaks17224	32.7554	3' UTR
12	9448276	9448935	660	peaks17245	34.2382	Distal Intergenic
12	9467578	9468041	464	peaks17246	8.9434	Distal Intergenic
12	9476239	9477230	992	peaks17247	84.2994	Distal Intergenic
12	9768538	9768830	293	peaks17258	9.92878	Distal Intergenic
12	10313766	10314608	843	peaks17265	19.2611	Distal Intergenic
12	10322507	10323243	737	peaks17266	10.9391	Distal Intergenic
1	34873149	34873712	564	peaks1727	32.4059	Intron (ENSSSCT00000054145/ENSSSCG00000004209, intron 2 of 30)
12	11499153	11499627	475	peaks17300	4.28974	Distal Intergenic
12	12914072	12914698	627	peaks17352	13.3898	Intron (ENSSSCT00000018798/ENSSSCG00000017268, intron 2 of 19)
12	13531689	13532404	716	peaks17374	10.9391	Intron (ENSSSCT00000056309/ENSSSCG00000017272, intron 28 of 32)
12	13827647	13827983	337	peaks17389	22.2018	Intron (ENSSSCT00000074870/ENSSSCG00000017274, intron 1 of 8)
12	13876174	13876640	467	peaks17394	38.9929	Intron (ENSSSCT00000074870/ENSSSCG00000017274, intron 1 of 8)
12	14341005	14341489	485	peaks17417	13.305	Distal Intergenic
12	14492396	14492806	411	peaks17421	6.15184	Promoter (<=1kb)
12	14830145	14830710	566	peaks17439	10.9316	Intron (ENSSSCT00000074258/ENSSSCG00000017278, intron 5 of 12)
12	15442179	15442557	379	peaks17477	4.0494	Promoter (<=1kb)
12	15876756	15877312	557	peaks17499	22.1637	Distal Intergenic
12	17336944	17337345	402	peaks17548	12.2787	Distal Intergenic
12	17614067	17614453	387	peaks17556	3.6503	Intron (ENSSSCT00000026497/ENSSSCG00000017316, intron 16 of 19)
1	35757951	35758827	877	peaks1757	113.545	Distal Intergenic
1	35760009	35760623	615	peaks1758	23.7911	Promoter (1-2kb)
12	18454910	18455513	604	peaks17592	6.01636	Promoter (<=1kb)
1	35981163	35981416	254	peaks1764	4.53431	Distal Intergenic
1	35981542	35982129	588	peaks1765	2.99773	Downstream (2-3kb)
12	19883432	19884098	667	peaks17676	27.4204	Intron (ENSSSCT00000022593/ENSSSCG00000029763, intron 1 of 6)
1	36070160	36070561	402	peaks1773	2.75249	Distal Intergenic
1	36077680	36078329	650	peaks1774	17.9478	Distal Intergenic
12	20780290	20781383	1094	peaks17747	28.4868	Intron (ENSSSCT00000018959/ENSSSCG00000017415, intron 7 of 11)
1	36080520	36080963	444	peaks1775	25.8267	Distal Intergenic
12	21016046	21016430	385	peaks17770	15.2481	Promoter (1-2kb)
12	21100851	21101305	455	peaks17775	6.15346	Distal Intergenic
12	21362801	21363128	328	peaks17777	4.44754	Intron (ENSSSCT00000039504/ENSSSCG00000033085, intron 1 of 1)
12	21402950	21403498	549	peaks17779	71.8979	Promoter (<=1kb)
1	4264075	4264373	299	peaks178	3.6503	Distal Intergenic
12	21888417	21889181	765	peaks17800	5.30045	Distal Intergenic
12	21919963	21920297	335	peaks17802	4.44754	Distal Intergenic
12	22104695	22105421	727	peaks17823	30.4259	Intron (ENSSSCT00000019020/ENSSSCG00000017471, intron 10 of 12)
1	36385836	36386404	569	peaks1783	12.6555	Distal Intergenic
1	36388761	36389291	531	peaks1784	7.33358	Distal Intergenic
1	36429308	36429903	596	peaks1785	10.9981	Distal Intergenic
1	36454816	36455913	1098	peaks1786	72.3195	Distal Intergenic
1	36456304	36456779	476	peaks1787	6.34729	Distal Intergenic
1	36486429	36486978	550	peaks1788	23.4124	Distal Intergenic
12	23773396	23774354	959	peaks17946	77.1298	Distal Intergenic
12	25011930	25012239	310	peaks17999	6.15184	Intron (ENSSSCT00000019096/ENSSSCG00000017542, intron 5 of 11)
12	25515165	25515805	641	peaks18014	44.861	Intron (ENSSSCT00000019100/ENSSSCG00000017546, intron 1 of 5)
12	25671303	25672230	928	peaks18020	37.3535	Distal Intergenic
12	25776835	25777417	583	peaks18028	34.1759	Distal Intergenic
12	25869340	25870003	664	peaks18034	38.4286	Distal Intergenic
12	25870802	25871162	361	peaks18035	8.69839	Distal Intergenic
12	26517199	26517462	264	peaks18075	3.07903	Distal Intergenic
12	26886211	26886741	531	peaks18096	5.65793	Exon (ENSSSCT00000067292/ENSSSCG00000017562, exon 19 of 37)
1	4331402	4331807	406	peaks181	8.76392	Distal Intergenic
1	37044279	37044841	563	peaks1811	23.5755	3' UTR
12	27231103	27231652	550	peaks18121	23.5706	Intron (ENSSSCT00000061632/ENSSSCG00000033228, intron 19 of 19)
12	27417034	27417304	271	peaks18129	5.62537	Promoter (<=1kb)
12	27431444	27432079	636	peaks18130	139.351	Exon (ENSSSCT00000103926/ENSSSCG00000038348, exon 3 of 4)
12	27553170	27553600	431	peaks18135	7.56273	Intron (ENSSSCT00000019154/ENSSSCG00000017593, intron 10 of 13)
12	27676648	27677220	573	peaks18138	5.75172	Distal Intergenic
12	27685113	27685675	563	peaks18139	4.44754	Distal Intergenic
12	27975576	27976318	743	peaks18140	29.4726	Distal Intergenic
12	28001208	28001867	660	peaks18141	23.2821	Intron (ENSSSCT00000105650/ENSSSCG00000023169, intron 2 of 4)
12	28002726	28003261	536	peaks18142	170.327	Intron (ENSSSCT00000105650/ENSSSCG00000023169, intron 2 of 4)
12	28081846	28082391	546	peaks18144	13.9781	Intron (ENSSSCT00000105650/ENSSSCG00000023169, intron 1 of 4)
12	31693494	31695065	1572	peaks18180	27.1607	Downstream (<1kb)
12	31711500	31711834	335	peaks18182	5.13997	Exon (ENSSSCT00000019166/ENSSSCG00000017605, exon 3 of 8)
12	31725056	31725392	337	peaks18185	8.06736	Promoter (1-2kb)
12	31780008	31781619	1612	peaks18189	76.6479	Distal Intergenic
1	4343235	4344047	813	peaks182	80.2404	Distal Intergenic
12	31979604	31979959	356	peaks18202	9.92878	Distal Intergenic
12	32902743	32903603	861	peaks18217	14.0867	Distal Intergenic
12	33157766	33158248	483	peaks18227	11.9729	Intron (ENSSSCT00000063949/ENSSSCG00000017615, intron 4 of 7)
12	33225221	33225984	764	peaks18232	25.8089	Distal Intergenic
12	33286624	33287251	628	peaks18237	42.9857	Intron (ENSSSCT00000019179/ENSSSCG00000017617, intron 6 of 13)
12	33500318	33501061	744	peaks18245	20.4615	Distal Intergenic
12	33501430	33502113	684	peaks18246	7.8272	Distal Intergenic
12	33520569	33520939	371	peaks18247	6.4641	Distal Intergenic
12	33576962	33577560	599	peaks18255	42.3252	Intron (ENSSSCT00000059213/ENSSSCG00000038505, intron 5 of 12)
12	33713383	33713858	476	peaks18267	32.5016	Intron (ENSSSCT00000059213/ENSSSCG00000038505, intron 6 of 12)
12	33795003	33795357	355	peaks18276	4.92711	Intron (ENSSSCT00000059213/ENSSSCG00000038505, intron 6 of 12)
12	33817353	33818028	676	peaks18279	27.9815	Intron (ENSSSCT00000059213/ENSSSCG00000038505, intron 7 of 12)
12	33873208	33873620	413	peaks18288	5.01194	Intron (ENSSSCT00000059213/ENSSSCG00000038505, intron 7 of 12)
12	34047955	34048266	312	peaks18296	3.54461	Distal Intergenic
12	34104224	34104741	518	peaks18299	15.2023	Distal Intergenic
1	37261300	37261852	553	peaks1832	15.0316	Distal Intergenic
12	34664677	34665754	1078	peaks18338	81.8293	Intron (ENSSSCT00000034504/ENSSSCG00000017640, intron 3 of 12)
12	35123964	35124699	736	peaks18359	39.6449	Intron (ENSSSCT00000024586/ENSSSCG00000038932, intron 1 of 6)
12	35759078	35759345	268	peaks18380	3.6503	Distal Intergenic
12	35941311	35941596	286	peaks18385	2.89436	Intron (ENSSSCT00000039134/ENSSSCG00000017668, intron 1 of 10)
12	35986637	35987593	957	peaks18388	35.1817	Intron (ENSSSCT00000039134/ENSSSCG00000017668, intron 4 of 10)
12	36054508	36055418	911	peaks18394	87.9321	Intron (ENSSSCT00000039134/ENSSSCG00000017668, intron 9 of 10)
12	36066311	36069510	3200	peaks18396	98.9781	Promoter (1-2kb)
12	36937862	36938636	775	peaks18424	31.0679	Intron (ENSSSCT00000036941/ENSSSCG00000017676, intron 18 of 19)
12	36939237	36939516	280	peaks18425	4.21268	Intron (ENSSSCT00000036941/ENSSSCG00000017676, intron 18 of 19)
12	37270412	37270751	340	peaks18439	7.05312	Intron (ENSSSCT00000036941/ENSSSCG00000017676, intron 10 of 19)
12	37947894	37948151	258	peaks18452	4.44754	Distal Intergenic
12	38021296	38021634	339	peaks18457	4.44754	Promoter (<=1kb)
12	38032988	38033519	532	peaks18458	52.8608	Intron (ENSSSCT00000038652/ENSSSCG00000017682, intron 13 of 26)
12	38906957	38907752	796	peaks18484	62.1281	Intron (ENSSSCT00000061144/ENSSSCG00000025775, intron 8 of 11)
12	39026770	39027236	467	peaks18491	6.8245	Exon (ENSSSCT00000028499/ENSSSCG00000026596, exon 9 of 22)
12	39214395	39215052	658	peaks18500	18.1242	Distal Intergenic
12	39325643	39326356	714	peaks18504	7.05312	Exon (ENSSSCT00000061822/ENSSSCG00000038478, exon 11 of 22)
12	39657840	39658514	675	peaks18509	12.8633	Intron (ENSSSCT00000033821/ENSSSCG00000017705, intron 3 of 3)
12	39690352	39690662	311	peaks18510	2.28577	Exon (ENSSSCT00000074923/ENSSSCG00000017707, exon 11 of 15)
12	39743842	39744324	483	peaks18514	3.71324	Intron (ENSSSCT00000043520/ENSSSCG00000034440, intron 1 of 7)
12	40799625	40800118	494	peaks18557	15.5873	Promoter (<=1kb)
12	40816595	40817031	437	peaks18558	9.92878	Distal Intergenic
12	40828878	40829237	360	peaks18559	7.87126	Distal Intergenic
12	40830205	40830766	562	peaks18560	11.7409	Distal Intergenic
12	40836731	40837980	1250	peaks18561	81.7393	Promoter (2-3kb)
12	41716506	41717221	716	peaks18566	43.6184	Distal Intergenic
12	42125803	42126380	578	peaks18575	28.4375	Intron (ENSSSCT00000101519/ENSSSCG00000017728, intron 1 of 10)
12	42290867	42291601	735	peaks18581	233.591	Intron (ENSSSCT00000019295/ENSSSCG00000017728, intron 16 of 21)
12	42699993	42700319	327	peaks18597	7.73125	Distal Intergenic
12	43766265	43766962	698	peaks18634	105.795	Distal Intergenic
12	43784317	43785030	714	peaks18635	74.0778	Distal Intergenic
12	43794679	43795267	589	peaks18636	21.1582	Distal Intergenic
1	37734730	37735522	793	peaks1868	39.4546	Intron (ENSSSCT00000072135/ENSSSCG00000004225, intron 2 of 5)
12	45138610	45139157	548	peaks18722	14.8624	Intron (ENSSSCT00000019351/ENSSSCG00000017779, intron 8 of 15)
12	45225319	45225641	323	peaks18727	2.89436	Distal Intergenic
12	45331401	45331732	332	peaks18729	4.44754	Intron (ENSSSCT00000023408/ENSSSCG00000017783, intron 21 of 21)
12	45527214	45527633	420	peaks18744	16.3188	Distal Intergenic
12	47089403	47089978	576	peaks18826	7.06181	Promoter (1-2kb)
12	47191958	47192317	360	peaks18833	6.46932	Promoter (1-2kb)
12	47226863	47227718	856	peaks18835	34.436	Intron (ENSSSCT00000054724/ENSSSCG00000017812, intron 13 of 19)
12	47429029	47429531	503	peaks18842	4.44754	Intron (ENSSSCT00000039311/ENSSSCG00000036705, intron 4 of 7)
12	47721443	47721992	550	peaks18859	25.1307	Intron (ENSSSCT00000030204/ENSSSCG00000030707, intron 7 of 11)
12	47752839	47753145	307	peaks18862	11.1364	Intron (ENSSSCT00000083100/ENSSSCG00000025248, intron 10 of 11)
12	48150167	48150730	564	peaks18894	10.5597	Intron (ENSSSCT00000025961/ENSSSCG00000028078, intron 4 of 14)
12	48269842	48270451	610	peaks18902	30.9132	Exon (ENSSSCT00000019401/ENSSSCG00000017826, exon 13 of 20)
1	37921873	37922638	766	peaks1891	66.9246	Exon (ENSSSCT00000095481/ENSSSCG00000058521, exon 2 of 3)
12	48324471	48324763	293	peaks18910	7.02196	Intron (ENSSSCT00000019401/ENSSSCG00000017826, intron 10 of 19)
12	48325400	48326197	798	peaks18911	45.0953	Intron (ENSSSCT00000019401/ENSSSCG00000017826, intron 10 of 19)
12	48334145	48334760	616	peaks18913	43.7138	Intron (ENSSSCT00000019401/ENSSSCG00000017826, intron 9 of 19)
12	48369447	48370133	687	peaks18915	27.2528	Exon (ENSSSCT00000019401/ENSSSCG00000017826, exon 7 of 20)
12	48460229	48461199	971	peaks18922	68.6258	Exon (ENSSSCT00000041105/ENSSSCG00000017829, exon 24 of 26)
12	48761736	48762118	383	peaks18934	6.21832	Promoter (1-2kb)
12	49711288	49711915	628	peaks18948	18.0699	Promoter (2-3kb)
12	49825630	49826508	879	peaks18955	12.4352	Exon (ENSSSCT00000038453/ENSSSCG00000017869, exon 20 of 29)
12	49872428	49873716	1289	peaks18958	18.5282	Intron (ENSSSCT00000035080/ENSSSCG00000017869, intron 1 of 30)
12	49930944	49931672	729	peaks18962	69.6251	Exon (ENSSSCT00000019449/ENSSSCG00000017873, exon 12 of 17)
12	50109496	50109849	354	peaks18969	20.545	Intron (ENSSSCT00000052462/ENSSSCG00000032049, intron 13 of 55)
12	50246685	50247144	460	peaks18973	12.9788	Intron (ENSSSCT00000019454/ENSSSCG00000017877, intron 1 of 23)
1	37983260	37983861	602	peaks1898	14.0033	Intron (ENSSSCT00000094694/ENSSSCG00000058521, intron 1 of 1)
12	50663598	50664177	580	peaks19000	11.7381	Distal Intergenic
12	50749704	50749961	258	peaks19004	2.89436	Promoter (<=1kb)
12	50760612	50761581	970	peaks19006	62.7819	Intron (ENSSSCT00000038443/ENSSSCG00000017890, intron 6 of 17)
12	51431001	51431715	715	peaks19034	12.1596	Promoter (1-2kb)
12	51600114	51600800	687	peaks19043	50.9072	Exon (ENSSSCT00000045340/ENSSSCG00000033706, exon 13 of 18)
12	51614276	51614733	458	peaks19045	27.1106	Exon (ENSSSCT00000048601/ENSSSCG00000017895, exon 15 of 20)
12	51616306	51616781	476	peaks19046	24.3768	Intron (ENSSSCT00000048601/ENSSSCG00000017895, intron 14 of 19)
12	52160428	52160749	322	peaks19086	4.44754	Promoter (<=1kb)
1	39383991	39384320	330	peaks1914	5.95832	Intron (ENSSSCT00000077226/ENSSSCG00000027613, intron 12 of 40)
1	39385970	39386618	649	peaks1915	58.3858	Intron (ENSSSCT00000077226/ENSSSCG00000027613, intron 12 of 40)
1	39717819	39718701	883	peaks1920	30.9572	Intron (ENSSSCT00000051787/ENSSSCG00000004232, intron 3 of 5)
1	39736321	39736787	467	peaks1921	5.28243	Intron (ENSSSCT00000051787/ENSSSCG00000004232, intron 3 of 5)
12	53966748	53967250	503	peaks19213	14.0318	Promoter (2-3kb)
12	56085709	56086517	809	peaks19281	45.5598	Intron (ENSSSCT00000019610/ENSSSCG00000018015, intron 11 of 68)
12	56122649	56123109	461	peaks19283	14.1054	Intron (ENSSSCT00000019610/ENSSSCG00000018015, intron 19 of 68)
12	56299225	56299783	559	peaks19287	7.98413	Intron (ENSSSCT00000019610/ENSSSCG00000018015, intron 59 of 68)
12	56710670	56710964	295	peaks19303	4.74829	Distal Intergenic
12	57146553	57146998	446	peaks19330	9.92878	Intron (ENSSSCT00000054218/ENSSSCG00000018019, intron 3 of 21)
12	57379963	57380551	589	peaks19338	20.6197	Promoter (<=1kb)
12	57648899	57649439	541	peaks19340	20.7567	Intron (ENSSSCT00000042598/ENSSSCG00000038622, intron 2 of 2)
12	57661256	57662068	813	peaks19341	45.082	Intron (ENSSSCT00000042598/ENSSSCG00000038622, intron 2 of 2)
12	57698862	57699217	356	peaks19343	24.2047	Intron (ENSSSCT00000042598/ENSSSCG00000038622, intron 2 of 2)
12	58263316	58263980	665	peaks19363	21.2374	Intron (ENSSSCT00000082995/ENSSSCG00000054988, intron 1 of 3)
12	58282077	58282758	682	peaks19364	44.0976	Intron (ENSSSCT00000082995/ENSSSCG00000054988, intron 2 of 3)
12	58721366	58721957	592	peaks19369	16.6655	Promoter (2-3kb)
12	59346384	59346683	300	peaks19413	3.6503	Intron (ENSSSCT00000103113/ENSSSCG00000018039, intron 17 of 40)
1	40142957	40143725	769	peaks1942	46.3972	Distal Intergenic
12	60078871	60079170	300	peaks19441	14.7651	Distal Intergenic
1	4605556	4606821	1266	peaks195	62.376	Distal Intergenic
1	40349994	40350722	729	peaks1953	53.5348	Distal Intergenic
1	40350997	40351513	517	peaks1954	8.27723	Distal Intergenic
12	61496850	61497386	537	peaks19552	6.7683	Distal Intergenic
12	61525904	61526363	460	peaks19554	6.15184	Promoter (<=1kb)
13	960234	960821	588	peaks19590	13.3433	Intron (ENSSSCT00000012241/ENSSSCG00000011178, intron 16 of 16)
13	962102	962717	616	peaks19591	6.23024	Intron (ENSSSCT00000012241/ENSSSCG00000011178, intron 16 of 16)
13	1011047	1012207	1161	peaks19594	35.2785	Exon (ENSSSCT00000012242/ENSSSCG00000011179, exon 7 of 10)
13	1255803	1256355	553	peaks19606	26.9556	Intron (ENSSSCT00000012244/ENSSSCG00000011181, intron 12 of 15)
13	1383075	1383601	527	peaks19607	15.2023	Intron (ENSSSCT00000012244/ENSSSCG00000011181, intron 3 of 15)
13	1469430	1470238	809	peaks19614	29.094	Exon (ENSSSCT00000083235/ENSSSCG00000011183, exon 23 of 30)
13	1697774	1698616	843	peaks19622	26.8981	Distal Intergenic
13	1704823	1705527	705	peaks19623	37.6138	Distal Intergenic
13	1743636	1744265	630	peaks19626	8.1498	Intron (ENSSSCT00000061418/ENSSSCG00000029094, intron 2 of 18)
13	1748977	1749640	664	peaks19627	16.8091	Intron (ENSSSCT00000061418/ENSSSCG00000029094, intron 4 of 18)
13	1913162	1913741	580	peaks19632	31.9966	Intron (ENSSSCT00000053187/ENSSSCG00000037430, intron 16 of 22)
13	1931429	1932015	587	peaks19634	53.5886	Intron (ENSSSCT00000053187/ENSSSCG00000037430, intron 9 of 22)
1	40535358	40535864	507	peaks1965	9.92878	Distal Intergenic
13	2499450	2499833	384	peaks19652	19.0117	Intron (ENSSSCT00000022738/ENSSSCG00000030697, intron 18 of 21)
13	2568754	2569437	684	peaks19659	24.5495	Intron (ENSSSCT00000032548/ENSSSCG00000024938, intron 2 of 9)
13	2601646	2602289	644	peaks19662	121.738	Promoter (<=1kb)
13	2842888	2843258	371	peaks19673	28.1011	Promoter (1-2kb)
13	5026384	5026952	569	peaks19759	82.0395	Promoter (2-3kb)
13	6029248	6029577	330	peaks19774	3.6503	Distal Intergenic
13	6454765	6455312	548	peaks19783	5.15374	Exon (ENSSSCT00000050226/ENSSSCG00000011204, exon 11 of 16)
13	6470919	6471402	484	peaks19784	22.1637	Intron (ENSSSCT00000050226/ENSSSCG00000011204, intron 11 of 15)
13	7461660	7462576	917	peaks19810	49.9672	Distal Intergenic
13	7555362	7556094	733	peaks19813	28.7152	Downstream (<1kb)
13	7932488	7933234	747	peaks19819	37.1864	Distal Intergenic
13	8427293	8427574	282	peaks19833	2.60503	Intron (ENSSSCT00000012274/ENSSSCG00000011208, intron 2 of 7)
13	8477714	8478199	486	peaks19837	10.2897	Intron (ENSSSCT00000012274/ENSSSCG00000011208, intron 2 of 7)
13	8764169	8765038	870	peaks19849	48.1872	Exon (ENSSSCT00000069571/ENSSSCG00000048516, exon 3 of 3)
13	9032135	9032626	492	peaks19855	15.2023	Distal Intergenic
13	9724321	9724699	379	peaks19864	14.1054	Distal Intergenic
13	9755882	9756907	1026	peaks19866	40.0823	Distal Intergenic
1	40784167	40784695	529	peaks1987	36.4146	Distal Intergenic
13	10177738	10178627	890	peaks19886	67.518	Intron (ENSSSCT00000035075/ENSSSCG00000031392, intron 3 of 5)
13	10407506	10407932	427	peaks19891	6.15184	Distal Intergenic
1	40805486	40805869	384	peaks1990	6.84747	Distal Intergenic
13	11044644	11045323	680	peaks19926	5.89056	Intron (ENSSSCT00000064797/ENSSSCG00000036033, intron 2 of 10)
13	11568919	11569612	694	peaks19942	34.0121	Distal Intergenic
13	12222901	12223653	753	peaks19957	42.9071	Distal Intergenic
13	13017484	13018407	924	peaks19986	22.5034	Distal Intergenic
13	13439911	13440334	424	peaks19994	7.98413	Distal Intergenic
13	13477781	13478374	594	peaks19995	29.5102	Distal Intergenic
13	14094724	14095831	1108	peaks20019	29.7911	Distal Intergenic
13	14156825	14157714	890	peaks20022	25.4065	Distal Intergenic
13	14449679	14450327	649	peaks20031	22.1731	Distal Intergenic
13	14661641	14662049	409	peaks20034	7.98413	Distal Intergenic
13	14757351	14758009	659	peaks20038	8.09242	3' UTR
13	14859653	14860284	632	peaks20040	18.6058	Intron (ENSSSCT00000064782/ENSSSCG00000038376, intron 4 of 9)
13	15042892	15043870	979	peaks20044	16.1788	Intron (ENSSSCT00000089875/ENSSSCG00000036381, intron 1 of 16)
13	15180485	15181233	749	peaks20047	38.2302	Intron (ENSSSCT00000089875/ENSSSCG00000036381, intron 1 of 16)
13	15453541	15453953	413	peaks20051	3.6503	Intron (ENSSSCT00000089875/ENSSSCG00000036381, intron 2 of 16)
13	15868547	15869406	860	peaks20068	34.3879	Exon (ENSSSCT00000089875/ENSSSCG00000036381, exon 4 of 17)
13	16166805	16167336	532	peaks20080	13.9787	Intron (ENSSSCT00000089875/ENSSSCG00000036381, intron 6 of 16)
13	16252339	16253213	875	peaks20082	40.0341	Intron (ENSSSCT00000089875/ENSSSCG00000036381, intron 8 of 16)
13	16344257	16344879	623	peaks20086	11.9645	Intron (ENSSSCT00000089875/ENSSSCG00000036381, intron 12 of 16)
13	16375583	16376413	831	peaks20087	138.188	Intron (ENSSSCT00000089875/ENSSSCG00000036381, intron 12 of 16)
13	16396513	16397173	661	peaks20088	143.916	Intron (ENSSSCT00000089875/ENSSSCG00000036381, intron 13 of 16)
13	16458652	16458921	270	peaks20089	5.28243	3' UTR
13	16694433	16694992	560	peaks20095	36.1054	Distal Intergenic
13	16704211	16705007	797	peaks20096	19.4593	Distal Intergenic
13	16834450	16835069	620	peaks20099	10.9003	Intron (ENSSSCT00000035130/ENSSSCG00000011226, intron 3 of 6)
13	17189405	17189843	439	peaks20104	12.0639	Distal Intergenic
13	18063746	18064300	555	peaks20124	8.53361	Distal Intergenic
13	18108552	18109104	553	peaks20128	30.7641	Distal Intergenic
13	18408277	18408923	647	peaks20146	8.30326	Distal Intergenic
13	18732045	18732473	429	peaks20155	4.81756	3' UTR
1	41064782	41065606	825	peaks2019	67.1028	Intron (ENSSSCT00000004689/ENSSSCG00000004242, intron 2 of 34)
13	20686705	20687320	616	peaks20213	37.8243	Intron (ENSSSCT00000076421/ENSSSCG00000041299, intron 1 of 1)
13	20878808	20879366	559	peaks20218	26.8981	Distal Intergenic
13	21071715	21072230	516	peaks20227	13.856	Intron (ENSSSCT00000012305/ENSSSCG00000011238, intron 18 of 19)
13	21123878	21124366	489	peaks20229	36.4636	Distal Intergenic
13	21149730	21150225	496	peaks20231	14.0955	Distal Intergenic
13	21341304	21341866	563	peaks20237	26.365	Distal Intergenic
1	41405597	41405967	371	peaks2025	5.28243	Distal Intergenic
13	21741419	21741738	320	peaks20252	15.9906	Intron (ENSSSCT00000032516/ENSSSCG00000027738, intron 13 of 26)
13	21854353	21855048	696	peaks20259	5.28243	Intron (ENSSSCT00000027443/ENSSSCG00000024222, intron 8 of 18)
13	22154180	22155125	946	peaks20283	26.9319	Intron (ENSSSCT00000094770/ENSSSCG00000062556, intron 3 of 13)
13	22236678	22237054	377	peaks20287	7.98413	Intron (ENSSSCT00000070002/ENSSSCG00000062556, intron 3 of 3)
1	41598114	41598885	772	peaks2029	35.9756	Distal Intergenic
13	22374744	22375097	354	peaks20290	6.68775	Intron (ENSSSCT00000072364/ENSSSCG00000011245, intron 11 of 27)
13	22378757	22379404	648	peaks20291	13.163	Exon (ENSSSCT00000072364/ENSSSCG00000011245, exon 12 of 28)
13	23181917	23182416	500	peaks20324	42.549	Intron (ENSSSCT00000040460/ENSSSCG00000011254, intron 3 of 15)
13	23425729	23426132	404	peaks20331	12.2687	Promoter (<=1kb)
13	23707153	23707620	468	peaks20341	9.92878	Distal Intergenic
13	23973849	23974564	716	peaks20360	76.9714	Distal Intergenic
13	24009626	24009920	295	peaks20363	8.9434	Promoter (2-3kb)
13	24380721	24381456	736	peaks20376	19.2812	Intron (ENSSSCT00000012337/ENSSSCG00000011269, intron 2 of 17)
13	24541781	24542417	637	peaks20383	44.8954	Intron (ENSSSCT00000012337/ENSSSCG00000011269, intron 13 of 17)
13	24601793	24602270	478	peaks20388	5.75172	Distal Intergenic
13	24606653	24607069	417	peaks20389	9.29101	Distal Intergenic
13	24833282	24833815	534	peaks20397	36.1835	Distal Intergenic
13	25694284	25694771	488	peaks20418	13.0221	Intron (ENSSSCT00000042446/ENSSSCG00000025408, intron 16 of 35)
13	25986545	25987081	537	peaks20449	21.1582	Downstream (<1kb)
13	26255701	26256598	898	peaks20472	70.3956	Intron (ENSSSCT00000089400/ENSSSCG00000050245, intron 3 of 17)
13	26277595	26277882	288	peaks20477	7.94504	Downstream (<1kb)
13	26296729	26297028	300	peaks20480	4.45131	Intron (ENSSSCT00000083328/ENSSSCG00000031154, intron 2 of 2)
13	26324435	26324810	376	peaks20487	2.83911	3' UTR
13	26391234	26391983	750	peaks20492	26.2275	Distal Intergenic
13	26538586	26539258	673	peaks20496	29.1272	Distal Intergenic
13	26858492	26859115	624	peaks20509	16.2865	Intron (ENSSSCT00000012366/ENSSSCG00000011296, intron 13 of 14)
13	27594420	27594797	378	peaks20523	14.1054	Intron (ENSSSCT00000022484/ENSSSCG00000029268, intron 5 of 21)
13	28876498	28876952	455	peaks20568	14.1054	Intron (ENSSSCT00000093670/ENSSSCG00000027176, intron 12 of 20)
13	29095667	29096201	535	peaks20573	19.4754	Promoter (<=1kb)
13	29274950	29275812	863	peaks20585	45.4379	Distal Intergenic
13	29520142	29520684	543	peaks20595	6.20108	Intron (ENSSSCT00000047472/ENSSSCG00000026945, intron 2 of 9)
13	29885049	29885976	928	peaks20617	46.6111	3' UTR
13	30322006	30322592	587	peaks20629	50.309	Promoter (1-2kb)
13	31047645	31048222	578	peaks20656	23.6133	Promoter (1-2kb)
13	32971826	32972122	297	peaks20785	7.9736	Intron (ENSSSCT00000045214/ENSSSCG00000011412, intron 1 of 37)
13	34035466	34035852	387	peaks20823	5.75172	Promoter (<=1kb)
13	34916344	34917072	729	peaks20876	62.9021	Exon (ENSSSCT00000041937/ENSSSCG00000011451, exon 11 of 22)
13	35390113	35390867	755	peaks20905	63.9131	Promoter (<=1kb)
1	43243659	43245527	1869	peaks2091	12.3351	Distal Intergenic
13	35498957	35499381	425	peaks20913	18.9131	Intron (ENSSSCT00000080998/ENSSSCG00000011455, intron 1 of 46)
13	36424550	36425177	628	peaks20949	19.6208	Intron (ENSSSCT00000059205/ENSSSCG00000027019, intron 3 of 37)
13	36915979	36916435	457	peaks20958	11.0484	Intron (ENSSSCT00000059205/ENSSSCG00000027019, intron 27 of 37)
13	36950837	36951529	693	peaks20960	60.2511	Exon (ENSSSCT00000059205/ENSSSCG00000027019, exon 34 of 38)
13	37111456	37111971	516	peaks20961	25.9495	Distal Intergenic
13	37195822	37196358	537	peaks20963	6.15184	Distal Intergenic
13	37440242	37440621	380	peaks20968	7.98413	Intron (ENSSSCT00000040948/ENSSSCG00000024417, intron 18 of 18)
13	38384701	38384992	292	peaks20982	6.15184	Distal Intergenic
13	38832776	38833329	554	peaks21011	26.1351	Distal Intergenic
1	43408085	43408701	617	peaks2103	6.53835	Intron (ENSSSCT00000004696/ENSSSCG00000004249, intron 2 of 14)
13	39752189	39753055	867	peaks21050	120.488	Distal Intergenic
13	39760513	39761152	640	peaks21051	52.505	Distal Intergenic
13	39774427	39775304	878	peaks21052	33.9941	Promoter (<=1kb)
13	39887411	39887792	382	peaks21063	7.94023	Exon (ENSSSCT00000041927/ENSSSCG00000011471, exon 20 of 37)
13	39985066	39985767	702	peaks21071	51.9867	Distal Intergenic
13	40147555	40148237	683	peaks21087	50.701	Exon (ENSSSCT00000012556/ENSSSCG00000011474, exon 17 of 18)
1	43587825	43588180	356	peaks2110	8.9434	Distal Intergenic
13	40317209	40317579	371	peaks21102	2.89436	Intron (ENSSSCT00000044053/ENSSSCG00000033189, intron 1 of 4)
13	40717553	40717999	447	peaks21113	46.7824	Intron (ENSSSCT00000043255/ENSSSCG00000011482, intron 4 of 15)
13	40827307	40828003	697	peaks21118	21.8369	Distal Intergenic
13	40848655	40849562	908	peaks21119	39.3626	Distal Intergenic
13	41686641	41686999	359	peaks21129	12.037	Intron (ENSSSCT00000068704/ENSSSCG00000035818, intron 1 of 3)
13	41687400	41688149	750	peaks21130	26.0971	Intron (ENSSSCT00000068704/ENSSSCG00000035818, intron 1 of 3)
13	41693456	41694292	837	peaks21131	38.9095	Intron (ENSSSCT00000068704/ENSSSCG00000035818, intron 1 of 3)
13	41905409	41905996	588	peaks21136	11.9729	Intron (ENSSSCT00000037277/ENSSSCG00000035818, intron 2 of 6)
1	43613092	43613844	753	peaks2114	13.818	Distal Intergenic
13	42066521	42067289	769	peaks21140	64.0999	Intron (ENSSSCT00000037277/ENSSSCG00000035818, intron 2 of 6)
13	42141950	42142595	646	peaks21142	11.9476	Intron (ENSSSCT00000037277/ENSSSCG00000035818, intron 2 of 6)
13	42702241	42702782	542	peaks21154	15.437	Distal Intergenic
13	43276449	43277050	602	peaks21175	34.313	Intron (ENSSSCT00000102597/ENSSSCG00000054111, intron 1 of 1)
13	43277400	43278274	875	peaks21176	44.8393	Intron (ENSSSCT00000102597/ENSSSCG00000054111, intron 1 of 1)
13	43358504	43359192	689	peaks21182	65.4734	Promoter (1-2kb)
13	43453695	43454128	434	peaks21186	6.28285	Promoter (1-2kb)
1	43683044	43683783	740	peaks2119	38.8548	Intron (ENSSSCT00000004697/ENSSSCG00000004250, intron 7 of 7)
13	43520455	43521086	632	peaks21190	26.1357	Distal Intergenic
13	43650555	43651431	877	peaks21193	22.5721	Intron (ENSSSCT00000012568/ENSSSCG00000011485, intron 3 of 27)
1	43860542	43861403	862	peaks2120	60.9806	Distal Intergenic
13	44903468	44904119	652	peaks21216	44.7124	Promoter (<=1kb)
13	44918078	44919031	954	peaks21218	229.337	Intron (ENSSSCT00000076137/ENSSSCG00000027617, intron 2 of 2)
13	45158306	45158618	313	peaks21221	5.77307	Exon (ENSSSCT00000051714/ENSSSCG00000027617, exon 5 of 6)
13	45337761	45338402	642	peaks21226	41.5997	Intron (ENSSSCT00000081778/ENSSSCG00000011491, intron 5 of 7)
13	45451914	45452502	589	peaks21235	8.94539	Intron (ENSSSCT00000048532/ENSSSCG00000011493, intron 4 of 10)
13	45684500	45685127	628	peaks21251	18.5902	Intron (ENSSSCT00000012578/ENSSSCG00000011495, intron 3 of 8)
13	45707853	45708142	290	peaks21252	7.10927	Intron (ENSSSCT00000012578/ENSSSCG00000011495, intron 3 of 8)
13	45977718	45978309	592	peaks21273	21.4965	Distal Intergenic
13	46095936	46096232	297	peaks21283	7.51596	Intron (ENSSSCT00000012579/ENSSSCG00000011496, intron 27 of 39)
13	46210742	46211169	428	peaks21294	29.2207	Promoter (1-2kb)
13	46978769	46979345	577	peaks21327	24.9771	Exon (ENSSSCT00000052727/ENSSSCG00000011497, exon 12 of 23)
13	47009919	47010379	461	peaks21329	28.0018	Intron (ENSSSCT00000052727/ENSSSCG00000011497, intron 4 of 22)
13	47115004	47115531	528	peaks21335	11.9729	Intron (ENSSSCT00000052727/ENSSSCG00000011497, intron 2 of 22)
13	47257446	47258036	591	peaks21346	43.3792	Intron (ENSSSCT00000052727/ENSSSCG00000011497, intron 1 of 22)
13	47541960	47542315	356	peaks21358	16.7334	Intron (ENSSSCT00000052727/ENSSSCG00000011497, intron 1 of 22)
1	44309009	44309637	629	peaks2138	191.834	Exon (ENSSSCT00000079185/ENSSSCG00000004254, exon 10 of 15)
13	48041935	48042312	378	peaks21388	8.9434	Distal Intergenic
13	48103632	48104078	447	peaks21390	14.9641	Distal Intergenic
13	48394409	48395176	768	peaks21398	67.0831	Distal Intergenic
13	48608293	48608977	685	peaks21401	17.103	Distal Intergenic
13	50456885	50457302	418	peaks21423	15.1251	Exon (ENSSSCT00000012597/ENSSSCG00000011510, exon 10 of 18)
13	50634290	50635062	773	peaks21436	30.6564	Intron (ENSSSCT00000059635/ENSSSCG00000011511, intron 10 of 22)
13	50671109	50671717	609	peaks21438	13.0517	Intron (ENSSSCT00000059635/ENSSSCG00000011511, intron 7 of 22)
13	50721587	50722095	509	peaks21443	15.4836	Intron (ENSSSCT00000059635/ENSSSCG00000011511, intron 4 of 22)
13	51252874	51253678	805	peaks21463	25.5517	Intron (ENSSSCT00000046150/ENSSSCG00000011514, intron 1 of 9)
13	51267084	51267434	351	peaks21464	11.6918	Intron (ENSSSCT00000046150/ENSSSCG00000011514, intron 1 of 9)
13	51268458	51269532	1075	peaks21465	64.5624	Intron (ENSSSCT00000046150/ENSSSCG00000011514, intron 1 of 9)
13	51361450	51362142	693	peaks21472	36.404	Intron (ENSSSCT00000046150/ENSSSCG00000011514, intron 2 of 9)
13	51411589	51412080	492	peaks21475	9.19931	Intron (ENSSSCT00000046150/ENSSSCG00000011514, intron 8 of 9)
13	51430466	51431359	894	peaks21476	95.2704	Distal Intergenic
13	51979278	51979933	656	peaks21489	21.2468	Distal Intergenic
13	52378384	52379196	813	peaks21499	49.0365	Exon (ENSSSCT00000022793/ENSSSCG00000027675, exon 9 of 16)
13	52569406	52570237	832	peaks21521	50.9785	Intron (ENSSSCT00000022793/ENSSSCG00000027675, intron 1 of 15)
13	52619243	52620010	768	peaks21529	7.9642	Intron (ENSSSCT00000053905/ENSSSCG00000027675, intron 2 of 17)
13	52651415	52652259	845	peaks21534	35.7253	Intron (ENSSSCT00000053905/ENSSSCG00000027675, intron 2 of 17)
13	52721351	52721987	637	peaks21539	21.6449	Intron (ENSSSCT00000053905/ENSSSCG00000027675, intron 1 of 17)
13	52781157	52781907	751	peaks21546	43.0445	Intron (ENSSSCT00000012602/ENSSSCG00000027675, intron 1 of 16)
1	44860371	44861289	919	peaks2155	29.8309	Intron (ENSSSCT00000091987/ENSSSCG00000053030, intron 3 of 5)
13	52921748	52923360	1613	peaks21561	42.5622	Distal Intergenic
13	52996990	52997348	359	peaks21571	4.64443	Distal Intergenic
13	53049969	53050592	624	peaks21572	17.6763	Distal Intergenic
13	53369124	53370586	1463	peaks21586	38.2585	Distal Intergenic
13	53699793	53700813	1021	peaks21595	137.026	Distal Intergenic
13	54257656	54258556	901	peaks21623	52.7659	Intron (ENSSSCT00000012607/ENSSSCG00000011519, intron 3 of 6)
13	54392517	54393265	749	peaks21632	48.249	Distal Intergenic
13	54771606	54772166	561	peaks21640	14.6512	Intron (ENSSSCT00000072692/ENSSSCG00000011521, intron 3 of 9)
13	54832960	54833467	508	peaks21644	6.72384	Intron (ENSSSCT00000072692/ENSSSCG00000011521, intron 3 of 9)
13	54894308	54894726	419	peaks21645	10.8774	Intron (ENSSSCT00000072692/ENSSSCG00000011521, intron 1 of 9)
13	54916300	54916863	564	peaks21647	16.4611	Distal Intergenic
1	45151931	45152445	515	peaks2165	23.312	Distal Intergenic
13	55000700	55001562	863	peaks21651	13.9494	Distal Intergenic
13	55191116	55191407	292	peaks21658	9.78951	Distal Intergenic
13	55320016	55320679	664	peaks21664	7.73125	Distal Intergenic
13	55550171	55550856	686	peaks21668	20.2508	Distal Intergenic
1	45201028	45201536	509	peaks2168	5.75172	Distal Intergenic
13	55948547	55949036	490	peaks21688	26.7024	Intron (ENSSSCT00000012610/ENSSSCG00000011522, intron 2 of 23)
13	56501147	56501816	670	peaks21697	12.7216	Distal Intergenic
13	56507705	56508160	456	peaks21698	25.8649	Distal Intergenic
13	56534981	56536174	1194	peaks21699	17.049	Distal Intergenic
13	56792986	56793372	387	peaks21701	3.07903	Distal Intergenic
13	56884999	56885823	825	peaks21704	15.0032	Intron (ENSSSCT00000038210/ENSSSCG00000011524, intron 2 of 24)
13	57239433	57239950	518	peaks21712	49.823	Distal Intergenic
13	57959338	57960009	672	peaks21717	11.9729	Intron (ENSSSCT00000040321/ENSSSCG00000038152, intron 11 of 23)
13	59024314	59024924	611	peaks21723	18.0732	Intron (ENSSSCT00000086762/ENSSSCG00000011527, intron 2 of 25)
13	59430921	59431465	545	peaks21725	9.4625	Intron (ENSSSCT00000086762/ENSSSCG00000011527, intron 6 of 25)
13	60573731	60574187	457	peaks21750	33.639	Intron (ENSSSCT00000089795/ENSSSCG00000041465, intron 7 of 8)
13	60936464	60937159	696	peaks21758	39.9451	Promoter (2-3kb)
13	60958036	60958301	266	peaks21761	3.6503	Intron (ENSSSCT00000061387/ENSSSCG00000011532, intron 7 of 8)
13	60960374	60960868	495	peaks21762	8.20246	Intron (ENSSSCT00000061387/ENSSSCG00000011532, intron 7 of 8)
13	60967447	60968800	1354	peaks21763	92.4921	Intron (ENSSSCT00000061387/ENSSSCG00000011532, intron 7 of 8)
13	61130236	61130876	641	peaks21775	9.62301	Intron (ENSSSCT00000077928/ENSSSCG00000023437, intron 4 of 12)
13	61144152	61144727	576	peaks21777	14.2946	Intron (ENSSSCT00000077928/ENSSSCG00000023437, intron 4 of 12)
13	61207124	61207849	726	peaks21784	26.0171	Exon (ENSSSCT00000077928/ENSSSCG00000023437, exon 11 of 13)
13	61214320	61214990	671	peaks21786	56.1678	Intron (ENSSSCT00000041714/ENSSSCG00000023437, intron 11 of 57)
13	61239731	61240303	573	peaks21789	26.3666	Intron (ENSSSCT00000041714/ENSSSCG00000023437, intron 22 of 57)
13	61305719	61306029	311	peaks21795	5.71898	Intron (ENSSSCT00000041714/ENSSSCG00000023437, intron 40 of 57)
13	61349936	61350652	717	peaks21801	20.3198	Exon (ENSSSCT00000041714/ENSSSCG00000023437, exon 49 of 58)
13	61373082	61373624	543	peaks21803	26.9526	Intron (ENSSSCT00000041714/ENSSSCG00000023437, intron 56 of 57)
13	61376231	61376739	509	peaks21804	17.2569	Intron (ENSSSCT00000041714/ENSSSCG00000023437, intron 56 of 57)
13	61377644	61378262	619	peaks21805	28.4366	Intron (ENSSSCT00000041714/ENSSSCG00000023437, intron 56 of 57)
13	61569376	61569688	313	peaks21816	12.5765	Distal Intergenic
13	61598258	61598730	473	peaks21818	13.2856	Distal Intergenic
13	61603008	61603632	625	peaks21820	8.61752	Distal Intergenic
13	61611295	61611716	422	peaks21821	17.5704	Distal Intergenic
13	61847647	61848298	652	peaks21834	30.8899	Distal Intergenic
13	61855683	61856487	805	peaks21835	23.1822	Distal Intergenic
13	61872450	61872983	534	peaks21836	20.3969	Distal Intergenic
13	61914239	61914769	531	peaks21837	12.7545	Distal Intergenic
1	45497189	45498022	834	peaks2184	60.1255	Distal Intergenic
13	62290991	62291721	731	peaks21843	18.6058	Distal Intergenic
13	64026928	64027607	680	peaks21859	5.28243	Intron (ENSSSCT00000060634/ENSSSCG00000023891, intron 8 of 10)
13	64162651	64163664	1014	peaks21860	53.9513	Intron (ENSSSCT00000059175/ENSSSCG00000023891, intron 9 of 9)
13	64169296	64170305	1010	peaks21861	80.1586	Intron (ENSSSCT00000059175/ENSSSCG00000023891, intron 9 of 9)
13	64353942	64354298	357	peaks21863	7.05312	Distal Intergenic
13	64919880	64920693	814	peaks21870	147.211	Distal Intergenic
13	64939969	64940485	517	peaks21873	12.6737	Intron (ENSSSCT00000078504/ENSSSCG00000011538, intron 1 of 4)
13	64941871	64942290	420	peaks21874	3.40603	Intron (ENSSSCT00000078504/ENSSSCG00000011538, intron 1 of 4)
13	64975420	64976745	1326	peaks21876	64.0994	Intron (ENSSSCT00000078504/ENSSSCG00000011538, intron 3 of 4)
13	65144409	65145008	600	peaks21885	19.3802	Intron (ENSSSCT00000051112/ENSSSCG00000021585, intron 1 of 1)
13	65334728	65335158	431	peaks21888	7.79408	Intron (ENSSSCT00000065083/ENSSSCG00000026158, intron 4 of 13)
13	65457827	65458754	928	peaks21894	31.6571	Intron (ENSSSCT00000072818/ENSSSCG00000033624, intron 4 of 21)
13	65509798	65510370	573	peaks21895	20.9539	Intron (ENSSSCT00000072818/ENSSSCG00000033624, intron 2 of 21)
13	65547815	65548605	791	peaks21898	138.447	Intron (ENSSSCT00000059432/ENSSSCG00000033624, intron 1 of 20)
13	65593284	65594068	785	peaks21900	44.3879	Intron (ENSSSCT00000059432/ENSSSCG00000033624, intron 1 of 20)
13	65651601	65652562	962	peaks21904	31.0032	Intron (ENSSSCT00000074709/ENSSSCG00000033624, intron 3 of 13)
13	65781299	65782109	811	peaks21912	33.6093	Intron (ENSSSCT00000048743/ENSSSCG00000011540, intron 1 of 23)
13	65818843	65819315	473	peaks21916	7.73125	Exon (ENSSSCT00000048743/ENSSSCG00000011540, exon 12 of 24)
13	65855537	65855876	340	peaks21917	7.50862	Promoter (<=1kb)
1	45988824	45989195	372	peaks2192	15.583	Distal Intergenic
13	66004632	66005136	505	peaks21923	19.4754	Exon (ENSSSCT00000040278/ENSSSCG00000054876, exon 13 of 20)
13	66025934	66026444	511	peaks21925	7.55477	Intron (ENSSSCT00000012638/ENSSSCG00000011548, intron 2 of 13)
1	46083929	46084648	720	peaks2193	32.362	Distal Intergenic
1	46185808	46186425	618	peaks2194	17.4533	Distal Intergenic
13	66356690	66357458	769	peaks21950	53.8152	Intron (ENSSSCT00000051036/ENSSSCG00000011570, intron 1 of 12)
13	66573386	66574010	625	peaks21956	7.73125	Intron (ENSSSCT00000056176/ENSSSCG00000023084, intron 10 of 20)
1	46472167	46472949	783	peaks2197	52.4668	Distal Intergenic
13	67523218	67523505	288	peaks21992	5.28243	Intron (ENSSSCT00000012667/ENSSSCG00000011575, intron 18 of 20)
13	67648582	67649319	738	peaks21998	49.0195	Intron (ENSSSCT00000040709/ENSSSCG00000011575, intron 18 of 18)
13	67892304	67893054	751	peaks22021	12.7089	Distal Intergenic
1	46741306	46741928	623	peaks2203	12.3794	Distal Intergenic
1	47239252	47239750	499	peaks2207	11.5184	Distal Intergenic
1	47286235	47287190	956	peaks2208	18.9188	Distal Intergenic
1	47313838	47314307	470	peaks2209	23.4912	Promoter (<=1kb)
1	47337796	47338666	871	peaks2210	88.8589	Distal Intergenic
13	69347824	69348405	582	peaks22103	34.0698	Distal Intergenic
13	69434447	69434712	266	peaks22107	2.89436	3' UTR
1	47387302	47387583	282	peaks2211	7.05312	Distal Intergenic
13	69789907	69790206	300	peaks22124	10.9391	Intron (ENSSSCT00000059990/ENSSSCG00000040594, intron 17 of 21)
1	47433965	47434376	412	peaks2213	19.7757	Distal Intergenic
13	69941808	69942180	373	peaks22130	12.3239	Distal Intergenic
13	70841919	70842655	737	peaks22177	41.5464	Distal Intergenic
13	70901788	70902581	794	peaks22181	60.1837	Distal Intergenic
1	48480938	48481633	696	peaks2222	10.9388	Distal Intergenic
13	72336323	72336786	464	peaks22245	22.7134	Intron (ENSSSCT00000012719/ENSSSCG00000011622, intron 4 of 6)
13	72502938	72503568	631	peaks22248	36.8841	Intron (ENSSSCT00000048543/ENSSSCG00000024134, intron 2 of 9)
13	72601707	72602317	611	peaks22254	12.3295	Intron (ENSSSCT00000024591/ENSSSCG00000021397, intron 3 of 8)
13	72851370	72851864	495	peaks22262	16.8441	Distal Intergenic
13	73674646	73675250	605	peaks22280	13.0285	Intron (ENSSSCT00000064607/ENSSSCG00000011628, intron 41 of 57)
13	73696170	73696454	285	peaks22281	6.15184	Exon (ENSSSCT00000064607/ENSSSCG00000011628, exon 53 of 58)
13	74052580	74052915	336	peaks22292	15.2023	Distal Intergenic
13	74325574	74326227	654	peaks22309	15.6879	Intron (ENSSSCT00000012734/ENSSSCG00000011635, intron 2 of 7)
1	49002569	49003343	775	peaks2232	28.0805	Intron (ENSSSCT00000066143/ENSSSCG00000004270, intron 3 of 31)
13	74487445	74488286	842	peaks22320	14.733	Intron (ENSSSCT00000012734/ENSSSCG00000011635, intron 3 of 7)
13	74619570	74620036	467	peaks22326	10.8023	Intron (ENSSSCT00000012735/ENSSSCG00000011636, intron 4 of 6)
1	49010774	49011266	493	peaks2233	17.576	Intron (ENSSSCT00000066143/ENSSSCG00000004270, intron 3 of 31)
13	74995089	74995592	504	peaks22340	14.1054	Intron (ENSSSCT00000069779/ENSSSCG00000011639, intron 5 of 6)
13	75087741	75088738	998	peaks22348	62.0344	Downstream (2-3kb)
13	75095441	75096080	640	peaks22350	46.1055	Intron (ENSSSCT00000076636/ENSSSCG00000044059, intron 1 of 1)
13	75109590	75109996	407	peaks22353	11.0342	Exon (ENSSSCT00000033693/ENSSSCG00000011641, exon 15 of 16)
13	75559215	75559742	528	peaks22392	25.6103	Distal Intergenic
13	75766782	75767244	463	peaks22399	8.17608	Intron (ENSSSCT00000012748/ENSSSCG00000011646, intron 3 of 10)
13	76687731	76688383	653	peaks22404	7.36179	Distal Intergenic
13	76730046	76730511	466	peaks22405	2.72093	Distal Intergenic
13	76743969	76744351	383	peaks22406	7.73125	Distal Intergenic
13	77806825	77807747	923	peaks22435	17.5052	Intron (ENSSSCT00000070573/ENSSSCG00000011652, intron 2 of 33)
1	49205904	49206554	651	peaks2244	69.4565	Intron (ENSSSCT00000066143/ENSSSCG00000004270, intron 6 of 31)
13	77874695	77875017	323	peaks22440	6.15184	Intron (ENSSSCT00000024187/ENSSSCG00000025701, intron 1 of 3)
1	49208462	49208911	450	peaks2245	7.89454	Intron (ENSSSCT00000066143/ENSSSCG00000004270, intron 6 of 31)
13	78207351	78207861	511	peaks22455	7.98413	Distal Intergenic
13	78787632	78788473	842	peaks22462	35.9994	Distal Intergenic
13	78842460	78842743	284	peaks22463	3.6503	Distal Intergenic
1	5331152	5332083	932	peaks225	120.524	Intron (ENSSSCT00000057322/ENSSSCG00000038153, intron 2 of 4)
13	79643770	79644395	626	peaks22505	52.6892	Distal Intergenic
13	79661407	79662210	804	peaks22506	32.362	Distal Intergenic
13	79746612	79747096	485	peaks22515	9.48525	Distal Intergenic
1	49305248	49305920	673	peaks2252	7.73125	Intron (ENSSSCT00000066143/ENSSSCG00000004270, intron 15 of 31)
13	80329308	80330059	752	peaks22536	54.2455	Promoter (2-3kb)
13	80392739	80393552	814	peaks22539	80.2466	Intron (ENSSSCT00000012769/ENSSSCG00000011664, intron 2 of 3)
13	80395673	80396128	456	peaks22540	16.8974	Intron (ENSSSCT00000012769/ENSSSCG00000011664, intron 2 of 3)
13	80634798	80635089	292	peaks22554	2.29789	Distal Intergenic
13	80955129	80955531	403	peaks22559	6.15184	Intron (ENSSSCT00000036993/ENSSSCG00000011666, intron 1 of 16)
13	80993676	80994468	793	peaks22560	20.7392	Intron (ENSSSCT00000036993/ENSSSCG00000011666, intron 1 of 16)
13	81172208	81172906	699	peaks22562	63.2474	Intron (ENSSSCT00000036993/ENSSSCG00000011666, intron 2 of 16)
13	81227356	81228105	750	peaks22565	20.7567	Intron (ENSSSCT00000036993/ENSSSCG00000011666, intron 2 of 16)
13	81416509	81417166	658	peaks22567	34.5507	Intron (ENSSSCT00000036993/ENSSSCG00000011666, intron 9 of 16)
13	81443414	81444009	596	peaks22568	8.34643	Intron (ENSSSCT00000036993/ENSSSCG00000011666, intron 12 of 16)
13	81931194	81931608	415	peaks22580	8.79624	Downstream (<1kb)
1	49703230	49703805	576	peaks2259	14.122	Distal Intergenic
13	82069877	82071644	1768	peaks22597	164.996	Intron (ENSSSCT00000060641/ENSSSCG00000022073, intron 1 of 6)
13	82078719	82079277	559	peaks22598	22.4923	Intron (ENSSSCT00000060641/ENSSSCG00000022073, intron 1 of 6)
1	5332779	5333179	401	peaks226	10.3315	Intron (ENSSSCT00000057322/ENSSSCG00000038153, intron 2 of 4)
1	49913974	49914729	756	peaks2261	19.406	Intron (ENSSSCT00000042299/ENSSSCG00000004272, intron 8 of 14)
13	82203020	82203884	865	peaks22613	32.3735	Distal Intergenic
13	82303294	82304201	908	peaks22626	43.3208	Intron (ENSSSCT00000053735/ENSSSCG00000011672, intron 7 of 23)
1	49961244	49962007	764	peaks2263	14.1404	Intron (ENSSSCT00000042299/ENSSSCG00000004272, intron 3 of 14)
13	83512421	83512810	390	peaks22672	22.5748	Intron (ENSSSCT00000012791/ENSSSCG00000011683, intron 7 of 8)
13	83525948	83526258	311	peaks22675	6.15184	Intron (ENSSSCT00000012791/ENSSSCG00000011683, intron 4 of 8)
13	83528617	83528906	290	peaks22676	4.81756	Intron (ENSSSCT00000012791/ENSSSCG00000011683, intron 4 of 8)
13	83540510	83541437	928	peaks22677	204.278	Intron (ENSSSCT00000012791/ENSSSCG00000011683, intron 2 of 8)
13	83578242	83578945	704	peaks22680	34.128	Intron (ENSSSCT00000012791/ENSSSCG00000011683, intron 2 of 8)
1	50147275	50148000	726	peaks2269	20.5113	Intron (ENSSSCT00000074211/ENSSSCG00000044472, intron 11 of 51)
13	83743887	83744459	573	peaks22697	12.6416	Intron (ENSSSCT00000055076/ENSSSCG00000011684, intron 23 of 27)
1	50149024	50149928	905	peaks2270	8.45335	Intron (ENSSSCT00000074211/ENSSSCG00000044472, intron 11 of 51)
13	83989300	83990039	740	peaks22705	31.2663	Intron (ENSSSCT00000041604/ENSSSCG00000011686, intron 14 of 15)
13	84058759	84059424	666	peaks22710	67.3693	Intron (ENSSSCT00000041604/ENSSSCG00000011686, intron 14 of 15)
13	84404585	84405354	770	peaks22718	26.2898	Intron (ENSSSCT00000041604/ENSSSCG00000011686, intron 4 of 15)
13	84514469	84515094	626	peaks22724	21.6091	Distal Intergenic
13	84524619	84525413	795	peaks22725	27.8681	Distal Intergenic
13	85110085	85110621	537	peaks22748	18.9183	Distal Intergenic
13	85440793	85441092	300	peaks22754	11.9729	Distal Intergenic
13	85718893	85719388	496	peaks22755	17.3678	Distal Intergenic
13	86214339	86215122	784	peaks22764	28.4531	Distal Intergenic
13	86475737	86476466	730	peaks22769	42.3592	Intron (ENSSSCT00000066221/ENSSSCG00000011689, intron 1 of 18)
13	86478797	86479409	613	peaks22770	21.8271	Intron (ENSSSCT00000066221/ENSSSCG00000011689, intron 1 of 18)
13	86556598	86557392	795	peaks22779	44.8995	5' UTR
13	86630192	86630802	611	peaks22782	66.9967	Downstream (<1kb)
13	87028232	87028839	608	peaks22790	7.05312	Distal Intergenic
13	87447031	87447617	587	peaks22794	14.0206	Distal Intergenic
13	87556750	87557525	776	peaks22796	21.9492	Distal Intergenic
13	88461355	88461937	583	peaks22815	24.4102	Distal Intergenic
13	89200130	89200557	428	peaks22842	23.0995	Distal Intergenic
13	89217410	89217679	270	peaks22843	7.93668	Distal Intergenic
13	89557223	89557868	646	peaks22859	11.4404	Distal Intergenic
13	89576784	89577362	579	peaks22862	26.5178	Distal Intergenic
13	89589521	89590999	1479	peaks22865	17.103	Downstream (<1kb)
13	89609847	89610517	671	peaks22868	25.9593	Distal Intergenic
13	89627464	89628390	927	peaks22869	89.0865	Distal Intergenic
13	89669399	89670128	730	peaks22871	75.2818	Distal Intergenic
13	89894435	89894712	278	peaks22897	17.9151	Distal Intergenic
13	90425954	90426636	683	peaks22925	24.4511	Distal Intergenic
13	90484209	90485165	957	peaks22932	151.249	Distal Intergenic
13	90527688	90528580	893	peaks22937	9.49995	Distal Intergenic
1	50885728	50886631	904	peaks2296	128.823	Intron (ENSSSCT00000052865/ENSSSCG00000004276, intron 4 of 8)
13	90937526	90937897	372	peaks22966	3.49632	Distal Intergenic
13	90982021	90982611	591	peaks22972	55.5265	Distal Intergenic
13	91066972	91067391	420	peaks22977	18.6271	Exon (ENSSSCT00000073524/ENSSSCG00000047943, exon 7 of 14)
13	91070592	91071236	645	peaks22978	33.3818	Exon (ENSSSCT00000073524/ENSSSCG00000047943, exon 5 of 14)
13	91195250	91195807	558	peaks22982	20.3768	Distal Intergenic
13	91285261	91286032	772	peaks22986	43.574	Intron (ENSSSCT00000012824/ENSSSCG00000011714, intron 2 of 37)
1	50915991	50916803	813	peaks2299	144.55	Intron (ENSSSCT00000052865/ENSSSCG00000004276, intron 5 of 8)
13	91359640	91360408	769	peaks22992	74.5005	Intron (ENSSSCT00000012824/ENSSSCG00000011714, intron 9 of 37)
13	91405443	91405950	508	peaks22996	13.5471	Intron (ENSSSCT00000012824/ENSSSCG00000011714, intron 13 of 37)
1	50924888	50925674	787	peaks2300	41.6409	Intron (ENSSSCT00000052865/ENSSSCG00000004276, intron 5 of 8)
13	91464186	91465314	1129	peaks23003	79.9747	Intron (ENSSSCT00000012824/ENSSSCG00000011714, intron 13 of 37)
13	91482612	91482971	360	peaks23004	12.4303	Intron (ENSSSCT00000012824/ENSSSCG00000011714, intron 13 of 37)
13	91485918	91487646	1729	peaks23005	87.9431	Intron (ENSSSCT00000012824/ENSSSCG00000011714, intron 13 of 37)
13	91509238	91509926	689	peaks23007	82.9453	3' UTR
13	91589625	91590377	753	peaks23010	102.881	Intron (ENSSSCT00000012824/ENSSSCG00000011714, intron 36 of 37)
13	91609110	91609873	764	peaks23011	44.0103	Intron (ENSSSCT00000012824/ENSSSCG00000011714, intron 36 of 37)
13	91620825	91621498	674	peaks23012	51.8897	Intron (ENSSSCT00000012824/ENSSSCG00000011714, intron 37 of 37)
1	50941428	50942019	592	peaks2302	5.69808	3' UTR
13	92152278	92152700	423	peaks23022	9.72734	Distal Intergenic
13	92325727	92326951	1225	peaks23026	14.1837	Distal Intergenic
13	92436893	92437572	680	peaks23030	36.4299	Distal Intergenic
13	92481404	92482006	603	peaks23032	20.07	Distal Intergenic
13	92804976	92805912	937	peaks23057	46.2966	Distal Intergenic
13	93075606	93076207	602	peaks23064	7.06121	Distal Intergenic
1	51092732	51093757	1026	peaks2307	82.349	Distal Intergenic
13	93240198	93241176	979	peaks23073	161.461	Distal Intergenic
13	93413128	93413464	337	peaks23095	3.6503	Distal Intergenic
13	93808268	93808852	585	peaks23104	24.9073	Distal Intergenic
13	93849265	93849785	521	peaks23105	13.4805	Distal Intergenic
13	93950893	93951155	263	peaks23106	3.07903	Distal Intergenic
13	93951722	93952012	291	peaks23107	7.30875	Distal Intergenic
13	93995458	93996226	769	peaks23109	16.0772	Distal Intergenic
1	51188027	51188659	633	peaks2311	12.9734	Distal Intergenic
13	94185565	94186224	660	peaks23119	22.2487	Intron (ENSSSCT00000030324/ENSSSCG00000024205, intron 4 of 13)
13	94741101	94741361	261	peaks23137	3.6503	Distal Intergenic
13	95521451	95521977	527	peaks23158	103.917	Intron (ENSSSCT00000068720/ENSSSCG00000026718, intron 3 of 25)
13	95610913	95611498	586	peaks23161	8.21223	5' UTR
13	95615697	95615981	285	peaks23162	9.67621	Intron (ENSSSCT00000068720/ENSSSCG00000026718, intron 2 of 25)
13	95658737	95659000	264	peaks23166	3.6503	3' UTR
13	95906743	95907028	286	peaks23176	1.5085	Distal Intergenic
13	96002748	96003607	860	peaks23182	57.6334	Promoter (1-2kb)
13	96257436	96258202	767	peaks23195	26.6422	Intron (ENSSSCT00000056065/ENSSSCG00000025810, intron 1 of 12)
13	96527751	96528619	869	peaks23224	108.408	Distal Intergenic
13	96899054	96899600	547	peaks23242	15.683	Distal Intergenic
13	96901458	96902090	633	peaks23243	47.4452	Distal Intergenic
13	96921914	96923019	1106	peaks23246	233.22	Distal Intergenic
13	98175681	98176104	424	peaks23288	8.85622	Intron (ENSSSCT00000027533/ENSSSCG00000027556, intron 6 of 9)
13	98195051	98195321	271	peaks23290	7.98413	Intron (ENSSSCT00000027533/ENSSSCG00000027556, intron 6 of 9)
13	99215588	99215869	282	peaks23319	2.55462	Intron (ENSSSCT00000080367/ENSSSCG00000011729, intron 1 of 8)
13	99322521	99323392	872	peaks23323	33.1781	Intron (ENSSSCT00000080367/ENSSSCG00000011729, intron 1 of 8)
13	99517121	99517938	818	peaks23333	40.5794	Intron (ENSSSCT00000080367/ENSSSCG00000011729, intron 3 of 8)
13	99533164	99533896	733	peaks23335	121.236	Intron (ENSSSCT00000080367/ENSSSCG00000011729, intron 3 of 8)
13	99648856	99649683	828	peaks23342	23.8259	Distal Intergenic
13	99722719	99723498	780	peaks23346	32.6773	Distal Intergenic
13	99779626	99780435	810	peaks23350	42.5612	Intron (ENSSSCT00000101602/ENSSSCG00000053584, intron 1 of 5)
13	99964139	99964826	688	peaks23361	10.9391	Intron (ENSSSCT00000055799/ENSSSCG00000011733, intron 17 of 18)
13	100114699	100115072	374	peaks23368	10.7178	Exon (ENSSSCT00000075653/ENSSSCG00000011731, exon 21 of 23)
13	100337480	100338219	740	peaks23379	30.8806	Distal Intergenic
13	100349009	100349815	807	peaks23380	44.7978	Promoter (<=1kb)
13	100402055	100403248	1194	peaks23384	13.0349	Distal Intergenic
1	5780310	5780897	588	peaks234	7.98413	Intron (ENSSSCT00000069514/ENSSSCG00000004032, intron 2 of 8)
13	100887999	100888575	577	peaks23410	24.9191	Distal Intergenic
13	101269251	101269978	728	peaks23424	51.9817	Distal Intergenic
13	101955082	101955448	367	peaks23426	8.10065	Distal Intergenic
13	101958180	101959042	863	peaks23427	29.5881	Distal Intergenic
13	103111692	103112170	479	peaks23447	18.0611	Distal Intergenic
13	103246419	103247446	1028	peaks23451	59.107	Distal Intergenic
13	103278047	103278789	743	peaks23453	176.739	Distal Intergenic
13	103692091	103692491	401	peaks23455	8.771	Distal Intergenic
13	104234000	104234705	706	peaks23458	32.6084	Distal Intergenic
13	104306992	104307967	976	peaks23460	122.428	Intron (ENSSSCT00000032326/ENSSSCG00000011735, intron 45 of 48)
13	104940088	104940449	362	peaks23466	3.92533	Distal Intergenic
13	106047544	106048309	766	peaks23477	127.554	Distal Intergenic
13	106210048	106210734	687	peaks23481	43.4645	Intron (ENSSSCT00000023640/ENSSSCG00000023393, intron 7 of 19)
13	106288916	106289751	836	peaks23487	45.3265	Distal Intergenic
13	106366823	106367415	593	peaks23489	22.1361	Intron (ENSSSCT00000012849/ENSSSCG00000011738, intron 18 of 18)
1	52010643	52011453	811	peaks2349	61.1152	Intron (ENSSSCT00000004730/ENSSSCG00000004280, intron 3 of 32)
13	106675560	106676052	493	peaks23503	3.6503	Distal Intergenic
13	106757248	106758577	1330	peaks23507	33.1838	Distal Intergenic
13	106918016	106918632	617	peaks23522	20.7709	Distal Intergenic
13	107363887	107364553	667	peaks23527	33.639	Exon (ENSSSCT00000093396/ENSSSCG00000059199, exon 1 of 1)
13	107899380	107899985	606	peaks23540	13.8009	Intron (ENSSSCT00000044795/ENSSSCG00000011743, intron 2 of 16)
13	108316797	108317177	381	peaks23567	7.98413	Intron (ENSSSCT00000091567/ENSSSCG00000011743, intron 1 of 16)
13	108813450	108813834	385	peaks23585	9.83522	Intron (ENSSSCT00000027451/ENSSSCG00000030467, intron 11 of 15)
13	108946663	108947598	936	peaks23596	52.3394	Intron (ENSSSCT00000045511/ENSSSCG00000011745, intron 2 of 17)
13	109059636	109060499	864	peaks23604	7.57853	Distal Intergenic
13	109077732	109078112	381	peaks23607	5.70745	Promoter (2-3kb)
13	109111079	109111805	727	peaks23610	23.5825	Distal Intergenic
13	109135567	109135977	411	peaks23614	8.16121	Intron (ENSSSCT00000012859/ENSSSCG00000011748, intron 5 of 8)
13	109191601	109192009	409	peaks23617	3.51669	Intron (ENSSSCT00000012859/ENSSSCG00000011748, intron 2 of 8)
13	109460943	109461409	467	peaks23626	30.8806	Exon (ENSSSCT00000105961/ENSSSCG00000057120, exon 1 of 1)
13	109633799	109634209	411	peaks23637	12.1781	Intron (ENSSSCT00000095571/ENSSSCG00000020927, intron 1 of 13)
13	109730890	109731399	510	peaks23642	13.8721	Intron (ENSSSCT00000041847/ENSSSCG00000028905, intron 12 of 30)
1	52549834	52550490	657	peaks2366	31.4277	Intron (ENSSSCT00000038363/ENSSSCG00000004281, intron 1 of 13)
13	110179455	110180126	672	peaks23661	16.856	Intron (ENSSSCT00000040699/ENSSSCG00000011750, intron 24 of 27)
13	110333164	110333886	723	peaks23676	18.5039	Intron (ENSSSCT00000040699/ENSSSCG00000011750, intron 2 of 27)
1	52718036	52718808	773	peaks2371	13.3765	Intron (ENSSSCT00000038363/ENSSSCG00000004281, intron 1 of 13)
13	110858860	110859360	501	peaks23734	69.0118	Intron (ENSSSCT00000058242/ENSSSCG00000011752, intron 11 of 26)
13	111006587	111007026	440	peaks23752	17.223	Intron (ENSSSCT00000059499/ENSSSCG00000020906, intron 5 of 6)
13	111427610	111428794	1185	peaks23774	31.2984	Intron (ENSSSCT00000060926/ENSSSCG00000038177, intron 12 of 13)
13	111429767	111430093	327	peaks23775	12.4363	Intron (ENSSSCT00000060926/ENSSSCG00000038177, intron 12 of 13)
13	111465695	111467029	1335	peaks23777	169.771	Intron (ENSSSCT00000060926/ENSSSCG00000038177, intron 8 of 13)
13	111641561	111642112	552	peaks23780	15.5292	Promoter (1-2kb)
13	111646598	111647372	775	peaks23781	20.3035	Promoter (2-3kb)
13	113201455	113201947	493	peaks23819	20.1413	Distal Intergenic
13	113362722	113363349	628	peaks23826	18.0737	Intron (ENSSSCT00000062119/ENSSSCG00000023871, intron 1 of 13)
13	113418673	113419123	451	peaks23829	4.44754	Intron (ENSSSCT00000062119/ENSSSCG00000023871, intron 1 of 13)
13	113445752	113446298	547	peaks23831	34.0837	Promoter (2-3kb)
13	113477229	113478009	781	peaks23833	49.6728	Intron (ENSSSCT00000062119/ENSSSCG00000023871, intron 2 of 13)
13	113624769	113625356	588	peaks23837	25.287	Intron (ENSSSCT00000062119/ENSSSCG00000023871, intron 4 of 13)
13	113725257	113726067	811	peaks23838	99.6891	Intron (ENSSSCT00000062119/ENSSSCG00000023871, intron 5 of 13)
13	113904774	113905467	694	peaks23840	21.8022	Intron (ENSSSCT00000062119/ENSSSCG00000023871, intron 9 of 13)
13	114955785	114956378	594	peaks23857	15.583	Distal Intergenic
13	115018756	115019560	805	peaks23860	79.358	Distal Intergenic
13	115145626	115146248	623	peaks23863	4.39636	Distal Intergenic
13	115605561	115606414	854	peaks23883	111.766	Distal Intergenic
13	115808223	115808696	474	peaks23898	10.9391	Promoter (1-2kb)
13	116016374	116016693	320	peaks23908	5.0338	Intron (ENSSSCT00000077361/ENSSSCG00000042021, intron 1 of 6)
13	116063311	116064116	806	peaks23910	83.8092	Intron (ENSSSCT00000077361/ENSSSCG00000042021, intron 2 of 6)
13	116441160	116442011	852	peaks23915	140.686	Distal Intergenic
13	116582246	116583088	843	peaks23925	50.4612	Distal Intergenic
13	117058271	117058713	443	peaks23933	8.771	Distal Intergenic
13	117255608	117256388	781	peaks23940	119.837	Intron (ENSSSCT00000039550/ENSSSCG00000030413, intron 10 of 21)
13	117321619	117321900	282	peaks23945	5.28243	Distal Intergenic
13	117678302	117679148	847	peaks23966	72.3877	3' UTR
13	117693124	117693690	567	peaks23968	101.248	Distal Intergenic
13	117845078	117845734	657	peaks23983	37.4718	Intron (ENSSSCT00000085275/ENSSSCG00000011766, intron 13 of 13)
1	53365372	53366294	923	peaks2399	21.0052	Intron (ENSSSCT00000004742/ENSSSCG00000004289, intron 23 of 26)
13	118071515	118072131	617	peaks24004	22.4325	Intron (ENSSSCT00000047015/ENSSSCG00000011766, intron 1 of 14)
13	118699657	118700582	926	peaks24014	23.5679	Distal Intergenic
13	120085758	120086242	485	peaks24042	42.2996	Distal Intergenic
13	120720895	120721726	832	peaks24057	59.6795	Distal Intergenic
13	120872433	120873327	895	peaks24066	64.7637	3' UTR
13	121236708	121237621	914	peaks24079	148.737	Intron (ENSSSCT00000058614/ENSSSCG00000021749, intron 14 of 26)
13	121330046	121330732	687	peaks24086	45.8328	Intron (ENSSSCT00000058614/ENSSSCG00000021749, intron 2 of 26)
13	121650212	121651021	810	peaks24099	17.0461	Intron (ENSSSCT00000050821/ENSSSCG00000011776, intron 2 of 32)
13	121917911	121918756	846	peaks24108	52.7557	Intron (ENSSSCT00000088317/ENSSSCG00000042409, intron 1 of 1)
13	121932736	121933117	382	peaks24109	13.444	Intron (ENSSSCT00000088317/ENSSSCG00000042409, intron 1 of 1)
13	122015565	122016964	1400	peaks24115	6.84747	Intron (ENSSSCT00000088317/ENSSSCG00000042409, intron 1 of 1)
1	53585118	53585673	556	peaks2412	12.7089	Distal Intergenic
1	53662420	53662693	274	peaks2413	14.1054	Distal Intergenic
1	53674787	53675424	638	peaks2414	19.7323	Distal Intergenic
13	122315269	122315990	722	peaks24144	55.0376	Distal Intergenic
13	122647557	122647920	364	peaks24161	3.23	Distal Intergenic
13	122735133	122735590	458	peaks24165	21.3173	Exon (ENSSSCT00000064248/ENSSSCG00000011788, exon 13 of 45)
13	123030462	123031246	785	peaks24177	209.27	Intron (ENSSSCT00000052369/ENSSSCG00000038724, intron 1 of 1)
13	123255221	123255598	378	peaks24193	10.8308	Intron (ENSSSCT00000062873/ENSSSCG00000011791, intron 2 of 15)
13	123310945	123311259	315	peaks24196	9.76829	Intron (ENSSSCT00000062873/ENSSSCG00000011791, intron 3 of 15)
13	123409432	123410363	932	peaks24201	287.835	Intron (ENSSSCT00000012905/ENSSSCG00000011793, intron 1 of 9)
13	123419337	123419730	394	peaks24203	16.7263	Promoter (<=1kb)
13	123497011	123497744	734	peaks24208	44.5386	Intron (ENSSSCT00000033522/ENSSSCG00000011795, intron 12 of 15)
13	123605265	123605742	478	peaks24216	16.7334	Intron (ENSSSCT00000033522/ENSSSCG00000011795, intron 2 of 15)
13	123752116	123752378	263	peaks24220	4.23644	Downstream (2-3kb)
1	54301997	54302738	742	peaks2424	23.2692	Distal Intergenic
13	124081382	124081696	315	peaks24241	6.08048	Intron (ENSSSCT00000027000/ENSSSCG00000022550, intron 10 of 24)
13	124272671	124273037	367	peaks24245	2.89436	Distal Intergenic
1	54324032	54324685	654	peaks2426	18.0846	Distal Intergenic
13	124631335	124631888	554	peaks24263	49.4953	Promoter (1-2kb)
13	124771267	124771743	477	peaks24270	9.81013	Distal Intergenic
13	125374575	125375672	1098	peaks24282	5.605	Downstream (1-2kb)
13	125550965	125551647	683	peaks24292	8.70563	Promoter (<=1kb)
13	125618683	125619616	934	peaks24297	107.804	Distal Intergenic
1	54390202	54390541	340	peaks2430	9.4782	Distal Intergenic
13	125705330	125706136	807	peaks24304	26.263	Distal Intergenic
13	125744553	125745082	530	peaks24306	7.48221	Promoter (1-2kb)
13	125753422	125753831	410	peaks24308	9.21443	Distal Intergenic
13	125760797	125761988	1192	peaks24309	90.4784	Distal Intergenic
13	125762943	125763263	321	peaks24310	9.028	Distal Intergenic
13	125825236	125826276	1041	peaks24315	125.336	Intron (ENSSSCT00000060974/ENSSSCG00000011811, intron 1 of 12)
13	125903087	125903424	338	peaks24324	4.11778	Intron (ENSSSCT00000060974/ENSSSCG00000011811, intron 2 of 12)
13	125945859	125946334	476	peaks24328	14.3821	Intron (ENSSSCT00000060974/ENSSSCG00000011811, intron 2 of 12)
13	126044326	126044676	351	peaks24333	5.25786	Intron (ENSSSCT00000060974/ENSSSCG00000011811, intron 4 of 12)
13	126122065	126122968	904	peaks24336	15.9233	Intron (ENSSSCT00000060974/ENSSSCG00000011811, intron 6 of 12)
1	54451536	54452375	840	peaks2434	43.0308	Distal Intergenic
13	126172286	126173196	911	peaks24340	43.1622	Intron (ENSSSCT00000060974/ENSSSCG00000011811, intron 6 of 12)
13	126177635	126178360	726	peaks24341	10.5998	Intron (ENSSSCT00000060974/ENSSSCG00000011811, intron 6 of 12)
13	126257018	126257785	768	peaks24347	20.1334	Intron (ENSSSCT00000060974/ENSSSCG00000011811, intron 8 of 12)
13	126261997	126262464	468	peaks24349	34.4817	Intron (ENSSSCT00000060974/ENSSSCG00000011811, intron 8 of 12)
13	126485315	126486224	910	peaks24366	84.0981	Distal Intergenic
13	126543364	126543746	383	peaks24370	11.8759	Distal Intergenic
13	126864584	126865067	484	peaks24375	13.0285	Distal Intergenic
13	127218475	127218934	460	peaks24381	3.07903	Intron (ENSSSCT00000081682/ENSSSCG00000025592, intron 3 of 10)
13	127226373	127227705	1333	peaks24382	37.9158	Intron (ENSSSCT00000081682/ENSSSCG00000025592, intron 3 of 10)
13	127368110	127368806	697	peaks24383	9.17226	Distal Intergenic
13	127393995	127394651	657	peaks24384	77.1572	Distal Intergenic
13	127399351	127399782	432	peaks24385	9.55314	Distal Intergenic
13	127401383	127401889	507	peaks24386	11.6525	Distal Intergenic
13	127449214	127449799	586	peaks24392	10.5725	Intron (ENSSSCT00000012925/ENSSSCG00000011813, intron 3 of 14)
13	127518279	127518631	353	peaks24396	5.64395	Intron (ENSSSCT00000012925/ENSSSCG00000011813, intron 1 of 14)
13	127530177	127531128	952	peaks24397	48.5994	Intron (ENSSSCT00000012925/ENSSSCG00000011813, intron 1 of 14)
13	127547565	127547946	382	peaks24400	7.74619	Intron (ENSSSCT00000012925/ENSSSCG00000011813, intron 1 of 14)
13	127801198	127801805	608	peaks24410	17.103	Distal Intergenic
13	127978338	127979095	758	peaks24412	16.167	Intron (ENSSSCT00000046997/ENSSSCG00000021206, intron 2 of 9)
13	127984900	127985593	694	peaks24413	30.8975	Intron (ENSSSCT00000046997/ENSSSCG00000021206, intron 3 of 9)
13	128000336	128001198	863	peaks24414	32.2216	Intron (ENSSSCT00000046997/ENSSSCG00000021206, intron 3 of 9)
13	128132740	128133083	344	peaks24417	20.0353	Distal Intergenic
13	128205038	128205346	309	peaks24418	9.99644	Distal Intergenic
13	128835292	128836265	974	peaks24442	48.8951	Distal Intergenic
13	129097668	129098309	642	peaks24451	20.3969	Distal Intergenic
13	129219226	129220041	816	peaks24462	47.7284	Distal Intergenic
13	129548126	129548956	831	peaks24489	40.9272	Intron (ENSSSCT00000090805/ENSSSCG00000038584, intron 2 of 5)
1	6020243	6020787	545	peaks245	12.4839	Intron (ENSSSCT00000069514/ENSSSCG00000004032, intron 2 of 8)
13	129708291	129709125	835	peaks24501	77.0834	Intron (ENSSSCT00000090805/ENSSSCG00000038584, intron 2 of 5)
13	129858936	129859769	834	peaks24507	44.2237	Distal Intergenic
13	129882388	129882974	587	peaks24508	28.8589	Intron (ENSSSCT00000012931/ENSSSCG00000011819, intron 1 of 1)
13	129912147	129912684	538	peaks24511	23.0909	Intron (ENSSSCT00000012931/ENSSSCG00000011819, intron 1 of 1)
13	130202588	130203248	661	peaks24521	52.7246	Distal Intergenic
13	130412373	130412961	589	peaks24523	21.1979	Intron (ENSSSCT00000031000/ENSSSCG00000026260, intron 1 of 29)
13	130443442	130444026	585	peaks24525	15.2088	Intron (ENSSSCT00000012933/ENSSSCG00000011821, intron 31 of 31)
13	130563430	130564040	611	peaks24528	9.92878	Intron (ENSSSCT00000012933/ENSSSCG00000011821, intron 1 of 31)
13	130596180	130596666	487	peaks24529	11.7381	Distal Intergenic
13	130810077	130810503	427	peaks24544	12.9666	Intron (ENSSSCT00000087978/ENSSSCG00000049168, intron 3 of 4)
13	131086692	131087130	439	peaks24562	27.5742	Distal Intergenic
13	131567716	131568533	818	peaks24610	173.712	Distal Intergenic
13	131583647	131584138	492	peaks24614	34.6693	Intron (ENSSSCT00000012938/ENSSSCG00000011826, intron 9 of 10)
13	132734512	132735348	837	peaks24666	36.4896	Distal Intergenic
13	133096704	133097591	888	peaks24681	276.342	Promoter (<=1kb)
13	133195506	133195874	369	peaks24687	1.52524	3' UTR
13	133294378	133294732	355	peaks24689	6.15184	Intron (ENSSSCT00000099263/ENSSSCG00000011843, intron 8 of 10)
13	133371512	133372241	730	peaks24697	29.7235	Intron (ENSSSCT00000074455/ENSSSCG00000011843, intron 1 of 13)
13	133765652	133766271	620	peaks24709	39.6756	Intron (ENSSSCT00000067803/ENSSSCG00000028376, intron 3 of 4)
1	55775931	55776582	652	peaks2473	31.8404	Intron (ENSSSCT00000095132/ENSSSCG00000055021, intron 3 of 4)
13	134188768	134189451	684	peaks24741	11.6875	Distal Intergenic
13	134193327	134193797	471	peaks24742	26.5327	Promoter (<=1kb)
13	134520421	134520883	463	peaks24758	20.1187	Intron (ENSSSCT00000039750/ENSSSCG00000011854, intron 16 of 17)
1	55856230	55856672	443	peaks2477	5.36215	Promoter (2-3kb)
1	55871375	55872195	821	peaks2479	55.3426	Intron (ENSSSCT00000069555/ENSSSCG00000004304, intron 2 of 4)
1	55879616	55880259	644	peaks2480	50.79	Intron (ENSSSCT00000069555/ENSSSCG00000004304, intron 2 of 4)
13	135648314	135648634	321	peaks24806	9.76758	Promoter (1-2kb)
13	135712820	135713122	303	peaks24810	7.98413	Exon (ENSSSCT00000062856/ENSSSCG00000030362, exon 11 of 26)
13	135931562	135932476	915	peaks24826	17.8619	Intron (ENSSSCT00000076632/ENSSSCG00000021656, intron 8 of 20)
13	135989483	135989909	427	peaks24833	15.7036	Intron (ENSSSCT00000029280/ENSSSCG00000059588, intron 10 of 10)
13	136012362	136012666	305	peaks24838	3.6503	Intron (ENSSSCT00000029280/ENSSSCG00000059588, intron 9 of 10)
13	136023000	136023766	767	peaks24839	25.1718	Intron (ENSSSCT00000029280/ENSSSCG00000059588, intron 9 of 10)
13	136135140	136135565	426	peaks24851	4.81756	Intron (ENSSSCT00000029280/ENSSSCG00000059588, intron 2 of 10)
13	136561782	136562560	779	peaks24881	48.1872	Intron (ENSSSCT00000046142/ENSSSCG00000011867, intron 1 of 30)
13	136704240	136704988	749	peaks24891	42.804	Intron (ENSSSCT00000046142/ENSSSCG00000011867, intron 11 of 30)
13	137120290	137120826	537	peaks24927	4.43786	Intron (ENSSSCT00000029344/ENSSSCG00000027952, intron 16 of 20)
13	137273960	137274464	505	peaks24933	20.1279	Distal Intergenic
13	137276149	137276538	390	peaks24934	8.80325	Distal Intergenic
13	137731590	137732358	769	peaks24955	16.575	Intron (ENSSSCT00000045256/ENSSSCG00000036766, intron 1 of 8)
13	137750976	137751473	498	peaks24958	66.168	Intron (ENSSSCT00000040798/ENSSSCG00000011873, intron 1 of 7)
13	138171727	138172832	1106	peaks24975	119.698	Intron (ENSSSCT00000030693/ENSSSCG00000025107, intron 3 of 4)
13	138822353	138822952	600	peaks24995	9.82089	Intron (ENSSSCT00000012998/ENSSSCG00000011882, intron 15 of 22)
13	139490828	139491666	839	peaks25007	7.46881	Distal Intergenic
13	139496812	139497656	845	peaks25008	26.7531	Distal Intergenic
13	139632343	139632886	544	peaks25013	7.59199	Intron (ENSSSCT00000043074/ENSSSCG00000035258, intron 3 of 8)
13	139699789	139700224	436	peaks25016	12.2283	Intron (ENSSSCT00000049674/ENSSSCG00000021227, intron 10 of 13)
13	139722397	139722958	562	peaks25017	3.66954	Downstream (1-2kb)
13	139759418	139760139	722	peaks25022	16.6211	Distal Intergenic
13	139866766	139867608	843	peaks25029	138.191	Intron (ENSSSCT00000057721/ENSSSCG00000039426, intron 2 of 12)
13	140112742	140113535	794	peaks25045	57.6071	Distal Intergenic
13	140205315	140205788	474	peaks25050	41.8189	Promoter (<=1kb)
1	56258876	56259316	441	peaks2507	11.1577	Intron (ENSSSCT00000104381/ENSSSCG00000038663, intron 5 of 5)
13	140609929	140610337	409	peaks25072	7.83137	Intron (ENSSSCT00000013015/ENSSSCG00000011894, intron 2 of 3)
13	140628625	140629039	415	peaks25073	20.1785	Distal Intergenic
13	140815390	140815763	374	peaks25079	4.44754	Intron (ENSSSCT00000013023/ENSSSCG00000011901, intron 4 of 8)
1	56261507	56262075	569	peaks2509	24.3244	Intron (ENSSSCT00000104381/ENSSSCG00000038663, intron 5 of 5)
13	140934182	140934869	688	peaks25090	31.0129	Intron (ENSSSCT00000064569/ENSSSCG00000026224, intron 1 of 10)
13	140935837	140936247	411	peaks25091	8.58678	Intron (ENSSSCT00000064569/ENSSSCG00000026224, intron 1 of 10)
13	140949970	140950435	466	peaks25093	17.9376	Promoter (1-2kb)
13	141431653	141432079	427	peaks25118	20.3768	Distal Intergenic
1	56292203	56292677	475	peaks2512	45.7062	Distal Intergenic
13	141624815	141625818	1004	peaks25122	333.502	Distal Intergenic
13	141692494	141693347	854	peaks25127	14.4605	Distal Intergenic
13	141699198	141699949	752	peaks25128	33.6414	Distal Intergenic
1	56295846	56296548	703	peaks2513	55.5782	Distal Intergenic
13	142175835	142176149	315	peaks25135	7.37269	Distal Intergenic
13	142176910	142177168	259	peaks25136	2.93391	Distal Intergenic
13	142218548	142219323	776	peaks25138	141.617	Promoter (1-2kb)
13	142243116	142243577	462	peaks25139	18.5776	Distal Intergenic
13	142296432	142297352	921	peaks25140	38.3439	Promoter (<=1kb)
13	142446699	142447425	727	peaks25147	51.1012	Exon (ENSSSCT00000098647/ENSSSCG00000062591, exon 1 of 1)
13	142529169	142530045	877	peaks25149	4.17444	Distal Intergenic
13	142540572	142540825	254	peaks25150	4.81756	Distal Intergenic
13	142697822	142698434	613	peaks25152	23.4088	Distal Intergenic
13	142698876	142699208	333	peaks25153	6.50146	Downstream (2-3kb)
13	142872195	142872720	526	peaks25155	6.98322	Promoter (<=1kb)
13	144009511	144010211	701	peaks25180	19.5494	Intron (ENSSSCT00000067328/ENSSSCG00000027941, intron 3 of 8)
13	144311526	144312260	735	peaks25184	26.5335	Distal Intergenic
13	144337036	144337893	858	peaks25186	23.6556	Distal Intergenic
13	144378225	144379090	866	peaks25189	48.9358	Intron (ENSSSCT00000069685/ENSSSCG00000031244, intron 4 of 4)
13	144477972	144478695	724	peaks25196	40.4761	Intron (ENSSSCT00000069685/ENSSSCG00000031244, intron 3 of 4)
13	144490690	144491445	756	peaks25197	49.919	Intron (ENSSSCT00000069685/ENSSSCG00000031244, intron 3 of 4)
13	144699470	144699779	310	peaks25201	4.73487	Distal Intergenic
13	144767360	144767742	383	peaks25203	9.64777	Distal Intergenic
13	144777483	144778066	584	peaks25204	5.28243	Distal Intergenic
13	144784237	144784855	619	peaks25206	15.4645	Distal Intergenic
13	145118291	145119078	788	peaks25224	8.08551	Intron (ENSSSCT00000097549/ENSSSCG00000052253, intron 4 of 6)
13	145342554	145343241	688	peaks25236	44.1852	Distal Intergenic
13	145482352	145483237	886	peaks25243	70.5678	Distal Intergenic
13	145576082	145576365	284	peaks25252	11.5053	Downstream (1-2kb)
13	145653863	145654901	1039	peaks25260	157.899	Promoter (<=1kb)
13	145703630	145703920	291	peaks25263	3.92533	Distal Intergenic
13	145710451	145711391	941	peaks25264	26.9024	Distal Intergenic
13	145742652	145743287	636	peaks25265	11.321	Distal Intergenic
13	145828843	145829895	1053	peaks25269	82.8064	Distal Intergenic
13	145859642	145860383	742	peaks25271	53.6212	Exon (ENSSSCT00000060467/ENSSSCG00000011912, exon 7 of 10)
13	145988004	145988339	336	peaks25281	7.98569	Intron (ENSSSCT00000013037/ENSSSCG00000011914, intron 4 of 5)
13	146682358	146683162	805	peaks25317	48.5806	Intron (ENSSSCT00000043842/ENSSSCG00000025826, intron 2 of 19)
13	146742028	146742669	642	peaks25319	14.5053	Distal Intergenic
13	147181738	147182531	794	peaks25337	48.9402	Promoter (1-2kb)
13	147224481	147224953	473	peaks25342	4.44754	Intron (ENSSSCT00000054716/ENSSSCG00000011928, intron 4 of 8)
13	147729605	147730309	705	peaks25376	65.5146	Promoter (<=1kb)
13	147766388	147766676	289	peaks25381	6.15184	Exon (ENSSSCT00000051340/ENSSSCG00000034450, exon 4 of 5)
13	147822902	147823259	358	peaks25386	3.83853	Intron (ENSSSCT00000025800/ENSSSCG00000022081, intron 6 of 17)
13	147827345	147827730	386	peaks25387	9.05956	Intron (ENSSSCT00000025800/ENSSSCG00000022081, intron 5 of 17)
13	147840901	147841790	890	peaks25388	55.9628	Intron (ENSSSCT00000025800/ENSSSCG00000022081, intron 3 of 17)
13	147920988	147921830	843	peaks25394	42.4809	Distal Intergenic
13	147950149	147950867	719	peaks25395	101.188	Distal Intergenic
13	148002250	148003135	886	peaks25398	21.0355	Distal Intergenic
13	148031529	148032373	845	peaks25399	38.1226	Downstream (1-2kb)
13	148130878	148132184	1307	peaks25405	40.4395	Intron (ENSSSCT00000079340/ENSSSCG00000023993, intron 8 of 13)
13	148280854	148281859	1006	peaks25418	28.0005	Distal Intergenic
13	148297033	148297553	521	peaks25419	6.15184	Distal Intergenic
13	148568623	148569019	397	peaks25424	4.41454	Intron (ENSSSCT00000034662/ENSSSCG00000011933, intron 2 of 9)
13	148619515	148619954	440	peaks25427	5.28243	Intron (ENSSSCT00000065617/ENSSSCG00000030335, intron 1 of 3)
13	148817289	148817777	489	peaks25429	25.1757	Distal Intergenic
13	148930931	148931447	517	peaks25430	7.05312	Distal Intergenic
13	149521272	149521962	691	peaks25443	17.4533	Distal Intergenic
13	149683818	149684427	610	peaks25445	23.6855	Distal Intergenic
13	150080745	150081491	747	peaks25448	32.4554	Promoter (<=1kb)
13	150238714	150239384	671	peaks25454	90.9308	Distal Intergenic
13	150523907	150524503	597	peaks25459	4.07163	Intron (ENSSSCT00000013062/ENSSSCG00000011937, intron 24 of 31)
13	150603678	150604091	414	peaks25464	47.3169	Distal Intergenic
13	150645629	150646530	902	peaks25466	42.5423	Exon (ENSSSCT00000024639/ENSSSCG00000023842, exon 3 of 6)
13	151030919	151031370	452	peaks25476	8.95053	Intron (ENSSSCT00000102704/ENSSSCG00000022175, intron 9 of 40)
13	151048132	151048875	744	peaks25478	58.9734	Intron (ENSSSCT00000102704/ENSSSCG00000022175, intron 12 of 40)
13	151054873	151055292	420	peaks25479	6.15184	Intron (ENSSSCT00000102704/ENSSSCG00000022175, intron 14 of 40)
13	151106135	151106469	335	peaks25483	3.07903	Intron (ENSSSCT00000102704/ENSSSCG00000022175, intron 28 of 40)
13	151339202	151339926	725	peaks25489	36.6621	Intron (ENSSSCT00000013066/ENSSSCG00000011941, intron 6 of 10)
13	151394424	151394936	513	peaks25493	31.4915	Distal Intergenic
13	151577976	151578567	592	peaks25499	16.2904	Promoter (<=1kb)
1	6439244	6439806	563	peaks255	11.9339	Intron (ENSSSCT00000069514/ENSSSCG00000004032, intron 4 of 8)
13	151624889	151625521	633	peaks25505	7.05312	Distal Intergenic
13	151652537	151652945	409	peaks25507	11.9476	Distal Intergenic
13	151711935	151712640	706	peaks25511	33.2508	Distal Intergenic
13	151811739	151812424	686	peaks25520	34.548	Exon (ENSSSCT00000053558/ENSSSCG00000011943, exon 4 of 16)
13	152130483	152131369	887	peaks25538	23.312	Distal Intergenic
13	152143920	152144659	740	peaks25539	53.9444	Distal Intergenic
13	152419757	152420505	749	peaks25555	51.2683	Distal Intergenic
13	152942932	152943725	794	peaks25572	53.1813	Promoter (<=1kb)
13	153349464	153350022	559	peaks25589	18.0431	Distal Intergenic
13	153445358	153445849	492	peaks25593	6.19801	Intron (ENSSSCT00000031442/ENSSSCG00000022486, intron 1 of 15)
13	153446846	153447211	366	peaks25594	6.87431	Intron (ENSSSCT00000031442/ENSSSCG00000022486, intron 1 of 15)
13	153702392	153702702	311	peaks25615	3.67673	Distal Intergenic
13	154006052	154006728	677	peaks25627	19.9645	Distal Intergenic
13	154213965	154215134	1170	peaks25629	9.09318	Distal Intergenic
13	155175545	155176097	553	peaks25645	42.5714	Distal Intergenic
13	155546592	155546936	345	peaks25648	8.6453	Distal Intergenic
13	155677112	155677959	848	peaks25649	17.4373	Intron (ENSSSCT00000076218/ENSSSCG00000044816, intron 1 of 1)
13	156175197	156175743	547	peaks25659	8.8432	Distal Intergenic
13	156289049	156289520	472	peaks25662	39.0116	Distal Intergenic
13	156906775	156907182	408	peaks25681	4.44754	Distal Intergenic
13	156939245	156939950	706	peaks25683	31.943	Distal Intergenic
13	157006316	157007299	984	peaks25690	25.6305	Distal Intergenic
13	157071539	157072043	505	peaks25692	32.2058	Distal Intergenic
13	157127125	157127873	749	peaks25694	35.5472	Distal Intergenic
13	157369962	157370220	259	peaks25710	6.15184	Intron (ENSSSCT00000038439/ENSSSCG00000011949, intron 7 of 10)
13	157755153	157755591	439	peaks25726	6.00525	Exon (ENSSSCT00000041751/ENSSSCG00000031273, exon 13 of 16)
13	157889734	157890123	390	peaks25732	10.5541	Distal Intergenic
13	157947578	157948204	627	peaks25734	84.2349	Distal Intergenic
13	158142030	158142845	816	peaks25738	43.6647	Intron (ENSSSCT00000074528/ENSSSCG00000011959, intron 6 of 57)
13	158147790	158148304	515	peaks25739	39.2849	5' UTR
13	158584210	158584799	590	peaks25762	10.9003	Intron (ENSSSCT00000013090/ENSSSCG00000011963, intron 1 of 10)
13	158736676	158737137	462	peaks25774	6.15184	Distal Intergenic
13	159997036	159997640	605	peaks25840	16.7893	Distal Intergenic
13	159998542	159998883	342	peaks25841	13.0531	Distal Intergenic
13	160029388	160030166	779	peaks25844	37.7233	Distal Intergenic
13	160042630	160042968	339	peaks25845	10.9481	Distal Intergenic
13	160047792	160048143	352	peaks25846	16.4759	Distal Intergenic
13	160152949	160153700	752	peaks25858	182.701	Intron (ENSSSCT00000013106/ENSSSCG00000011977, intron 14 of 15)
13	160338148	160339243	1096	peaks25869	93.4364	Exon (ENSSSCT00000013107/ENSSSCG00000011978, exon 5 of 7)
13	160359042	160359820	779	peaks25873	103.05	Distal Intergenic
13	160365927	160366759	833	peaks25874	47.4489	Distal Intergenic
13	160385000	160385706	707	peaks25875	18.2779	Downstream (1-2kb)
13	160409662	160411057	1396	peaks25877	153.131	Intron (ENSSSCT00000083713/ENSSSCG00000011980, intron 3 of 3)
13	161421860	161422215	356	peaks25882	32.2866	Distal Intergenic
13	162346256	162347322	1067	peaks25889	165.819	Intron (ENSSSCT00000063770/ENSSSCG00000034501, intron 5 of 10)
13	162386937	162387580	644	peaks25892	49.0282	Intron (ENSSSCT00000031571/ENSSSCG00000022895, intron 17 of 21)
13	162670866	162671248	383	peaks25904	6.72384	Intron (ENSSSCT00000047734/ENSSSCG00000033898, intron 14 of 18)
13	162705367	162705860	494	peaks25905	22.5921	Intron (ENSSSCT00000047734/ENSSSCG00000033898, intron 12 of 18)
13	163388362	163388885	524	peaks25920	19.9227	Intron (ENSSSCT00000047734/ENSSSCG00000033898, intron 1 of 18)
13	163602778	163603240	463	peaks25923	7.05312	Distal Intergenic
13	163654728	163655121	394	peaks25925	18.0371	Distal Intergenic
13	164239291	164239603	313	peaks25929	6.44121	Distal Intergenic
13	165408664	165409734	1071	peaks25943	32.6327	Distal Intergenic
13	165676045	165676757	713	peaks25954	150.187	Distal Intergenic
1	57571508	57572415	908	peaks2597	69.7702	Intron (ENSSSCT00000004778/ENSSSCG00000004322, intron 1 of 13)
13	166121866	166122469	604	peaks25974	29.0177	Distal Intergenic
13	166409589	166410462	874	peaks25979	20.0938	Distal Intergenic
1	57577340	57578541	1202	peaks2599	69.6388	Intron (ENSSSCT00000004778/ENSSSCG00000004322, intron 1 of 13)
13	167527655	167528293	639	peaks25995	9.6719	Distal Intergenic
13	167622804	167623509	706	peaks25998	35.1432	Distal Intergenic
1	57592988	57593535	548	peaks2600	11.7343	Intron (ENSSSCT00000004778/ENSSSCG00000004322, intron 2 of 13)
13	167694467	167695052	586	peaks26003	9.92878	Promoter (1-2kb)
13	167700987	167701558	572	peaks26004	64.1952	Distal Intergenic
13	167910240	167911233	994	peaks26020	29.084	Distal Intergenic
13	168017260	168017771	512	peaks26023	4.81756	Intron (ENSSSCT00000030824/ENSSSCG00000030227, intron 1 of 2)
13	168030832	168031423	592	peaks26024	7.05312	Intron (ENSSSCT00000030824/ENSSSCG00000030227, intron 1 of 2)
13	168106842	168107584	743	peaks26026	12.275	Promoter (1-2kb)
13	168215120	168215965	846	peaks26029	25.1041	Intron (ENSSSCT00000092317/ENSSSCG00000056619, intron 2 of 2)
13	168422433	168423202	770	peaks26032	70.4611	Distal Intergenic
13	168601312	168602101	790	peaks26039	127.954	Distal Intergenic
13	168818389	168818700	312	peaks26047	10.2839	Intron (ENSSSCT00000059825/ENSSSCG00000032398, intron 3 of 3)
13	169125917	169126484	568	peaks26052	7.8434	Promoter (<=1kb)
13	169584164	169584517	354	peaks26063	8.6453	Distal Intergenic
13	169781338	169781915	578	peaks26067	6.72384	Intron (ENSSSCT00000079568/ENSSSCG00000011999, intron 7 of 9)
13	169804592	169805026	435	peaks26068	25.287	Intron (ENSSSCT00000079568/ENSSSCG00000011999, intron 6 of 9)
13	169859955	169860987	1033	peaks26070	18.7647	Intron (ENSSSCT00000079568/ENSSSCG00000011999, intron 4 of 9)
13	169872454	169872842	389	peaks26071	25.3639	Intron (ENSSSCT00000079568/ENSSSCG00000011999, intron 2 of 9)
13	170924841	170925472	632	peaks26080	19.6632	Distal Intergenic
13	172040180	172040720	541	peaks26086	37.5397	Distal Intergenic
13	172669551	172670008	458	peaks26095	19.5939	Distal Intergenic
13	172881664	172882752	1089	peaks26098	100.826	Distal Intergenic
13	173158775	173159204	430	peaks26100	14.1054	Distal Intergenic
13	173218643	173219118	476	peaks26102	26.8515	Distal Intergenic
13	173229514	173230032	519	peaks26103	16.4651	Distal Intergenic
13	173658667	173659604	938	peaks26113	130.593	Intron (ENSSSCT00000089555/ENSSSCG00000012000, intron 1 of 14)
1	57795760	57796555	796	peaks2613	44.4504	Exon (ENSSSCT00000004784/ENSSSCG00000004328, exon 8 of 103)
13	174150128	174150573	446	peaks26135	3.07903	Distal Intergenic
13	174200905	174201412	508	peaks26138	17.103	Distal Intergenic
13	174381612	174382280	669	peaks26139	11.9729	Distal Intergenic
13	174480312	174481271	960	peaks26142	60.6368	Distal Intergenic
13	174486354	174487166	813	peaks26143	104.956	Distal Intergenic
13	174503334	174504453	1120	peaks26144	31.8171	Promoter (2-3kb)
13	174572957	174573270	314	peaks26146	2.18387	Distal Intergenic
13	175739204	175740489	1286	peaks26162	70.9069	Intron (ENSSSCT00000067223/ENSSSCG00000012001, intron 2 of 30)
13	175853907	175854419	513	peaks26167	38.3173	Intron (ENSSSCT00000067223/ENSSSCG00000012001, intron 2 of 30)
13	176079879	176080147	269	peaks26174	10.8468	Promoter (2-3kb)
13	176145824	176146393	570	peaks26179	4.80531	Intron (ENSSSCT00000067223/ENSSSCG00000012001, intron 3 of 30)
13	176229137	176229800	664	peaks26186	18.6271	Intron (ENSSSCT00000067223/ENSSSCG00000012001, intron 4 of 30)
13	176250752	176251150	399	peaks26189	2.65885	Intron (ENSSSCT00000067223/ENSSSCG00000012001, intron 4 of 30)
13	176252509	176252979	471	peaks26190	4.87555	Intron (ENSSSCT00000067223/ENSSSCG00000012001, intron 4 of 30)
13	176264608	176265274	667	peaks26192	33.5228	Intron (ENSSSCT00000067223/ENSSSCG00000012001, intron 4 of 30)
13	176294072	176294706	635	peaks26195	16.8452	Intron (ENSSSCT00000067223/ENSSSCG00000012001, intron 4 of 30)
13	176376805	176377854	1050	peaks26200	28.5904	Intron (ENSSSCT00000067223/ENSSSCG00000012001, intron 8 of 30)
13	176390030	176390831	802	peaks26201	48.4831	Intron (ENSSSCT00000067223/ENSSSCG00000012001, intron 8 of 30)
13	176391881	176392143	263	peaks26202	5.6031	Intron (ENSSSCT00000067223/ENSSSCG00000012001, intron 8 of 30)
13	176401405	176402051	647	peaks26203	42.4567	Exon (ENSSSCT00000067223/ENSSSCG00000012001, exon 10 of 31)
13	176442805	176443087	283	peaks26207	1.49379	Intron (ENSSSCT00000067223/ENSSSCG00000012001, intron 23 of 30)
13	176821670	176822187	518	peaks26217	10.6105	Promoter (2-3kb)
13	177202035	177202710	676	peaks26231	33.3721	Distal Intergenic
13	177284284	177284968	685	peaks26232	18.6395	Promoter (2-3kb)
1	57978285	57978922	638	peaks2625	2.52189	Intron (ENSSSCT00000064722/ENSSSCG00000004332, intron 4 of 6)
13	177884012	177884728	717	peaks26250	25.5367	Intron (ENSSSCT00000013133/ENSSSCG00000012002, intron 2 of 27)
1	58006495	58007282	788	peaks2626	6.57968	Intron (ENSSSCT00000064722/ENSSSCG00000004332, intron 3 of 6)
13	178076916	178077397	482	peaks26260	11.8379	Intron (ENSSSCT00000060876/ENSSSCG00000012002, intron 1 of 26)
1	58059224	58059948	725	peaks2627	19.6147	Intron (ENSSSCT00000064722/ENSSSCG00000004332, intron 3 of 6)
13	178710676	178711419	744	peaks26279	39.9697	Intron (ENSSSCT00000060876/ENSSSCG00000012002, intron 1 of 26)
13	179209105	179209696	592	peaks26288	23.5766	Distal Intergenic
13	179304814	179305468	655	peaks26294	34.6181	Intron (ENSSSCT00000053039/ENSSSCG00000012006, intron 24 of 25)
13	179370102	179370762	661	peaks26296	55.287	Distal Intergenic
1	58119334	58119604	271	peaks2632	2.89436	Intron (ENSSSCT00000064722/ENSSSCG00000004332, intron 2 of 6)
13	179853977	179854680	704	peaks26321	105.036	Intron (ENSSSCT00000090678/ENSSSCG00000021038, intron 2 of 2)
13	180007394	180007939	546	peaks26337	22.2561	Distal Intergenic
13	180037402	180038600	1199	peaks26339	17.2179	Distal Intergenic
13	180111854	180112274	421	peaks26345	11.3583	Distal Intergenic
1	58150664	58151140	477	peaks2635	23.4847	Intron (ENSSSCT00000064722/ENSSSCG00000004332, intron 2 of 6)
13	180258977	180259739	763	peaks26351	9.6719	Distal Intergenic
13	180497210	180497810	601	peaks26360	105.195	Distal Intergenic
13	180682599	180683241	643	peaks26370	12.7483	Intron (ENSSSCT00000073768/ENSSSCG00000024623, intron 19 of 25)
13	180887554	180888099	546	peaks26378	26.3132	Distal Intergenic
13	180911066	180911576	511	peaks26379	10.9391	Distal Intergenic
13	181284201	181284763	563	peaks26397	5.50878	Intron (ENSSSCT00000104891/ENSSSCG00000048207, intron 5 of 6)
13	181475048	181475800	753	peaks26411	53.5693	Distal Intergenic
1	58210855	58211714	860	peaks2642	148.828	Intron (ENSSSCT00000064722/ENSSSCG00000004332, intron 1 of 6)
13	181965504	181966707	1204	peaks26434	52.8399	Distal Intergenic
13	182114622	182115696	1075	peaks26443	295.48	Distal Intergenic
13	182120513	182121973	1461	peaks26444	17.7861	Distal Intergenic
13	182309615	182310733	1119	peaks26460	102.274	Distal Intergenic
13	182424758	182425417	660	peaks26474	60.1849	Distal Intergenic
13	182564395	182565176	782	peaks26480	40.1608	Intron (ENSSSCT00000034102/ENSSSCG00000012018, intron 1 of 6)
13	182980163	182980693	531	peaks26489	15.928	Intron (ENSSSCT00000013150/ENSSSCG00000012019, intron 3 of 25)
13	184153270	184153741	472	peaks26504	4.0865	Distal Intergenic
13	184417277	184417899	623	peaks26508	56.4891	Distal Intergenic
13	184792226	184792679	454	peaks26513	6.73916	Distal Intergenic
13	184793027	184793505	479	peaks26514	9.76372	Distal Intergenic
13	185090383	185091176	794	peaks26516	40.0398	Distal Intergenic
13	185366086	185367038	953	peaks26522	19.4575	Intron (ENSSSCT00000099960/ENSSSCG00000012020, intron 1 of 17)
13	185942363	185943252	890	peaks26536	32.3812	Distal Intergenic
13	187200578	187201212	635	peaks26551	19.7757	Distal Intergenic
13	187712069	187712337	269	peaks26554	7.15729	Distal Intergenic
13	187830492	187831138	647	peaks26555	54.5066	Distal Intergenic
13	187865141	187865947	807	peaks26557	28.1179	Distal Intergenic
13	187985000	187985537	538	peaks26558	27.9878	Distal Intergenic
13	187995496	187996072	577	peaks26559	8.9434	Distal Intergenic
1	58378755	58379466	712	peaks2657	98.6695	Distal Intergenic
13	188981799	188982234	436	peaks26583	5.28243	Distal Intergenic
13	189030814	189031574	761	peaks26586	54.1119	Distal Intergenic
13	189033978	189034699	722	peaks26587	59.3712	Downstream (2-3kb)
13	189069531	189070294	764	peaks26588	205.766	Distal Intergenic
13	189138434	189139097	664	peaks26594	27.7297	Promoter (<=1kb)
13	189141143	189141747	605	peaks26595	25.3581	Promoter (2-3kb)
13	189142632	189143425	794	peaks26596	15.9624	Promoter (<=1kb)
13	189376123	189376783	661	peaks26614	14.5136	Distal Intergenic
13	189728769	189729111	343	peaks26641	7.05312	Intron (ENSSSCT00000094017/ENSSSCG00000052162, intron 2 of 2)
13	190133862	190134479	618	peaks26655	12.4753	Distal Intergenic
13	190176639	190177076	438	peaks26658	10.2419	Distal Intergenic
13	190209003	190209371	369	peaks26664	6.61394	Distal Intergenic
13	190274802	190276395	1594	peaks26667	39.8558	Downstream (<1kb)
13	191330353	191331294	942	peaks26699	49.7545	Distal Intergenic
13	191341062	191341830	769	peaks26700	19.9196	Distal Intergenic
13	191641750	191642393	644	peaks26707	23.4927	Distal Intergenic
13	191906137	191906444	308	peaks26724	15.2955	Distal Intergenic
13	191927856	191928927	1072	peaks26726	70.1014	Distal Intergenic
13	191957463	191958141	679	peaks26728	10.8648	Distal Intergenic
1	58605230	58605615	386	peaks2673	35.817	Distal Intergenic
13	192030396	192031176	781	peaks26730	30.0669	Distal Intergenic
13	192146978	192147537	560	peaks26742	17.9756	Promoter (1-2kb)
13	192174223	192174939	717	peaks26745	56.2586	Distal Intergenic
13	192401098	192401502	405	peaks26756	3.6503	Intron (ENSSSCT00000062487/ENSSSCG00000027594, intron 14 of 16)
1	58768449	58769289	841	peaks2676	54.0442	Distal Intergenic
13	192542730	192543406	677	peaks26762	38.934	Distal Intergenic
13	192683211	192684095	885	peaks26773	39.8347	Exon (ENSSSCT00000056107/ENSSSCG00000012029, exon 4 of 6)
13	193032653	193033386	734	peaks26782	102.573	Intron (ENSSSCT00000055366/ENSSSCG00000025119, intron 4 of 16)
13	193506346	193506737	392	peaks26796	4.81756	Distal Intergenic
13	194432221	194432661	441	peaks26805	18.6756	Distal Intergenic
13	194734284	194735118	835	peaks26810	39.1632	Exon (ENSSSCT00000082499/ENSSSCG00000047315, exon 4 of 4)
13	194810950	194811414	465	peaks26814	9.17226	Intron (ENSSSCT00000025130/ENSSSCG00000012034, intron 4 of 12)
13	194854046	194854895	850	peaks26818	33.1585	Intron (ENSSSCT00000041544/ENSSSCG00000012034, intron 12 of 26)
13	194918806	194919308	503	peaks26823	9.15757	Intron (ENSSSCT00000041544/ENSSSCG00000012034, intron 3 of 26)
13	195001168	195001967	800	peaks26825	46.2187	Intron (ENSSSCT00000041544/ENSSSCG00000012034, intron 1 of 26)
13	195058298	195058871	574	peaks26827	31.4569	Distal Intergenic
13	195129625	195129935	311	peaks26833	7.98413	Intron (ENSSSCT00000102157/ENSSSCG00000055848, intron 2 of 3)
13	195503519	195504299	781	peaks26848	21.3734	Promoter (<=1kb)
13	195550729	195551357	629	peaks26852	20.7284	Intron (ENSSSCT00000026584/ENSSSCG00000029392, intron 1 of 11)
13	195670919	195671767	849	peaks26863	234.994	Distal Intergenic
13	196229192	196229588	397	peaks26892	3.8749	Downstream (<1kb)
13	197024016	197025609	1594	peaks26926	148.759	Intron (ENSSSCT00000056522/ENSSSCG00000034378, intron 3 of 6)
1	59560665	59561434	770	peaks2693	86.4395	Distal Intergenic
1	59562110	59562465	356	peaks2694	42.9244	Distal Intergenic
13	197908648	197909435	788	peaks26992	144.078	Distal Intergenic
13	197928885	197929392	508	peaks26993	7.98413	Distal Intergenic
13	197953890	197954599	710	peaks26995	87.3853	Distal Intergenic
13	198135585	198136286	702	peaks27013	88.2559	Intron (ENSSSCT00000013182/ENSSSCG00000012050, intron 1 of 5)
13	198141609	198142128	520	peaks27015	36.3852	Intron (ENSSSCT00000013182/ENSSSCG00000012050, intron 1 of 5)
1	60025367	60025861	495	peaks2703	18.9131	Distal Intergenic
1	60093320	60093798	479	peaks2705	10.9391	Distal Intergenic
13	198754816	198755337	522	peaks27063	29.3407	Distal Intergenic
13	198888116	198888949	834	peaks27071	82.3356	Distal Intergenic
13	198911634	198912052	419	peaks27073	8.9434	Distal Intergenic
13	198931483	198931860	378	peaks27074	3.07903	Distal Intergenic
13	199299508	199300447	940	peaks27083	124.96	Exon (ENSSSCT00000048494/ENSSSCG00000036894, exon 5 of 5)
13	199310543	199310993	451	peaks27084	13.66	Promoter (1-2kb)
13	200273890	200274538	649	peaks27118	8.64291	Distal Intergenic
13	200341642	200342094	453	peaks27121	30.1838	Distal Intergenic
13	200418199	200418549	351	peaks27127	5.10797	Intron (ENSSSCT00000039667/ENSSSCG00000012059, intron 7 of 10)
13	200445117	200445524	408	peaks27128	6.21452	Intron (ENSSSCT00000039667/ENSSSCG00000012059, intron 6 of 10)
13	200679863	200680621	759	peaks27148	65.0023	Distal Intergenic
1	60430382	60430946	565	peaks2715	13.779	Distal Intergenic
13	200756365	200757211	847	peaks27155	85.3422	Exon (ENSSSCT00000013194/ENSSSCG00000012062, exon 17 of 40)
13	200842935	200843531	597	peaks27160	15.4255	Distal Intergenic
13	200889604	200890054	451	peaks27161	30.8597	Intron (ENSSSCT00000013195/ENSSSCG00000012063, intron 2 of 7)
1	60542114	60542813	700	peaks2717	24.4718	Distal Intergenic
13	201291933	201292426	494	peaks27186	11.7001	Intron (ENSSSCT00000064153/ENSSSCG00000012065, intron 3 of 3)
13	201807158	201807752	595	peaks27192	26.2587	Distal Intergenic
1	6799967	6800668	702	peaks272	15.5244	Intron (ENSSSCT00000094497/ENSSSCG00000004033, intron 1 of 4)
13	202036504	202037009	506	peaks27208	10.7455	Intron (ENSSSCT00000023594/ENSSSCG00000022318, intron 5 of 11)
13	202043128	202044054	927	peaks27209	152.389	Intron (ENSSSCT00000023594/ENSSSCG00000022318, intron 5 of 11)
13	202058287	202058945	659	peaks27210	12.4917	Intron (ENSSSCT00000023594/ENSSSCG00000022318, intron 4 of 11)
13	202061863	202062134	272	peaks27211	8.52806	Intron (ENSSSCT00000023594/ENSSSCG00000022318, intron 4 of 11)
13	202074719	202075286	568	peaks27212	29.7894	Intron (ENSSSCT00000023594/ENSSSCG00000022318, intron 3 of 11)
13	202397292	202397577	286	peaks27227	9.4625	Distal Intergenic
1	60799858	60800193	336	peaks2723	8.771	Intron (ENSSSCT00000058715/ENSSSCG00000004336, intron 7 of 16)
13	202580131	202580827	697	peaks27237	29.9575	Distal Intergenic
1	60978505	60978929	425	peaks2727	2.18387	Distal Intergenic
1	61062009	61062839	831	peaks2729	29.3244	Distal Intergenic
13	203854299	203854842	544	peaks27292	12.8567	Intron (ENSSSCT00000013204/ENSSSCG00000012072, intron 8 of 34)
13	203920761	203921695	935	peaks27295	13.7147	Intron (ENSSSCT00000013204/ENSSSCG00000012072, intron 3 of 34)
1	6812298	6812954	657	peaks273	24.7492	Intron (ENSSSCT00000094497/ENSSSCG00000004033, intron 2 of 4)
13	204513277	204513868	592	peaks27301	115.137	Distal Intergenic
13	204606981	204607480	500	peaks27305	5.28243	Intron (ENSSSCT00000013206/ENSSSCG00000012074, intron 1 of 8)
13	204953067	204953688	622	peaks27320	35.6197	Distal Intergenic
1	61634578	61634854	277	peaks2734	6.15184	Distal Intergenic
1	61769163	61769683	521	peaks2735	23.9567	Distal Intergenic
13	205637008	205637502	495	peaks27359	15.9784	Distal Intergenic
13	205922840	205923136	297	peaks27374	5.95308	Distal Intergenic
13	206134435	206135151	717	peaks27384	43.3776	Distal Intergenic
13	206179459	206180062	604	peaks27388	27.5742	Exon (ENSSSCT00000056231/ENSSSCG00000037663, exon 9 of 13)
13	206413717	206414748	1032	peaks27407	22.9931	Distal Intergenic
1	62336075	62336732	658	peaks2742	36.7749	Distal Intergenic
1	62682243	62682722	480	peaks2746	20.9618	Distal Intergenic
13	207423486	207424995	1510	peaks27470	44.0351	Distal Intergenic
13	207845136	207845776	641	peaks27492	22.8924	Distal Intergenic
14	650740	651093	354	peaks27547	11.4404	Distal Intergenic
14	695057	696034	978	peaks27551	34.6393	Intron (ENSSSCT00000062992/ENSSSCG00000039841, intron 11 of 11)
14	1033775	1034197	423	peaks27563	5.2833	Intron (ENSSSCT00000033039/ENSSSCG00000009584, intron 2 of 19)
14	1546240	1546997	758	peaks27588	10.8779	Distal Intergenic
14	2187622	2187973	352	peaks27598	7.98413	Distal Intergenic
1	63307737	63308366	630	peaks2760	17.8741	Exon (ENSSSCT00000070500/ENSSSCG00000049406, exon 4 of 4)
14	2308042	2309010	969	peaks27600	111.122	Distal Intergenic
14	2352878	2353337	460	peaks27601	15.2023	Distal Intergenic
14	2392356	2392831	476	peaks27603	21.5337	Distal Intergenic
14	2396240	2397043	804	peaks27604	34.8109	Downstream (1-2kb)
14	2598174	2598909	736	peaks27616	51.0238	Intron (ENSSSCT00000010514/ENSSSCG00000009592, intron 1 of 1)
14	2890815	2891452	638	peaks27628	25.165	Intron (ENSSSCT00000010515/ENSSSCG00000009593, intron 1 of 8)
14	3503995	3504527	533	peaks27640	19.8243	Distal Intergenic
14	4214617	4215324	708	peaks27657	27.2235	Distal Intergenic
14	4242231	4242908	678	peaks27660	31.5547	Downstream (<1kb)
14	4652744	4653069	326	peaks27679	17.4533	Distal Intergenic
14	4881181	4882409	1229	peaks27680	53.245	Distal Intergenic
14	4948891	4949155	265	peaks27681	2.28577	Distal Intergenic
14	5155649	5156323	675	peaks27683	17.1239	Distal Intergenic
14	5245981	5246387	407	peaks27684	10.9391	Distal Intergenic
14	6548554	6549315	762	peaks27724	50.587	Distal Intergenic
14	6721769	6722138	370	peaks27737	4.81756	Intron (ENSSSCT00000057329/ENSSSCG00000057024, intron 2 of 13)
1	63899233	63899830	598	peaks2774	21.8429	Distal Intergenic
14	6911657	6912231	575	peaks27752	51.448	Intron (ENSSSCT00000088696/ENSSSCG00000061246, intron 1 of 3)
14	6940352	6940624	273	peaks27755	2.49242	Distal Intergenic
14	6969014	6969716	703	peaks27759	18.3203	Intron (ENSSSCT00000039308/ENSSSCG00000009631, intron 6 of 6)
14	7544353	7544909	557	peaks27794	21.9106	Distal Intergenic
14	7642753	7643320	568	peaks27801	46.9971	Distal Intergenic
14	7905795	7906615	821	peaks27811	9.92878	Distal Intergenic
14	8367269	8367691	423	peaks27835	7.07936	Distal Intergenic
14	8401985	8402757	773	peaks27836	88.3759	Intron (ENSSSCT00000093625/ENSSSCG00000009644, intron 9 of 17)
14	9043395	9043672	278	peaks27849	5.28243	Distal Intergenic
14	9120187	9121277	1091	peaks27850	61.1604	Distal Intergenic
14	9176840	9177428	589	peaks27854	54.3078	Distal Intergenic
14	9199470	9200473	1004	peaks27858	175.461	Promoter (2-3kb)
14	9286143	9286684	542	peaks27866	15.1016	Intron (ENSSSCT00000010579/ENSSSCG00000009650, intron 3 of 51)
14	9431107	9431569	463	peaks27874	3.20673	Intron (ENSSSCT00000010579/ENSSSCG00000009650, intron 49 of 51)
14	9775323	9776065	743	peaks27878	18.8213	Distal Intergenic
14	9983586	9984391	806	peaks27879	21.4553	Intron (ENSSSCT00000010585/ENSSSCG00000009655, intron 6 of 15)
14	10507391	10508128	738	peaks27912	33.3445	Intron (ENSSSCT00000064710/ENSSSCG00000030130, intron 4 of 15)
14	10720742	10721432	691	peaks27921	44.8644	Intron (ENSSSCT00000062869/ENSSSCG00000009661, intron 3 of 4)
14	11150471	11151014	544	peaks27937	13.0285	Intron (ENSSSCT00000010596/ENSSSCG00000009664, intron 3 of 31)
14	11428792	11429239	448	peaks27962	22.3605	Distal Intergenic
14	12466989	12467792	804	peaks28020	53.9316	Intron (ENSSSCT00000064732/ENSSSCG00000009680, intron 1 of 7)
14	12679869	12680473	605	peaks28029	18.2092	Intron (ENSSSCT00000061864/ENSSSCG00000009681, intron 1 of 16)
14	12874022	12874369	348	peaks28032	23.3806	Intron (ENSSSCT00000010616/ENSSSCG00000009682, intron 5 of 8)
14	12965946	12966550	605	peaks28037	28.1648	Intron (ENSSSCT00000103599/ENSSSCG00000009683, intron 5 of 18)
14	13526754	13527264	511	peaks28062	7.05312	Intron (ENSSSCT00000080530/ENSSSCG00000009684, intron 2 of 5)
14	13542612	13543005	394	peaks28063	13.0285	Intron (ENSSSCT00000080530/ENSSSCG00000009684, intron 3 of 5)
1	64854747	64855195	449	peaks2808	36.278	Promoter (<=1kb)
14	14306220	14306509	290	peaks28085	3.07903	Intron (ENSSSCT00000010628/ENSSSCG00000009693, intron 2 of 3)
14	14332321	14333139	819	peaks28086	31.5302	Intron (ENSSSCT00000010628/ENSSSCG00000009693, intron 2 of 3)
14	14436129	14436690	562	peaks28092	19.4985	Distal Intergenic
14	15059707	15060198	492	peaks28141	7.8044	Distal Intergenic
14	15525609	15526209	601	peaks28152	16.2345	Intron (ENSSSCT00000040599/ENSSSCG00000009698, intron 4 of 9)
14	16795482	16795778	297	peaks28193	3.86136	Intron (ENSSSCT00000010641/ENSSSCG00000009705, intron 1 of 11)
14	17546031	17546507	477	peaks28215	5.75172	Intron (ENSSSCT00000024965/ENSSSCG00000021805, intron 4 of 11)
14	17931292	17931678	387	peaks28219	3.92533	Intron (ENSSSCT00000024965/ENSSSCG00000021805, intron 1 of 11)
14	18021262	18021848	587	peaks28221	10.7178	Intron (ENSSSCT00000024965/ENSSSCG00000021805, intron 1 of 11)
14	18318610	18319399	790	peaks28228	12.7803	Distal Intergenic
14	19484152	19484835	684	peaks28241	13.4134	Promoter (<=1kb)
14	19629764	19630082	319	peaks28244	5.28243	Distal Intergenic
14	20202647	20203193	547	peaks28280	10.4598	Exon (ENSSSCT00000010650/ENSSSCG00000009714, exon 12 of 31)
14	20304822	20305332	511	peaks28283	11.9729	Intron (ENSSSCT00000010650/ENSSSCG00000009714, intron 25 of 30)
14	20683504	20684109	606	peaks28304	35.4857	Intron (ENSSSCT00000053826/ENSSSCG00000029331, intron 18 of 21)
1	66129737	66130388	652	peaks2831	5.28243	Distal Intergenic
14	20749366	20749978	613	peaks28311	19.3051	Intron (ENSSSCT00000053826/ENSSSCG00000029331, intron 10 of 21)
14	20761912	20762615	704	peaks28314	56.2254	Intron (ENSSSCT00000053826/ENSSSCG00000029331, intron 10 of 21)
14	20849955	20850476	522	peaks28329	19.0823	Exon (ENSSSCT00000053826/ENSSSCG00000029331, exon 9 of 22)
14	21308163	21309504	1342	peaks28345	29.3475	Intron (ENSSSCT00000028014/ENSSSCG00000030058, intron 1 of 11)
14	21331635	21332137	503	peaks28346	18.4464	Distal Intergenic
[truncated: 6,620 more rows]
