# Supplementary material for: Fosl2 facilitates chromatin accessibility to determine developmental events during follicular maturation
Source: Nat Commun. 2025 Oct 8;16:8955. doi: 10.1038/s41467-025-64009-6 (PMC12508199; doi:10.1038/s41467-025-64009-6)
Supplement: Supplementary file 8 — Supplementary Data 6 [file 41467_2025_64009_MOESM8_ESM.xlsx]

## Sheet: ovary cluster
Supplementary Data 6. scRNA-seq makers in each ovary cluster
Cluster	Gene	p val	p val_adj	Log2FC
Stromal cells	Col1a2	0	0	4.81744
Stromal cells	Lama2	0	0	4.35352
Stromal cells	Bicc1	0	0	3.48619
Stromal cells	Col1a1	0	0	4.7395
Stromal cells	Bgn	0	0	4.31752
Stromal cells	Rbp1	0	0	2.65529
Stromal cells	Igfbp7	0	0	3.02984
Stromal cells	Pdgfra	0	0	4.60724
Stromal cells	Sparcl1	0	0	3.92987
Stromal cells	Dcn	0	0	4.57988
Stromal cells	Mdk	0	0	4.08075
Stromal cells	Cdh11	0	0	3.74097
Stromal cells	Nhsl2	0	0	3.94907
Stromal cells	Col3a1	0	0	3.80202
Stromal cells	Cacnb2	0	0	2.48046
Stromal cells	Egflam	0	0	4.30422
Stromal cells	Nid1	0	0	3.51469
Stromal cells	Mctp1	0	0	-4.71116
Stromal cells	Itih5	0	0	3.17205
Stromal cells	Lhfp	0	0	3.59555
Stromal cells	Nr5a2	0	0	-4.33325
Stromal cells	Pdzrn3	0	0	3.68333
Stromal cells	Fstl1	0	0	3.30762
Stromal cells	Ror2	0	0	4.23526
Stromal cells	Cald1	0	0	2.39816
Stromal cells	Emilin1	0	0	4.34724
Stromal cells	Rhoj	0	0	2.58997
Stromal cells	Col4a1	0	0	2.80153
Stromal cells	Rbms3	0	0	2.70448
Stromal cells	Arhgap24	0	0	3.82168
Stromal cells	Plac8	0	0	2.54874
Stromal cells	Arhgef28	0	0	-3.88431
Stromal cells	Cygb	0	0	3.77209
Stromal cells	Ddr2	0	0	3.31718
Stromal cells	Tpd52	0	0	-2.90952
Stromal cells	Col6a3	0	0	3.62014
Stromal cells	Serping1	0	0	3.34144
Stromal cells	Grb10	0	0	2.71142
Stromal cells	Lum	0	0	4.78748
Stromal cells	Col4a2	0	0	2.57378
Stromal cells	Dpf3	0	0	-3.57436
Stromal cells	Slc38a1	0	0	-3.41273
Stromal cells	Mgp	0	0	3.93956
Stromal cells	Map1b	0	0	-2.85281
Stromal cells	Igfbp6	0	0	2.71651
Stromal cells	Fst	0	0	-4.2063
Stromal cells	Fbn1	0	0	2.99636
Stromal cells	Cped1	0	0	2.95339
Stromal cells	Col6a2	0	0	3.1545
Stromal cells	Tox2	0	0	-4.11887
Stromal cells	Cdh2	0	0	-3.12586
Stromal cells	Mpped2	0	0	-4.49317
Stromal cells	Tpm2	0	0	3.92476
Stromal cells	Fam13a	0	0	-3.51421
Stromal cells	Sorcs2	0	0	3.7418
Stromal cells	Tnni3	0	0	-3.56691
Stromal cells	Gpc3	0	0	3.58251
Stromal cells	Nrp2	0	0	2.011
Stromal cells	Slc9a7	0	0	-3.6282
Stromal cells	Bex4	0	0	-3.50646
Stromal cells	Ssbp2	0	0	2.50466
Stromal cells	Ogn	0	0	4.12988
Stromal cells	Col5a2	0	0	3.49656
Stromal cells	Ucp2	0	0	-2.56269
Stromal cells	Tmem100	0	0	4.63156
Stromal cells	Mmp2	0	0	3.74231
Stromal cells	Myl9	0	0	3.92476
Stromal cells	Col5a1	0	0	3.61141
Stromal cells	Fhl2	0	0	3.05666
Stromal cells	Ltbp4	0	0	2.70913
Stromal cells	Mylk	0	0	3.14945
Stromal cells	Ptpre	0	0	-3.5096
Stromal cells	Lamb1	0	0	2.73989
Stromal cells	Fgl2	0	0	2.58754
Stromal cells	Tcf21	0	0	4.83702
Stromal cells	Ifitm3	0	0	1.66367
Stromal cells	Fshr	0	0	-4.70297
Stromal cells	Hsd17b1	0	0	-3.84171
Stromal cells	Lrrc8d	0	0	-2.44986
Stromal cells	Cacna1c	0	0	2.12688
Stromal cells	Atp8a1	0	0	-3.1139
Stromal cells	Lrmda	0	0	-1.64638
Stromal cells	Prkcd	0	0	-2.6342
Stromal cells	Slit3	0	0	3.02145
Stromal cells	Frem1	0	0	4.57525
Stromal cells	Adgrg1	0	0	-3.70733
Stromal cells	Shisa6	0	0	-4.41663
Stromal cells	Csrnp3	0	0	-4.23389
Stromal cells	Rarres2	0	0	2.80099
Stromal cells	Fam49b	0	0	-2.09904
Stromal cells	Igfbp4	0	0	2.61864
Stromal cells	Cdk14	0	0	2.16002
Stromal cells	Chchd10	0	0	-1.97082
Stromal cells	Ephx2	0	0	-2.73551
Stromal cells	Arhgap18	0	0	-1.75442
Stromal cells	Eva1b	0	0	2.29801
Stromal cells	Ccdc141	0	0	3.43583
Stromal cells	Msmo1	0	0	-2.10184
Stromal cells	Matn2	0	0	3.44837
Stromal cells	Kif21a	0	0	-3.01813
Stromal cells	Palld	0	0	2.25708
Stromal cells	Tes	0	0	-3.08806
Stromal cells	Gria3	0	0	3.91618
Stromal cells	Gch1	0	0	-2.03755
Stromal cells	Myo1e	0	0	-2.44349
Stromal cells	Plcl1	0	0	2.38814
Stromal cells	Ivns1abp	0	0	-2.26687
Stromal cells	Enpep	0	0	4.64567
Stromal cells	8030451A03Rik	0	0	-2.29153
Stromal cells	Mrvi1	0	0	4.54844
Stromal cells	Dlc1	0	0	2.54117
Stromal cells	Kcnq5	0	0	-3.35781
Stromal cells	Adgrl3	0	0	2.70855
Stromal cells	Col6a1	0	0	2.34817
Stromal cells	Nrp1	0	0	1.85589
Stromal cells	Prdm6	0	0	3.71528
Stromal cells	Car14	0	0	-3.79353
Stromal cells	Mxra8	0	0	2.57056
Stromal cells	Tshz3	0	0	2.78941
Stromal cells	Fbxl7	0	0	2.20325
Stromal cells	Slc26a7	0	0	-3.07992
Stromal cells	Amhr2	0	0	-2.52467
Stromal cells	Spats2l	0	0	3.51239
Stromal cells	Prickle2	0	0	2.40901
Stromal cells	Meg3	0	0	-2.10988
Stromal cells	Dock9	0	0	-2.09271
Stromal cells	Stxbp6	0	0	-2.04157
Stromal cells	Cnmd	0	0	-3.96459
Stromal cells	Tex15	0	0	-3.92676
Stromal cells	Jam2	0	0	-3.17233
Stromal cells	Ezr	0	0	-1.88924
Stromal cells	Unc13b	0	0	-2.97332
Stromal cells	Fxyd1	0	0	1.67327
Stromal cells	Mlf1	0	0	-2.71159
Stromal cells	Csrp1	0	0	3.16184
Stromal cells	Prrx1	0	0	3.71364
Stromal cells	Olfml3	0	0	3.60729
Stromal cells	Eya2	0	0	-4.38399
Stromal cells	Nfib	0	0	1.02375
Stromal cells	C1qtnf7	0	0	2.55359
Stromal cells	Serpinf1	0	0	2.88743
Stromal cells	Sema7a	0	0	-3.22564
Stromal cells	Gata6	0	0	-1.15649
Stromal cells	Pmp22	0	0	2.12368
Stromal cells	Chst8	0	0	-2.05032
Stromal cells	Esr2	0	0	-2.11255
Stromal cells	Pdgfrb	0	0	4.34186
Stromal cells	Fdps	0	0	-1.9995
Stromal cells	Me2	0	0	-1.88998
Stromal cells	Prkg1	0	0	2.95656
Stromal cells	Gsn	0	0	2.95366
Stromal cells	Arhgef25	0	0	3.26972
Stromal cells	Mir100hg	0	0	3.59222
Stromal cells	Bcl11a	0	0	-2.74717
Stromal cells	Elmo1	0	0	-1.64203
Stromal cells	Cxcl14	0	0	4.77883
Stromal cells	Clu	0	0	-1.4354
Stromal cells	Bmpr1b	0	0	-2.52864
Stromal cells	Pak3	0	0	-0.942278
Stromal cells	Nr2f2	0	0	2.19035
Stromal cells	Ror1	0	0	2.12824
Stromal cells	Dkk3	0	0	3.47718
Stromal cells	Lrrc17	0	0	4.39665
Stromal cells	Carhsp1	0	0	-1.94019
Stromal cells	Inhbb	0	0	-3.93716
Stromal cells	Me3	0	0	-2.06471
Stromal cells	Cyfip2	0	0	-3.40957
Stromal cells	Acta2	0	0	4.41071
Stromal cells	Foxp2	0	0	-1.52645
Stromal cells	Dsp	0	0	-4.14633
Stromal cells	Efna5	0	0	-2.2655
Stromal cells	Ehd4	0	0	-2.2487
Stromal cells	Klf12	0	0	1.47385
Stromal cells	Grhpr	0	0	-1.62739
Stromal cells	Chst11	0	0	-1.52468
Stromal cells	Sdf2l1	0	0	-2.62695
Stromal cells	Rgcc	0	0	-2.07056
Stromal cells	St6gal1	0	0	-1.32502
Stromal cells	Gm30382	0	0	3.49059
Stromal cells	Gramd1b	0	0	-1.13663
Stromal cells	Slc29a1	0	0	2.20752
Stromal cells	Cfh	0	0	2.89449
Stromal cells	Slc25a13	0	0	-1.98096
Stromal cells	Ramp2	0	0	1.14346
Stromal cells	Zfhx4	0	0	-2.75133
Stromal cells	Gm17167	0	0	4.01078
Stromal cells	Osr2	0	0	1.76112
Stromal cells	Plat	0	0	2.60628
Stromal cells	Ston2	0	0	-1.76915
Stromal cells	Pde5a	0	0	2.00207
Stromal cells	Rnf19b	0	0	-1.46471
Stromal cells	Cebpd	0	0	3.11383
Stromal cells	Atp6v0e2	0	0	-2.69468
Stromal cells	Ghr	0	0	1.15356
Stromal cells	Gulp1	0	0	2.14915
Stromal cells	Ank3	0	0	-2.57623
Stromal cells	Ypel2	0	0	-1.522
Stromal cells	Nedd9	0	0	-1.82236
Stromal cells	Tgif1	0	0	-1.42762
Stromal cells	Arhgap26	0	0	-1.6616
Stromal cells	Rps6ka2	0	0	-2.35548
Stromal cells	Creb3l1	0	0	2.36924
Stromal cells	Nrn1	0	0	-2.10968
Stromal cells	Bcar3	0	0	-0.868815
Stromal cells	Gli3	0	0	2.55078
Stromal cells	Kcnma1	0	0	-1.1264
Stromal cells	Mfap4	0	0	4.94617
Stromal cells	Bnip3	0	0	-1.90494
Stromal cells	Meis1	0	0	2.11358
Stromal cells	Ifitm1	0	0	2.57685
Stromal cells	Prkag2	0	0	-1.27644
Stromal cells	Igsf11	0	0	-2.95672
Stromal cells	Gna14	0	0	2.27302
Stromal cells	Limch1	0	0	-4.34767
Stromal cells	Nceh1	0	0	-1.94619
Stromal cells	Cndp2	0	0	-1.85712
Stromal cells	St6galnac3	0	0	1.22458
Stromal cells	Clcn3	0	0	-1.25268
Stromal cells	Gli2	0	0	2.97477
Stromal cells	Adamts12	0	0	2.8936
Stromal cells	Klc2	0	0	-2.46
Stromal cells	Tmsb15b2	0	0	-2.40351
Stromal cells	Mgarp	0	0	-2.07189
Stromal cells	Fn1	0	0	2.50078
Stromal cells	Nap1l5	0	0	-3.97248
Stromal cells	Islr	0	0	4.38568
Stromal cells	Obsl1	0	0	-1.7392
Stromal cells	Col4a4	0	0	3.31784
Stromal cells	Kcnt2	0	0	2.46375
Stromal cells	Apoa4	0	0	-4.08799
Stromal cells	Atp8b1	0	0	3.37837
Stromal cells	Plxnc1	0	0	-1.85499
Stromal cells	Pard3b	0	0	1.84824
Stromal cells	Crim1	0	0	-1.78543
Stromal cells	B130024G19Rik	0	0	3.80264
Stromal cells	Aftph	0	0	-1.22108
Stromal cells	Dach1	0	0	2.07443
Stromal cells	Spint2	0	0	-1.9582
Stromal cells	Pip5k1b	0	0	-1.43696
Stromal cells	Fdft1	0	0	-1.50917
Stromal cells	Zdhhc14	0	0	2.31877
Stromal cells	Actr3b	0	0	2.46882
Stromal cells	Tubb6	0	0	2.08437
Stromal cells	Bex1	0	0	-2.44974
Stromal cells	Slc18a2	0	0	-3.60605
Stromal cells	Kcnj3	0	0	-1.97945
Stromal cells	Adgrl2	0	0	1.70106
Stromal cells	Fblim1	0	0	3.46247
Stromal cells	Fam222a	0	0	-2.06481
Stromal cells	Inhba	0	0	-4.36909
Stromal cells	Col16a1	0	0	3.42734
Stromal cells	Gsta4	0	0	-2.22013
Stromal cells	Mtcl1	0	0	-2.0333
Stromal cells	Hs6st2	0	0	2.06233
Stromal cells	Setbp1	0	0	2.24578
Stromal cells	Crispld2	0	0	-0.667942
Stromal cells	Ndrg2	0	0	2.21438
Stromal cells	Nhs	0	0	1.84685
Stromal cells	Gjc1	0	0	3.20314
Stromal cells	Rbm47	0	0	-1.81147
Stromal cells	Ltbp1	0	0	-2.21223
Stromal cells	Pde8a	0	0	-1.03123
Stromal cells	Ccdc80	0	0	2.71268
Stromal cells	Pdgfc	0	0	-1.55498
Stromal cells	Rimklb	0	0	-1.96613
Stromal cells	Plekha7	0	0	-2.85297
Stromal cells	Map3k5	0	0	-1.45022
Stromal cells	Cited2	0	0	-1.63254
Stromal cells	Ppm1l	0	0	-1.75612
Stromal cells	Susd3	0	0	-1.12325
Stromal cells	Adamts4	0	0	4.01751
Stromal cells	Chd7	0	0	-4.42746
Stromal cells	Eno1	0	0	-1.79748
Stromal cells	Slc25a30	0	0	-1.87905
Stromal cells	Hhip	0	0	4.66942
Stromal cells	Epas1	0	0	-1.166
Stromal cells	Ctsk	0	0	3.22792
Stromal cells	Arhgap6	0	0	1.90929
Stromal cells	Trappc9	0	0	-1.40587
Stromal cells	Adamts6	0	0	-1.1441
Stromal cells	Pltp	0	0	1.67629
Stromal cells	Naaladl2	0	0	1.64987
Stromal cells	Dpp6	0	0	3.43355
Stromal cells	Cables1	0	0	-1.98753
Stromal cells	Htra3	0	0	3.22983
Stromal cells	Vstm4	0	0	3.61811
Stromal cells	Arhgap31	0	0	-1.76557
Stromal cells	Ptges	0	0	-1.65901
Stromal cells	Dnajb14	0	0	-1.57997
Stromal cells	Ptprk	0	0	1.95207
Stromal cells	Cavin3	0	0	1.59446
Stromal cells	Chn2	0	0	-2.55684
Stromal cells	Sytl4	0	0	-1.93681
Stromal cells	Grm7	0	0	2.098
Stromal cells	Serpine2	0	0	-2.69951
Stromal cells	Smim3	0	0	-1.14831
Stromal cells	Akr1c14	0	0	-1.53387
Stromal cells	Rasgef1b	0	0	-1.36376
Stromal cells	Glipr2	0	0	2.94588
Stromal cells	Derl3	0	0	-3.46722
Stromal cells	Tom1l1	0	0	-1.66676
Stromal cells	Plcb4	0	0	-2.40113
Stromal cells	Cdc14a	0	0	-1.19856
Stromal cells	Icam1	0	0	2.22269
Stromal cells	Armcx5	0	0	-1.61227
Stromal cells	Cryab	0	0	2.82783
Stromal cells	Hsd3b1	0	0	-1.7401
Stromal cells	St3gal5	0	0	-1.34038
Stromal cells	Apoa1	0	0	-3.55145
Stromal cells	Col15a1	0	0	3.66423
Stromal cells	Herc3	0	0	-2.27276
Stromal cells	Egfr	0	0	2.21752
Stromal cells	Hspg2	0	0	1.31149
Stromal cells	Syt7	0	0	-3.01939
Stromal cells	Zfp385b	0	0	-1.7569
Stromal cells	Sparc	0	0	1.58587
Stromal cells	Lgr4	0	0	-1.3072
Stromal cells	Pcolce	0	0	1.05022
Stromal cells	Tdrp	0	0	-2.83381
Stromal cells	Adgrf5	0	0	-3.24287
Stromal cells	Pknox2	0	0	1.86076
Stromal cells	Epb41l5	0	0	-1.0704
Stromal cells	Atp1a1	0	0	-0.807636
Stromal cells	Afap1l2	0	0	2.40447
Stromal cells	Itm2a	0	0	2.15236
Stromal cells	Ust	0	0	1.57598
Stromal cells	Cnrip1	0	0	2.62135
Stromal cells	Cxadr	0	0	-2.79073
Stromal cells	Lpcat3	0	0	-1.16281
Stromal cells	Ncald	0	0	2.36165
Stromal cells	Mex3c	0	0	-1.24889
Stromal cells	Fam53a	0	0	-1.21626
Stromal cells	Lamc3	0	0	3.52861
Stromal cells	Sdsl	0	0	-2.74675
Stromal cells	Sinhcaf	0	0	-1.19779
Stromal cells	Col6a4	0	0	2.90959
Stromal cells	Ppp1r14a	0	0	2.28197
Stromal cells	Nav2	0	0	-1.12494
Stromal cells	Cdk2ap2	0	0	-1.22159
Stromal cells	Galnt7	0	0	-1.11808
Stromal cells	Mrc2	0	0	2.63783
Stromal cells	Prkar2b	0	0	-2.21027
Stromal cells	Osmr	0	0	2.67769
Stromal cells	Dhx32	0	0	-1.57787
Stromal cells	Elovl5	0	0	-0.971776
Stromal cells	Amh	0	0	-3.96932
Stromal cells	Selenom	0	0	1.39349
Stromal cells	Cd320	0	0	-1.3494
Stromal cells	Diaph1	0	0	-1.014
Stromal cells	Aif1l	0	0	-2.22983
Stromal cells	Fabp3	0	0	-1.01599
Stromal cells	Pde10a	0	0	1.95388
Stromal cells	Runx1t1	0	0	3.14992
Stromal cells	Cd151	0	0	-1.13674
Stromal cells	Pfkp	0	0	-1.28696
Stromal cells	Enah	0	0	-1.43152
Stromal cells	Clmp	0	0	4.03107
Stromal cells	Tgfbr2	0	0	1.42878
Stromal cells	Krt8	0	0	-3.7477
Stromal cells	Foxp4	0	0	-1.11422
Stromal cells	Pfkfb3	0	0	-1.62339
Stromal cells	Mndal	0	0	1.95553
Stromal cells	Gng11	0	0	1.23868
Stromal cells	Cklf	0	0	-1.29134
Stromal cells	Nbl1	0	0	2.94258
Stromal cells	Tpd52l1	0	0	-1.43013
Stromal cells	Cnn2	0	0	2.17563
Stromal cells	Loxl2	0	0	2.35203
Stromal cells	M6pr	0	0	-0.950713
Stromal cells	Strn	0	0	-1.06692
Stromal cells	Thbd	0	0	3.22968
Stromal cells	Nipsnap3b	0	0	-1.11792
Stromal cells	Kctd14	0	0	-2.09982
Stromal cells	Isyna1	0	0	-1.32041
Stromal cells	Ciao2a	0	0	-0.980314
Stromal cells	Pawr	0	0	-1.03186
Stromal cells	Smoc1	0	0	-0.988572
Stromal cells	Higd1a	0	0	-1.05265
Stromal cells	Cbfa2t3	0	0	-1.47817
Stromal cells	Thsd4	0	0	2.79162
Stromal cells	Etnk2	0	0	-1.98839
Stromal cells	Clca3a1	0	0	3.3452
Stromal cells	C1s1	0	0	2.13995
Stromal cells	Rerg	0	0	1.03855
Stromal cells	Dleu2	0	0	-1.104
Stromal cells	Dnajb11	0	0	-1.05886
Stromal cells	Cers6	0	0	-0.879177
Stromal cells	Fat1	0	0	-1.24523
Stromal cells	C430049B03Rik	0	0	-0.947854
Stromal cells	Fam117b	0	0	-0.926677
Stromal cells	Col26a1	0	0	4.64994
Stromal cells	Grk5	0	0	1.46533
Stromal cells	Hecw2	0	0	-1.44383
Stromal cells	Nrg2	0	0	2.96433
Stromal cells	Shtn1	0	0	-2.88163
Stromal cells	Msrb3	0	0	1.59547
Stromal cells	Mgst3	0	0	-0.962376
Stromal cells	Cystm1	0	0	-1.95126
Stromal cells	Zfp711	0	0	-1.89591
Stromal cells	Mgat5	0	0	-1.14748
Stromal cells	Cst12	0	0	-3.88278
Stromal cells	Add3	0	0	1.75955
Stromal cells	Gpd2	0	0	-1.66251
Stromal cells	Col11a1	0	0	2.1663
Stromal cells	Gm12840	0	0	2.10923
Stromal cells	Hs3st1	0	0	-1.4408
Stromal cells	Naglu	0	0	-1.72108
Stromal cells	1010001N08Rik	0	0	-2.17857
Stromal cells	Creg1	0	0	-1.21285
Stromal cells	Susd1	0	0	-3.49725
Stromal cells	Optn	0	0	-2.37894
Stromal cells	Edem2	0	0	-1.09485
Stromal cells	Mdh1	0	0	-1.12705
Stromal cells	Mkrn1	0	0	-0.888047
Stromal cells	Med10	0	0	-1.13308
Stromal cells	Lama1	0	0	-1.35982
Stromal cells	Cryl1	0	0	-1.47475
Stromal cells	Hmox2	0	0	-0.888276
Stromal cells	Sfrp1	0	0	3.88686
Stromal cells	Hpgd	0	0	-1.45543
Stromal cells	Ddt	0	0	-0.905991
Stromal cells	Mgat4b	0	0	-1.13555
Stromal cells	Kalrn	0	0	1.38441
Stromal cells	Tpst2	0	0	-1.70998
Stromal cells	Arhgef7	0	0	-1.22377
Stromal cells	Hyou1	0	0	-1.3549
Stromal cells	Gclc	0	0	-0.914129
Stromal cells	Angpt1	0	0	2.99184
Stromal cells	Srbd1	0	0	-1.87446
Stromal cells	Inha	0	0	-3.81259
Stromal cells	Nppc	0	0	-3.21502
Stromal cells	Kcnk2	0	0	3.74152
Stromal cells	Phyh	0	0	-1.11085
Stromal cells	Mdfic	0	0	-1.65891
Stromal cells	Rasl10a	0	0	-4.22638
Stromal cells	Selenop	0	0	0.584408
Stromal cells	Pkp2	0	0	-1.7602
Stromal cells	Phldb2	0	0	1.67737
Stromal cells	Mro	0	0	-3.37199
Stromal cells	Sh3pxd2a	0	0	1.64751
Stromal cells	Scap	0	0	-1.05649
Stromal cells	Bnc2	0	0	1.51731
Stromal cells	Spsb1	0	0	-1.09935
Stromal cells	Fam204a	0	0	-0.887608
Stromal cells	Ihh	0	0	-3.90469
Stromal cells	C1galt1	0	0	-1.59009
Stromal cells	Apoe	0	0	-0.784238
Stromal cells	Cradd	0	0	-0.927675
Stromal cells	Rbfox1	0	0	-1.73536
Stromal cells	Bcat2	0	0	-1.11068
Stromal cells	Adcy7	0	0	2.73515
Stromal cells	Mien1	0	0	-0.921318
Stromal cells	Fcgrt	0	0	1.25471
Stromal cells	Smim41	0	0	3.0566
Stromal cells	Map3k4	0	0	-1.14256
Stromal cells	Gucy1a2	0	0	3.19246
Stromal cells	Alms1	0	0	-1.21294
Stromal cells	Emp1	0	0	1.146
Stromal cells	Pparg	0	0	-1.16557
Stromal cells	Nfix	0	0	1.64555
Stromal cells	Cnot7	0	0	-0.819666
Stromal cells	Rmdn2	0	0	-0.904587
Stromal cells	Mta3	0	0	-0.904822
Stromal cells	Ckb	0	0	1.5497
Stromal cells	Mcc	0	0	1.24768
Stromal cells	Ak2	0	0	-0.914425
Stromal cells	Robo2	0	0	1.52366
Stromal cells	Etfdh	0	0	-1.00985
Stromal cells	Creld2	0	0	-1.6155
Stromal cells	Spsb4	0	0	-2.76766
Stromal cells	Mrps21	0	0	-0.970286
Stromal cells	Lrrk1	0	0	1.41239
Stromal cells	Psmd14	0	0	-0.815922
Stromal cells	Maf	0	0	1.3093
Stromal cells	Fat3	0	0	3.92093
Stromal cells	Tfpi	0	0	1.59954
Stromal cells	Rian	0	0	-2.45466
Stromal cells	Slco3a1	0	0	-1.01647
Stromal cells	Zfp277	0	0	-1.15905
Stromal cells	Tbc1d8	0	0	-2.06611
Stromal cells	N4bp2l1	0	0	-2.10093
Stromal cells	Tagln	0	0	4.34695
Stromal cells	Ano4	0	0	-2.34119
Stromal cells	Net1	0	0	-1.30849
Stromal cells	Tgfbi	0	0	2.11405
Stromal cells	Vps13a	0	0	-0.784202
Stromal cells	Slc38a10	0	0	-0.864714
Stromal cells	Atg13	0	0	-0.953449
Stromal cells	Crnkl1	0	0	-1.15243
Stromal cells	Reck	0	0	2.86144
Stromal cells	Asb4	0	0	3.5705
Stromal cells	Gja1	0	0	-2.06093
Stromal cells	Mmp14	0	0	1.90468
Stromal cells	Ets1	0	0	0.280376
Stromal cells	Rnf144b	0	0	-1.77802
Stromal cells	Smoc2	0	0	2.2851
Stromal cells	Cntn4	0	0	-4.16227
Stromal cells	Insig1	0	0	-1.19749
Stromal cells	Gucy1a1	0	0	2.33538
Stromal cells	Lztfl1	0	0	-0.959368
Stromal cells	Lima1	0	0	1.47657
Stromal cells	Nrxn1	0	0	4.1133
Stromal cells	Foxs1	0	0	3.29397
Stromal cells	Celf2	0	0	1.12569
Stromal cells	Chchd7	0	0	-1.21163
Stromal cells	Cycs	0	0	-0.960209
Stromal cells	Pafah1b3	0	0	-0.996424
Stromal cells	Prep	0	0	-0.982573
Stromal cells	Epn2	0	0	-1.28714
Stromal cells	Pgk1	0	0	-1.34682
Stromal cells	Grip1	0	0	-3.38269
Stromal cells	Uchl1	0	0	-1.76042
Stromal cells	Sept6	0	0	-1.44386
Stromal cells	Srpx2	0	0	4.44447
Stromal cells	Rgs2	0	0	-1.00334
Stromal cells	Nr6a1	0	0	-0.775118
Stromal cells	Atp1b2	0	0	-1.14352
Stromal cells	Tshz1	0	0	-1.7198
Stromal cells	Nexmif	0	0	-0.921797
Stromal cells	Sqle	0	0	-1.54341
Stromal cells	Masp1	0	0	-3.98878
Stromal cells	Igsf10	0	0	3.38065
Stromal cells	Pde3a	0	0	3.67638
Stromal cells	Strbp	0	0	-0.710277
Stromal cells	Jpt1	0	0	-0.805051
Stromal cells	Lpin2	0	0	-1.04419
Stromal cells	Gprasp1	0	0	-0.883235
Stromal cells	Slc16a2	0	0	1.33489
Stromal cells	Abca8a	0	0	4.36414
Stromal cells	Tgfbr3	0	0	1.14078
Stromal cells	Lyrm9	0	0	-2.27441
Stromal cells	Slc38a5	0	0	-2.49486
Stromal cells	Zmym3	0	0	-1.43849
Stromal cells	Ptprt	0	0	-2.74953
Stromal cells	Stk24	0	0	-0.905656
Stromal cells	Synpo	0	0	-1.38706
Stromal cells	Hey2	0	0	-2.14972
Stromal cells	Timp2	0	0	1.41043
Stromal cells	Tram2	0	0	-1.15594
Stromal cells	Prss23	0	0	-1.38388
Stromal cells	Gsr	0	0	-1.18385
Stromal cells	Nfe2l1	0	0	-0.70124
Stromal cells	Hmgcs1	0	0	-1.17159
Stromal cells	Fam98a	0	0	-1.16607
Stromal cells	Ptbp3	0	0	-1.03478
Stromal cells	Lbh	0	0	2.3236
Stromal cells	Pgm1	0	0	-1.31419
Stromal cells	Hjurp	0	0	-0.991016
Stromal cells	Pcsk5	0	0	1.59728
Stromal cells	Kctd1	0	0	-1.82111
Stromal cells	Tiam1	0	0	-1.7923
Stromal cells	Sppl3	0	0	-1.10348
Stromal cells	Antxr1	0	0	1.71763
Stromal cells	Slc25a42	0	0	-2.61766
Stromal cells	Dpy30	0	0	-0.831785
Stromal cells	Mras	0	0	-1.01785
Stromal cells	Spin2c	0	0	-2.97634
Stromal cells	Prps2	0	0	-1.30039
Stromal cells	Rcn3	0	0	1.16603
Stromal cells	Gtf2e2	0	0	-1.2136
Stromal cells	Mboat2	0	0	-1.41775
Stromal cells	Camk2g	0	0	-0.782856
Stromal cells	Boc	0	0	2.25917
Stromal cells	Atp6v0b	0	0	-0.758218
Stromal cells	Arhgef40	0	0	2.41012
Stromal cells	Malt1	0	0	-1.81191
Stromal cells	Hspa4l	0	0	-1.84504
Stromal cells	Cap2	0	0	3.54068
Stromal cells	Pgbd5	0	0	-2.22989
Stromal cells	Tma7	0	0	-0.710105
Stromal cells	Stat5a	0	0	-1.24033
Stromal cells	Sema3g	0	0	-4.30176
Stromal cells	Scd2	0	0	-1.62834
Stromal cells	Gmnn	0	0	-1.47352
Stromal cells	Mycl	0	0	-2.89542
Stromal cells	Pdlim4	0	0	-1.36385
Stromal cells	Nid2	0	0	2.45985
Stromal cells	Pid1	0	0	1.03814
Stromal cells	Grk3	0	0	3.03963
Stromal cells	Sel1l3	0	0	-3.76871
Stromal cells	Fam81a	0	0	-3.12726
Stromal cells	Rph3al	0	0	-1.9835
Stromal cells	Ndufs4	0	0	-1.13087
Stromal cells	Copz2	0	0	1.68518
Stromal cells	Colec12	0	0	1.85149
Stromal cells	Susd4	0	0	-3.51151
Stromal cells	Npr3	0	0	3.68373
Stromal cells	Gpc4	0	0	-0.821465
Stromal cells	Rassf5	0	0	2.42549
Stromal cells	Stard8	0	0	2.64444
Stromal cells	Mmp16	0	0	1.92433
Stromal cells	Pdia4	0	0	-1.15846
Stromal cells	Fbxw11	0	0	-0.787292
Stromal cells	Atp9a	0	0	-1.28759
Stromal cells	Nol4l	0	0	-2.01355
Stromal cells	Fzd1	0	0	3.39395
Stromal cells	Dmd	0	0	2.57434
Stromal cells	Mafb	0	0	1.72868
Stromal cells	Tgm2	0	0	0.846774
Stromal cells	Aldh3b1	0	0	-1.84295
Stromal cells	Hif1a	0	0	-0.755964
Stromal cells	Epha3	0	0	3.08303
Stromal cells	Prdx6	0	0	-1.02986
Stromal cells	Cd302	0	0	1.51914
Stromal cells	Cxcl2	0	0	-3.69582
Stromal cells	Socs3	0	0	1.77876
Stromal cells	Taldo1	0	0	-0.990371
Stromal cells	Ddah1	0	0	-2.12362
Stromal cells	Atxn1	0	0	-0.959294
Stromal cells	Lcor	0	0	-0.659112
Stromal cells	Uqcrq	0	0	-0.801969
Stromal cells	Flnc	0	0	2.45479
Stromal cells	Prickle1	0	0	1.80919
Stromal cells	Zfp280b	0	0	-1.68213
Stromal cells	Rims2	0	0	-3.39767
Stromal cells	Efemp2	0	0	1.81395
Stromal cells	Foxo1	0	0	-1.3653
Stromal cells	Pde7b	0	0	0.750445
Stromal cells	Wfdc10	0	0	-3.01622
Stromal cells	Naaa	0	0	-1.95353
Stromal cells	Zeb1	0	0	1.68002
Stromal cells	Tns1	0	0	1.37917
Stromal cells	Dennd2a	0	0	1.68978
Stromal cells	Plekhd1	0	0	-3.82279
Stromal cells	Rab33a	0	0	-3.46351
Stromal cells	Phlda3	0	0	2.22788
Stromal cells	Tbx2	0	0	3.6118
Stromal cells	Sod2	0	0	-0.679429
Stromal cells	Cyp19a1	0	0	-4.51262
Stromal cells	Dnm3os	0	0	4.2281
Stromal cells	Wipf1	0	0	0.769577
Stromal cells	Kcnd3	0	0	2.42345
Stromal cells	Ccn4	0	0	3.57171
Stromal cells	Akr1b8	0	0	1.83856
Stromal cells	Zswim5	0	0	-2.61276
Stromal cells	Ptn	0	0	3.37642
Stromal cells	Eml5	0	0	-1.83109
Stromal cells	Spef2	0	0	-3.79166
Stromal cells	Hmgb3	0	0	-0.881402
Stromal cells	Gnb4	0	0	1.72245
Stromal cells	Afap1	0	0	1.66219
Stromal cells	Arhgap29	0	0	-1.22911
Stromal cells	Nkain2	0	0	-3.01545
Stromal cells	Bex2	0	0	-2.48313
Stromal cells	Tshz2	0	0	1.63322
Stromal cells	Mgst1	0	0	-0.813399
Stromal cells	Trps1	0	0	1.00998
Stromal cells	Aco2	0	0	-0.684794
Stromal cells	Ifi203	0	0	2.09921
Stromal cells	Pmepa1	0	0	1.87298
Stromal cells	Cnnm1	0	0	-4.04729
Stromal cells	Ppic	0	0	1.57291
Stromal cells	Tpm1	0	0	2.33406
Stromal cells	Defb19	0	0	-1.39259
Stromal cells	Nfic	0	0	1.32021
Stromal cells	Fabp5	0	0	-1.48372
Stromal cells	Rpn1	0	0	-0.829566
Stromal cells	Heg1	0	0	0.628377
Stromal cells	Tecr	0	0	-0.713105
Stromal cells	C130074G19Rik	0	0	-2.96223
Stromal cells	Itgb3	0	0	2.03777
Stromal cells	Bach2	0	0	0.770416
Stromal cells	Socs2	0	0	-1.67006
Stromal cells	Ndufab1	0	0	-0.669083
Stromal cells	Kcnip3	0	0	3.00115
Stromal cells	Tm4sf1	0	0	0.643534
Stromal cells	Slc44a3	0	0	-2.80578
Stromal cells	Hic1	0	0	3.64673
Stromal cells	Mamdc2	0	0	2.71504
Stromal cells	Tnks	0	0	-0.912623
Stromal cells	Sept11	0	0	1.46787
Stromal cells	Arhgap42	0	0	1.54584
Stromal cells	Fam49a	0	0	1.61299
Stromal cells	Adcy2	0	0	2.62215
Stromal cells	Ston1	0	0	2.2011
Stromal cells	Sh2d4a	0	0	-1.66698
Stromal cells	Elf4	0	0	-1.65968
Stromal cells	Klf9	0	0	1.33426
Stromal cells	Igfbp2	0	0	-2.18991
Stromal cells	Ormdl1	0	0	-1.5122
Stromal cells	Nudt14	0	0	-1.64791
Stromal cells	Lrp8	0	0	-2.89476
Stromal cells	Bmp3	0	0	-1.90038
Stromal cells	Abcc9	0	0	3.84955
Stromal cells	Arx	0	0	3.97054
Stromal cells	Rnf122	0	0	1.83136
Stromal cells	Ptk2b	0	0	-3.59864
Stromal cells	Nmt2	0	0	-0.674934
Stromal cells	Jarid2	0	0	-0.872477
Stromal cells	Ndufs5	0	0	-0.639361
Stromal cells	Myadm	0	0	2.15177
Stromal cells	Col12a1	0	0	3.0419
Stromal cells	Pik3cb	0	0	-1.67914
Stromal cells	Olfml1	0	0	4.7838
Stromal cells	Irx3	0	0	-3.91829
Stromal cells	Slc6a15	0	0	-3.95978
Stromal cells	Gm35533	0	0	-2.91565
Stromal cells	Adcy5	0	0	4.35999
Stromal cells	Itga1	0	0	2.37407
Stromal cells	Myo1b	0	0	-1.06534
Stromal cells	Tmem184a	0	0	-3.39358
Stromal cells	Rnf150	0	0	2.03877
Stromal cells	Tbc1d16	0	0	1.87569
Stromal cells	Plbd1	0	0	-4.52921
Stromal cells	Gse1	0	0	1.3864
Stromal cells	Cobl	0	0	-3.56157
Stromal cells	H2-K1	0	0	-1.39587
Stromal cells	Scn7a	0	0	4.6611
Stromal cells	Wapl	0	0	-0.999842
Stromal cells	Entpd1	0	0	-1.76364
Stromal cells	Rcsd1	0	0	1.29576
Stromal cells	Sin3b	0	0	-0.64262
Stromal cells	G3bp2	0	0	-0.619724
Stromal cells	Mmd	0	0	1.47423
Stromal cells	Dnajb13	0	0	-4.26225
Stromal cells	Lrrc2	0	0	-2.78959
Stromal cells	Tpst1	0	0	1.65725
Stromal cells	Stmn1	0	0	-0.926652
Stromal cells	Syt14	0	0	-3.67549
Stromal cells	Lpar1	0	0	2.8756
Stromal cells	Lmcd1	0	0	2.6079
Stromal cells	Itga2	0	0	-2.25157
Stromal cells	Aldoa	0	0	-1.13067
Stromal cells	Gpx8	0	0	1.36447
Stromal cells	Lgals1	0	0	1.25481
Stromal cells	Dpysl3	0	0	1.16089
Stromal cells	Chsy3	0	0	2.04973
Stromal cells	Wfdc1	0	0	2.99758
Stromal cells	Pdlim7	0	0	1.54364
Stromal cells	Sh3rf1	0	0	1.43192
Stromal cells	Tril	0	0	1.89059
Stromal cells	Stxbp2	0	0	-2.86596
Stromal cells	Cbr3	0	0	1.9272
Stromal cells	Aff2	0	0	-1.03743
Stromal cells	Kirrel	0	0	1.87217
Stromal cells	Cavin1	0	0	1.12328
Stromal cells	Rnase4	0	0	1.85767
Stromal cells	Syngr1	0	0	-3.44171
Stromal cells	Tcim	0	0	1.76866
Stromal cells	Gli1	0	0	4.40348
Stromal cells	Ccnd2	0	0	-1.24129
Stromal cells	Txnl1	0	0	-1.23361
Stromal cells	Eif4e3	0	0	1.5111
Stromal cells	Arap1	0	0	1.79062
Stromal cells	Slc2a3	0	0	2.35343
Stromal cells	Nipsnap1	0	0	-1.77354
Stromal cells	Mbnl3	0	0	-2.87503
Stromal cells	Tspan9	0	0	1.16705
Stromal cells	Camta1	0	0	-0.780468
Stromal cells	Fbln7	0	0	4.32042
Stromal cells	Kcnab1	0	0	2.42911
Stromal cells	Zfp423	0	0	1.42626
Stromal cells	Gng2	0	0	0.910266
Stromal cells	Parva	0	0	1.27626
Stromal cells	Crabp2	0	0	-2.88472
Stromal cells	Slc9a3r2	0	0	1.13523
Stromal cells	Hoxd9	0	0	2.38217
Stromal cells	Col9a2	0	0	-3.54253
Stromal cells	Serpina3g	0	0	2.48763
Stromal cells	P3h2	0	0	1.33236
Stromal cells	Dtx4	0	0	1.86244
Stromal cells	Ahnak	0	0	0.730656
Stromal cells	Rtn4rl1	0	0	2.15231
Stromal cells	Hcn1	0	0	-4.79263
Stromal cells	Il1r1	0	0	1.52818
Stromal cells	Abca1	0	0	0.906029
Stromal cells	Mfap5	0	0	4.21751
Stromal cells	Adam12	0	0	2.70023
Stromal cells	Tmem204	0	0	2.75593
Stromal cells	Carmn	0	0	4.23171
Stromal cells	Ccdc68	0	0	-1.90447
Stromal cells	Bmpr2	0	0	-1.56408
Stromal cells	Ifi27l2a	0	0	1.19366
Stromal cells	Bend4	0	0	-3.70795
Stromal cells	St3gal4	0	0	-1.54767
Stromal cells	Cd36	0	0	-3.69562
Stromal cells	Stc1	0	0	2.53259
Stromal cells	Pmm1	0	0	1.57816
Stromal cells	Idh1	0	0	-1.43486
Stromal cells	Itga8	0	0	4.03498
Stromal cells	Cpxm1	0	0	1.75803
Stromal cells	Rbpms	0	0	1.29726
Stromal cells	Pvt1	0	0	0.949673
Stromal cells	Plscr4	0	0	1.71796
Stromal cells	Sox9	0	0	2.22418
Stromal cells	Mxra7	0	0	1.79393
Stromal cells	Atp1a2	0	0	4.58013
Stromal cells	Kazald1	0	0	-2.47063
Stromal cells	Wwc2	0	0	-0.886398
Stromal cells	Steap4	0	0	4.47696
Stromal cells	Lsr	0	0	-3.39713
Stromal cells	Pear1	0	0	2.45809
Stromal cells	Hspa12a	0	0	2.38289
Stromal cells	Litaf	0	0	0.966047
Stromal cells	Fgf2	0	0	3.95754
Stromal cells	Wasf3	0	0	3.54333
Stromal cells	Mill2	0	0	2.77709
Stromal cells	Cyb5a	0	0	-2.32585
Stromal cells	Ica1	0	0	-2.87009
Stromal cells	Dpysl5	0	0	-4.12265
Stromal cells	Manf	0	0	-1.36961
Stromal cells	Abca4	0	0	-3.1135
Stromal cells	Lepr	0	0	3.64457
Stromal cells	Sh3tc2	0	0	-2.7739
Stromal cells	Proser2	0	0	-2.58567
Stromal cells	Nalcn	0	0	4.06432
Stromal cells	Glul	0	0	1.02516
Stromal cells	Dhh	0	0	-3.79618
Stromal cells	Phex	0	0	-2.9843
Stromal cells	Peak1	0	0	0.706611
Stromal cells	Pak6	0	0	-3.08685
Stromal cells	Prr5	0	0	2.61483
Stromal cells	Fbn2	0	0	1.02597
Stromal cells	Vcam1	0	0	1.95852
Stromal cells	Epb41l4b	0	0	-3.11981
Stromal cells	Pclo	0	0	-3.76774
Stromal cells	Ms4a4d	0	0	4.72393
Stromal cells	Sgms1	0	0	-0.943916
Stromal cells	Lamc1	0	0	1.02357
Stromal cells	Cpe	0	0	-0.910087
Stromal cells	Hook1	0	0	-3.22264
Stromal cells	Ctnnd1	0	0	-0.783544
Stromal cells	Tmem176b	0	0	0.864317
Stromal cells	Lmna	0	0	1.086
Stromal cells	Adgra2	0	0	3.43512
Stromal cells	Rnf43	0	0	-4.29054
Stromal cells	Ccdc88c	0	0	-3.2844
Stromal cells	Emcn	0	0	0.277808
Stromal cells	Pkm	0	0	-0.956202
Stromal cells	Fam78a	0	0	-3.53087
Stromal cells	Cyp7b1	0	0	2.56177
Stromal cells	Gm29683	0	0	3.1283
Stromal cells	Slc8a1	0	0	0.980274
Stromal cells	Arhgap28	0	0	-1.3903
Stromal cells	Lzts1	0	0	-3.12333
Stromal cells	E330023G01Rik	0	0	-3.25574
Stromal cells	Ntrk2	0	0	4.06172
Stromal cells	Rgs13	0	0	-4.0279
Stromal cells	Plekhh2	0	0	3.14607
Stromal cells	Tmem176a	0	0	0.844295
Stromal cells	Atp5o	0	0	-0.751698
Stromal cells	Twist1	0	0	2.92808
Stromal cells	Tnfaip6	0	0	2.95179
Stromal cells	Large2	0	0	-3.1707
Stromal cells	Myo5c	0	0	-3.47544
Stromal cells	Ptprq	0	0	4.68564
Stromal cells	Scarf2	0	0	4.52934
Stromal cells	Trpc1	0	0	3.24785
Stromal cells	Cyth3	0	0	1.48813
Stromal cells	St5	0	0	1.1082
Stromal cells	G0s2	0	0	0.486007
Stromal cells	Pamr1	0	0	4.18689
Stromal cells	Syk	0	0	-4.42059
Stromal cells	Mybpc3	0	0	-3.84516
Stromal cells	Prtg	0	0	4.0713
Stromal cells	Abca9	0	0	2.09947
Stromal cells	Fbln5	0	0	1.71622
Stromal cells	Papola	0	0	-0.529689
Stromal cells	Nos2	0	0	-3.22106
Stromal cells	Spry1	0	0	2.40033
Stromal cells	Tanc1	0	0	-1.10758
Stromal cells	Dock4	0	0	-1.65629
Stromal cells	B3galt1	0	0	3.20185
Stromal cells	Nlgn1	0	0	2.8958
Stromal cells	Lgi2	0	0	4.45219
Stromal cells	Negr1	0	0	3.69217
Stromal cells	Mdh2	0	0	-0.589292
Stromal cells	Apba1	0	0	2.22313
Stromal cells	Cpz	0	0	4.47468
Stromal cells	Mest	0	0	3.07167
Stromal cells	Atp5g3	0	0	-0.601951
Stromal cells	Ptch2	0	0	3.61445
Stromal cells	Canx	0	0	-0.515884
Stromal cells	Myh11	0	0	4.31506
Stromal cells	Des	0	0	4.40828
Stromal cells	Rasgrp2	0	0	2.22343
Stromal cells	Galnt17	0	0	3.35215
Stromal cells	Hspb2	0	0	3.66375
Stromal cells	Ptger2	0	0	2.90194
Stromal cells	Scara3	0	0	2.98571
Stromal cells	Ube2i	0	0	-0.531349
Stromal cells	Calml4	0	0	2.68684
Stromal cells	Sdc2	0	0	1.1375
Stromal cells	Dnm1	0	0	3.32404
Stromal cells	Psma2	0	0	-1.01035
Stromal cells	Pgam1	0	0	-0.818635
Stromal cells	Vegfd	0	0	2.88435
Stromal cells	Mif	0	0	-1.2165
Stromal cells	Stk3	0	0	1.12915
Stromal cells	Has1	0	0	3.65663
Stromal cells	Eln	0	0	1.6028
Stromal cells	Gabra3	0	0	3.80773
Stromal cells	Airn	0	0	0.916602
Stromal cells	Psma7	0	0	-0.601827
Stromal cells	Colec11	0	0	3.99752
Stromal cells	Ttc28	0	0	0.947831
Stromal cells	Rcn1	0	0	1.09692
Stromal cells	Gstm1	0	0	0.834383
Stromal cells	Sox5	0	0	0.946574
Stromal cells	Svil	0	0	1.00184
Stromal cells	Vim	0	0	0.921184
Stromal cells	Ranbp1	0	0	-0.656137
Stromal cells	Pth1r	0	0	4.0239
Stromal cells	Pbx1	0	0	1.54486
Stromal cells	Psmb3	0	0	-0.536188
Stromal cells	Wls	0	0	0.893862
Stromal cells	Clip3	0	0	3.55394
Stromal cells	Gapdh	0	0	-1.36564
Stromal cells	Hivep2	0	0	0.923863
Stromal cells	Calr	0	0	-0.957509
Stromal cells	Tmem119	0	0	3.80849
Stromal cells	Tut4	0	0	-0.918758
Stromal cells	Tacc1	0	0	1.1101
Stromal cells	Calm1	0	0	-1.16112
Stromal cells	Lox	0	0	3.7521
Stromal cells	Itgbl1	0	0	4.383
Stromal cells	Gas6	0	0	1.11897
Stromal cells	Wdr66	0	0	2.97974
Stromal cells	Cd63	0	0	1.21379
Stromal cells	Susd6	0	0	1.04409
Stromal cells	Ext1	0	0	-2.03773
Stromal cells	Dact3	0	0	3.22924
Stromal cells	Mir99ahg	0	0	0.96992
Stromal cells	Prelp	0	0	2.67598
Stromal cells	Gpr153	0	0	3.53352
Stromal cells	Fkbp9	0	0	0.969733
Stromal cells	Atp5j	0	0	-0.563881
Stromal cells	5033406O09Rik	0	0	2.9442
Stromal cells	Auts2	0	0	0.894328
Stromal cells	Tanc2	0	0	-1.63217
Stromal cells	Nrk	0	0	4.39631
Stromal cells	Srpx	0	0	3.28047
Stromal cells	Selenow	0	0	0.96657
Stromal cells	Bdnf	0	0	4.11375
Stromal cells	Fap	0	0	3.67766
Stromal cells	Ptch1	0	0	1.64972
Stromal cells	Tmod3	0	0	0.990706
Stromal cells	Gng5	0	0	-0.608313
Stromal cells	Nnmt	0	0	3.93113
Stromal cells	Akt3	0	0	0.84132
Stromal cells	Kcp	0	0	3.33446
Stromal cells	Fmo1	0	0	3.29395
Stromal cells	Diaph2	0	0	0.99314
Stromal cells	Chst3	0	0	3.32285
Stromal cells	Rora	0	0	0.76139
Stromal cells	Sik3	0	0	-0.707111
Stromal cells	Svep1	0	0	4.56629
Stromal cells	Tpm4	0	0	0.975636
Stromal cells	Zfp36l1	0	0	1.33855
Stromal cells	Ehbp1	0	0	0.946255
Stromal cells	Arhgap10	0	0	0.974001
Stromal cells	Greb1	0	0	-0.976257
Stromal cells	Zfp36	0	0	1.00467
Stromal cells	Dpep1	0	0	4.36533
Stromal cells	Cldn1	0	0	3.96004
Stromal cells	Kcnip1	0	0	4.03954
Stromal cells	Xist	0	0	1.07868
Stromal cells	Nfia	0	0	0.917883
Stromal cells	Ywhaq	0	0	-0.646106
Stromal cells	Igf1r	0	0	-0.687402
Stromal cells	Gab2	0	0	0.865121
Stromal cells	Tbca	0	0	-0.918548
Stromal cells	Gem	0	0	1.2999
Stromal cells	Lpp	0	0	0.851373
Stromal cells	Lamp2	0	0	0.969658
Stromal cells	Mast4	0	0	-0.737547
Stromal cells	Sptbn1	0	0	0.79246
Stromal cells	Tcf4	0	0	1.10636
Stromal cells	Hsp90aa1	0	0	-0.512651
Stromal cells	2410006H16Rik	0	0	1.01975
Stromal cells	Msi2	0	0	-0.758989
Stromal cells	Atp5b	0	0	-0.564977
Stromal cells	Hsp90b1	0	0	-0.962525
Stromal cells	Tmsb4x	0	0	-0.777504
Stromal cells	Phf21a	0	0	0.667309
Stromal cells	Serpinh1	0	0	0.985811
Stromal cells	Nedd4	0	0	0.665819
Stromal cells	Mbnl2	0	0	-0.598132
Stromal cells	Abi1	0	0	1.04959
Stromal cells	Pdia3	0	0	-0.549469
Stromal cells	Ifitm2	0	0	0.785355
Stromal cells	H2afz	0	0	-0.858065
Stromal cells	Chchd2	0	0	-0.39775
Stromal cells	Hspa5	0	0	-0.882191
Stromal cells	Gas5	0	0	0.81417
Stromal cells	Egr1	0	0	0.716987
Stromal cells	Zbtb20	0	0	0.704121
Stromal cells	Laptm4a	0	0	0.701141
Stromal cells	Fndc3b	0	0	-0.649138
Stromal cells	Ctsl	0	0	-1.69308
Stromal cells	Prdx1	0	0	-0.528378
Stromal cells	Itgb1	0	0	0.612911
Stromal cells	Btg2	0	0	1.0123
Stromal cells	Rpl22l1	0	0	0.683337
Stromal cells	Myl6	0	0	0.660868
Stromal cells	Rps16	0	0	0.269614
Stromal cells	Pabpc1	0	0	0.590714
Stromal cells	Rplp0	0	0	0.427962
Stromal cells	Rpsa	0	0	0.455385
Stromal cells	Akr1cl	0	0	-0.520578
Stromal cells	Rps12	0	0	0.48789
Stromal cells	Tceal9	0	0	-0.66479
Stromal cells	Rplp1	0	0	0.343604
Stromal cells	Rps7	0	0	0.371846
Stromal cells	Rps2	0	0	0.409257
Stromal cells	Rps15a	0	0	0.31393
Stromal cells	Rpl23	0	0	0.319327
Stromal cells	Rps4x	0	0	0.310724
Stromal cells	Junb	0	0	0.8768
Stromal cells	Rps8	0	0	0.315313
Stromal cells	Eef1a1	0	0	0.273117
Stromal cells	Malat1	0	0	0.598696
Stromal cells	Ywhae	9.76766e-308	2.40148e-303	-0.410282
Stromal cells	Imp3	1.05228e-307	2.58714e-303	0.913528
Stromal cells	Fkbp4	1.99143e-307	4.89613e-303	-0.682085
Stromal cells	Psmb7	2.76252e-307	6.79192e-303	-0.705639
Stromal cells	Casp12	9.37402e-307	2.3047e-302	2.03241
Stromal cells	Ube2g1	1.13054e-306	2.77955e-302	-0.578282
Stromal cells	Spon1	1.22912e-306	3.02191e-302	2.01379
Stromal cells	Myef2	6.42046e-306	1.57853e-301	-0.938356
Stromal cells	Cgnl1	6.98969e-306	1.71848e-301	1.27938
Stromal cells	Rhbdf2	9.84794e-306	2.42122e-301	-1.1599
Stromal cells	Creld1	1.49441e-305	3.67415e-301	-1.71207
Stromal cells	Gm42303	2.27183e-305	5.58553e-301	-3.12113
Stromal cells	Dctn3	3.87668e-304	9.53122e-300	-0.741079
Stromal cells	Cct7	5.76616e-304	1.41767e-299	-0.605942
Stromal cells	Epb41	6.04853e-304	1.48709e-299	-1.06764
Stromal cells	Tax1bp1	1.94709e-303	4.78712e-299	-0.473806
Stromal cells	Dag1	1.03816e-302	2.55241e-298	-0.823947
Stromal cells	Ppa1	5.99607e-302	1.47419e-297	-0.949976
Stromal cells	Abi3bp	8.51295e-302	2.09299e-297	2.0306
Stromal cells	Prr13	2.50003e-301	6.14658e-297	-1.3243
Stromal cells	Bend7	3.31492e-301	8.15005e-297	-1.61065
Stromal cells	Casp6	4.93611e-301	1.21359e-296	-0.986292
Stromal cells	Arf4	1.81533e-300	4.46316e-296	0.502819
Stromal cells	Kcnq1	3.96869e-300	9.75742e-296	-3.6717
Stromal cells	Gdpd1	4.1989e-300	1.03234e-295	-1.15647
Stromal cells	Ppia	4.95726e-300	1.21879e-295	-0.376502
Stromal cells	Snrnp25	6.49829e-300	1.59767e-295	-1.29644
Stromal cells	Dchs1	6.76019e-300	1.66206e-295	2.4173
Stromal cells	Sod3	7.17284e-300	1.76351e-295	1.93482
Stromal cells	Ppp1r16b	1.01449e-299	2.49423e-295	-2.50336
Stromal cells	Snhg18	1.08995e-299	2.67976e-295	1.10005
Stromal cells	Pdia6	1.77161e-299	4.35567e-295	-0.710129
Stromal cells	Fdxr	2.45064e-299	6.02514e-295	-0.931211
Stromal cells	Pkdcc	1.6298e-298	4.00702e-294	1.69302
Stromal cells	Qdpr	2.0071e-297	4.93465e-293	-0.804772
Stromal cells	Loxl1	6.65319e-297	1.63575e-292	2.21733
Stromal cells	Parvb	9.05723e-297	2.22681e-292	-2.88618
Stromal cells	Zfand6	1.09813e-296	2.69985e-292	-0.647746
Stromal cells	Thbs2	2.05879e-296	5.06174e-292	3.56022
Stromal cells	Adgrv1	2.45186e-296	6.02814e-292	-0.822153
Stromal cells	Spcs2	2.73557e-296	6.72567e-292	-0.569703
Stromal cells	Gmpr	3.76952e-296	9.26773e-292	-1.74177
Stromal cells	Cyp2s1	1.05184e-295	2.58605e-291	-2.23033
Stromal cells	Psmb6	1.57077e-295	3.8619e-291	-0.583609
Stromal cells	Emp3	2.48568e-295	6.11129e-291	0.463441
Stromal cells	Sec24a	6.21799e-295	1.52875e-290	-0.765294
Stromal cells	Lrrn1	9.44308e-295	2.32168e-290	-2.94327
Stromal cells	Aopep	2.41847e-294	5.94604e-290	-0.708346
Stromal cells	Soat1	6.38459e-294	1.56971e-289	-0.52736
Stromal cells	Alad	1.17026e-293	2.8772e-289	-1.34505
Stromal cells	Slc9a3r1	4.15097e-293	1.02056e-288	-2.14187
Stromal cells	Stox2	5.81158e-293	1.42883e-288	0.440212
Stromal cells	Emx2	6.76539e-293	1.66334e-288	-1.89284
Stromal cells	Znrf2	6.83293e-293	1.67995e-288	-0.828453
Stromal cells	Nr4a2	1.00563e-292	2.47244e-288	1.3083
Stromal cells	Pick1	2.43562e-292	5.98823e-288	-1.47114
Stromal cells	Prnp	6.23808e-292	1.53369e-287	1.40155
Stromal cells	Tmem86a	8.30619e-292	2.04216e-287	-1.1747
Stromal cells	Pla2g12a	8.81396e-292	2.167e-287	-1.22485
Stromal cells	Slc12a7	1.61491e-291	3.97042e-287	-1.21351
Stromal cells	Acly	3.82551e-291	9.4054e-287	-0.741679
Stromal cells	Itpr1	1.65207e-290	4.06177e-286	0.541419
Stromal cells	Hmgcr	3.90064e-290	9.59012e-286	-1.28747
Stromal cells	Bambi	3.91238e-290	9.61897e-286	1.5219
Stromal cells	Map7	8.11754e-290	1.99578e-285	-1.23234
Stromal cells	Tenm4	1.61468e-289	3.96984e-285	-0.785438
Stromal cells	Tex30	1.74026e-289	4.27859e-285	-0.881444
Stromal cells	Rassf4	2.20423e-289	5.41932e-285	-2.42485
Stromal cells	Scaf11	2.98437e-289	7.33738e-285	-0.775162
Stromal cells	Fgfr1	3.07822e-289	7.56811e-285	1.25075
Stromal cells	Dcps	2.3189e-288	5.70126e-284	-0.833906
Stromal cells	Atp6v1f	5.32822e-288	1.31e-283	-0.604025
Stromal cells	Sh3pxd2b	1.49774e-287	3.68235e-283	1.93719
Stromal cells	Chst2	1.52916e-287	3.7596e-283	2.22169
Stromal cells	Xrn2	1.78639e-287	4.39201e-283	-0.552623
Stromal cells	Cd24a	2.24171e-287	5.51148e-283	1.64881
Stromal cells	Cox17	4.20668e-287	1.03425e-282	-0.829568
Stromal cells	Vamp8	4.58532e-287	1.12735e-282	-0.906554
Stromal cells	Sema4d	6.73274e-287	1.65531e-282	-3.32616
Stromal cells	Rap2b	7.80034e-287	1.91779e-282	-1.08874
Stromal cells	Pcca	9.45035e-287	2.32346e-282	-0.799222
Stromal cells	Aspn	2.15054e-286	5.28732e-282	3.99914
Stromal cells	Jade3	4.38986e-286	1.07929e-281	-1.33375
Stromal cells	Fmnl2	4.94798e-286	1.21651e-281	0.666546
Stromal cells	Fam222b	6.02313e-286	1.48085e-281	-0.834781
Stromal cells	Pnpo	8.40433e-286	2.06629e-281	-2.15674
Stromal cells	Csmd1	8.91427e-286	2.19166e-281	1.32724
Stromal cells	Galc	2.63849e-285	6.48698e-281	-1.12205
Stromal cells	Fez1	8.14406e-285	2.0023e-280	2.58844
Stromal cells	Samd4	2.40001e-284	5.90066e-280	1.22846
Stromal cells	Aifm1	3.60761e-284	8.86966e-280	-0.862662
Stromal cells	Parm1	4.43822e-284	1.09118e-279	-1.29795
Stromal cells	Sar1b	1.40102e-283	3.44454e-279	-0.671509
Stromal cells	Synj2	1.71524e-283	4.21709e-279	2.12258
Stromal cells	Gpx4	1.73858e-283	4.27448e-279	-0.572144
Stromal cells	Tnfsf12	1.96576e-283	4.83302e-279	1.40716
Stromal cells	Dgkh	2.56905e-283	6.31628e-279	1.14414
Stromal cells	Gcc1	6.88911e-283	1.69376e-278	1.86574
Stromal cells	Reps2	6.13405e-282	1.50812e-277	1.96564
Stromal cells	Fam20c	7.52477e-282	1.85004e-277	-1.20659
Stromal cells	Etv6	1.47561e-281	3.62794e-277	-0.61551
Stromal cells	Penk	1.68157e-281	4.13432e-277	3.86628
Stromal cells	Tbx3	1.74945e-281	4.3012e-277	0.987631
Stromal cells	Slain1	1.83317e-281	4.50704e-277	-3.5331
Stromal cells	Rad23b	3.77874e-281	9.2904e-277	-0.607475
Stromal cells	Rnpep	5.21003e-281	1.28094e-276	-1.07696
Stromal cells	Uck2	1.15456e-280	2.8386e-276	-0.875401
Stromal cells	Ptprf	2.16774e-280	5.3296e-276	-1.15023
Stromal cells	Txn1	1.24513e-279	3.06129e-275	-0.531266
Stromal cells	Aox3	1.98389e-279	4.8776e-275	3.88017
Stromal cells	Socs7	7.08969e-279	1.74307e-274	-0.920311
Stromal cells	Lsm8	9.89782e-279	2.43348e-274	-0.838988
Stromal cells	Ndufb7	1.02506e-277	2.52021e-273	-0.692776
Stromal cells	Parp1	2.05128e-277	5.04327e-273	-0.749977
Stromal cells	Arpc5	2.28436e-277	5.61633e-273	-0.737137
Stromal cells	Rnf181	6.78847e-277	1.66901e-272	-1.09564
Stromal cells	Dab2	3.59406e-276	8.83635e-272	-0.730093
Stromal cells	Ccdc8	3.81793e-276	9.38677e-272	1.47173
Stromal cells	Zfp618	7.73746e-276	1.90233e-271	1.10744
Stromal cells	Enpp2	8.12154e-276	1.99676e-271	3.05547
Stromal cells	Atp5f1	1.83841e-275	4.51991e-271	-0.490744
Stromal cells	Cox7a2	4.5975e-275	1.13034e-270	-0.512193
Stromal cells	Trit1	4.70534e-275	1.15686e-270	-1.03341
Stromal cells	Dnph1	1.35779e-274	3.33827e-270	-1.66085
Stromal cells	9530026P05Rik	4.70038e-274	1.15564e-269	0.992907
Stromal cells	Ryr2	4.8917e-274	1.20267e-269	1.74395
Stromal cells	Piezo2	7.22237e-274	1.77569e-269	1.47333
Stromal cells	Nr4a3	8.99731e-274	2.21208e-269	0.922914
Stromal cells	Flna	1.23955e-273	3.04756e-269	1.17719
Stromal cells	Slc6a6	1.26741e-273	3.11605e-269	-1.04853
Stromal cells	Eif3l	1.49596e-273	3.67797e-269	-0.634754
Stromal cells	Alpl	2.28048e-273	5.60678e-269	2.31445
Stromal cells	Ndufc1	3.95852e-273	9.73241e-269	-0.680022
Stromal cells	Ssh2	5.53187e-273	1.36007e-268	0.70275
Stromal cells	Ankrd17	9.26554e-273	2.27802e-268	-0.44983
Stromal cells	Hao2	1.03698e-272	2.54952e-268	-1.59946
Stromal cells	Mxi1	2.56303e-272	6.30147e-268	-0.829212
Stromal cells	Enpp1	3.64578e-272	8.96351e-268	2.59663
Stromal cells	Stra6	5.83933e-272	1.43566e-267	-2.11915
Stromal cells	Gm10848	6.63866e-272	1.63218e-267	2.94575
Stromal cells	Etfa	7.25043e-272	1.78259e-267	-0.564866
Stromal cells	Disp1	9.87353e-272	2.42751e-267	-1.29261
Stromal cells	Ogfod3	1.34263e-271	3.301e-267	-1.13331
Stromal cells	Gnai1	4.5596e-271	1.12102e-266	1.69259
Stromal cells	Trmt61b	9.03814e-271	2.22212e-266	-0.975298
Stromal cells	Nkain3	1.53522e-270	3.7745e-266	2.9573
Stromal cells	Jakmip3	3.37071e-270	8.28723e-266	-3.7633
Stromal cells	Anxa6	5.13947e-270	1.26359e-265	1.13822
Stromal cells	Tgfb2	8.17513e-270	2.00994e-265	1.93687
Stromal cells	Smpdl3a	1.48752e-269	3.65723e-265	-1.44676
Stromal cells	Cdk6	2.0917e-269	5.14266e-265	-0.745291
Stromal cells	Cux1	2.33986e-269	5.75279e-265	-0.507208
Stromal cells	Sft2d2	3.35447e-269	8.24729e-265	-1.47479
Stromal cells	Celsr1	4.72717e-269	1.16222e-264	-3.25179
Stromal cells	Bag3	1.24518e-268	3.0614e-264	1.20156
Stromal cells	P3h3	1.40684e-268	3.45886e-264	2.64205
Stromal cells	Anxa5	1.65339e-268	4.06503e-264	0.523663
Stromal cells	Sf3b6	1.76579e-268	4.34138e-264	-0.533066
Stromal cells	Dgkb	2.21223e-268	5.43898e-264	3.66707
Stromal cells	Dhcr7	2.28052e-268	5.6069e-264	-1.49609
Stromal cells	Igdcc4	2.80158e-268	6.88796e-264	1.61965
Stromal cells	Uqcrfs1	3.35227e-268	8.24188e-264	-0.589726
Stromal cells	Antxr2	4.97455e-268	1.22304e-263	0.710443
Stromal cells	Epha5	1.2672e-267	3.11555e-263	-3.6049
Stromal cells	Idi1	7.78837e-267	1.91485e-262	-1.13029
Stromal cells	Klhl2	8.96165e-267	2.20331e-262	-0.855954
Stromal cells	Scube1	1.50259e-266	3.69428e-262	-2.34548
Stromal cells	Slc12a6	2.3928e-266	5.88295e-262	-0.640076
Stromal cells	Itpripl2	2.54181e-266	6.24929e-262	1.726
Stromal cells	Nt5c3b	3.25181e-266	7.99491e-262	-0.841192
Stromal cells	Ebp	5.43243e-266	1.33562e-261	-1.094
Stromal cells	Ccdc85b	2.53743e-265	6.23852e-261	1.07729
Stromal cells	Rps24	3.20745e-265	7.88583e-261	0.267272
Stromal cells	Rnf144a	3.6382e-265	8.94488e-261	1.37965
Stromal cells	Ndufb9	7.95218e-265	1.95512e-260	-0.462476
Stromal cells	Cbs	1.0262e-264	2.52302e-260	-2.49464
Stromal cells	Ndufa7	1.1017e-264	2.70863e-260	-0.531098
Stromal cells	Pkp4	3.49246e-264	8.58656e-260	-0.729836
Stromal cells	Pygb	6.61699e-264	1.62685e-259	-0.905281
Stromal cells	Ppm1h	9.0277e-264	2.21955e-259	-2.61145
Stromal cells	Ctsh	1.056e-263	2.59628e-259	-1.27126
Stromal cells	Mbp	1.26763e-263	3.11658e-259	-2.87435
Stromal cells	Slc24a5	1.60409e-263	3.94382e-259	-1.26704
Stromal cells	Pdha1	2.12454e-263	5.22339e-259	1.1493
Stromal cells	Ormdl2	1.53649e-262	3.77762e-258	-1.10281
Stromal cells	Srcin1	3.95164e-262	9.71551e-258	-2.05436
Stromal cells	Acss3	5.55799e-262	1.36649e-257	3.36678
Stromal cells	Kdelr3	8.17266e-262	2.00933e-257	1.577
Stromal cells	Srgap1	1.10936e-261	2.72748e-257	1.57699
Stromal cells	Map3k20	2.19749e-261	5.40274e-257	1.5858
Stromal cells	Hip1	2.26013e-261	5.55677e-257	1.22798
Stromal cells	Med28	9.76361e-261	2.40048e-256	-0.712005
Stromal cells	Mapkapk3	1.0779e-260	2.65013e-256	-2.4719
Stromal cells	Nr3c1	2.07145e-260	5.09287e-256	0.594127
Stromal cells	Sntb2	2.94503e-260	7.24064e-256	1.03989
Stromal cells	Tmeff2	3.46845e-260	8.52754e-256	2.62886
Stromal cells	Sept7	4.37619e-260	1.07593e-255	0.669621
Stromal cells	Pdgfb	4.52436e-260	1.11236e-255	-3.49919
Stromal cells	Flrt2	5.87311e-260	1.44396e-255	1.54392
Stromal cells	Cks2	1.24727e-259	3.06654e-255	-0.782152
Stromal cells	Rsu1	2.98763e-259	7.34539e-255	0.891264
Stromal cells	Rgma	6.10728e-259	1.50154e-254	2.7608
Stromal cells	Nol7	6.35577e-259	1.56263e-254	-0.678781
Stromal cells	Zg16	7.27846e-258	1.78948e-253	-3.76802
Stromal cells	Ghitm	7.83871e-258	1.92722e-253	-0.638886
Stromal cells	Plekha1	9.66084e-258	2.37522e-253	-0.882968
Stromal cells	Tuba1a	1.12625e-257	2.76899e-253	0.829516
Stromal cells	Kcnb2	1.17535e-257	2.88971e-253	-3.6104
Stromal cells	Cyc1	1.86325e-257	4.581e-253	-0.613797
Stromal cells	B3gnt9	4.23404e-257	1.04098e-252	2.7272
Stromal cells	Clec14a	4.32409e-257	1.06312e-252	1.19775
Stromal cells	Ninj1	7.49364e-257	1.84239e-252	-1.32371
Stromal cells	Pdgfd	8.17141e-257	2.00902e-252	-1.02458
Stromal cells	Dnajc15	1.28357e-256	3.15579e-252	-1.09572
Stromal cells	Stbd1	1.30585e-256	3.21056e-252	2.42784
Stromal cells	Cox6a1	1.31452e-256	3.23188e-252	-0.523809
Stromal cells	Enox1	3.89866e-256	9.58526e-252	1.69347
Stromal cells	Cox6c	4.15377e-256	1.02125e-251	0.536122
Stromal cells	4930522L14Rik	4.65473e-256	1.14441e-251	-1.78558
Stromal cells	Neu3	5.08896e-256	1.25117e-251	-2.64287
Stromal cells	Sh3bgrl	3.86365e-255	9.49916e-251	0.65209
Stromal cells	Zfp612	3.93018e-255	9.66274e-251	-2.45366
Stromal cells	Ldlr	5.78123e-255	1.42137e-250	-0.957396
Stromal cells	Plin1	6.80473e-255	1.67301e-250	2.52483
Stromal cells	Snrpb2	9.26536e-255	2.27798e-250	-0.622944
Stromal cells	Grem1	9.59359e-255	2.35868e-250	-4.19099
Stromal cells	Acaa2	1.08937e-254	2.67832e-250	0.738375
Stromal cells	Col25a1	2.26947e-254	5.57972e-250	3.52524
Stromal cells	Nfu1	5.60344e-254	1.37766e-249	-0.759943
Stromal cells	Pgpep1	7.88625e-254	1.93891e-249	-1.33376
Stromal cells	Rbms2	8.06491e-254	1.98284e-249	0.952643
Stromal cells	Angptl1	9.57608e-254	2.35437e-249	-1.55416
Stromal cells	Camkk2	1.68756e-253	4.14904e-249	-0.912871
Stromal cells	Dym	2.13745e-253	5.25514e-249	-0.667293
Stromal cells	Daam2	8.58208e-253	2.10999e-248	1.72574
Stromal cells	Atg101	2.03134e-252	4.99426e-248	-0.758596
Stromal cells	Bcl2	2.50849e-252	6.16737e-248	0.699509
Stromal cells	Baiap2l1	3.03627e-252	7.46498e-248	-1.88501
Stromal cells	Rnf180	5.81394e-252	1.42942e-247	-1.03414
Stromal cells	Arf1	7.28944e-252	1.79218e-247	-0.425228
Stromal cells	Ralgapa2	8.2275e-252	2.02281e-247	-0.773705
Stromal cells	Tkt	1.63143e-251	4.01104e-247	-0.541067
Stromal cells	Pank1	1.71415e-251	4.2144e-247	-0.470549
Stromal cells	Erg28	3.62709e-251	8.91756e-247	-0.805548
Stromal cells	D1Ertd622e	4.87348e-251	1.19819e-246	-1.13104
Stromal cells	Srpk1	6.6707e-251	1.64006e-246	-0.740315
Stromal cells	Dact1	8.60798e-251	2.11636e-246	1.87439
Stromal cells	Rims1	4.08829e-250	1.00515e-245	-2.57942
Stromal cells	Zdhhc2	5.04836e-250	1.24119e-245	-1.31903
Stromal cells	Fxr1	6.19884e-250	1.52405e-245	-0.491046
Stromal cells	Tpi1	6.67784e-250	1.64181e-245	-0.869939
Stromal cells	Rras2	6.9417e-250	1.70669e-245	-0.80422
Stromal cells	Cox5b	7.90372e-250	1.94321e-245	-0.486461
Stromal cells	Nxn	6.27476e-249	1.54271e-244	1.11111
Stromal cells	Enpp5	6.39133e-249	1.57137e-244	-1.72022
Stromal cells	Serpinb6a	1.04179e-248	2.56136e-244	-0.697614
Stromal cells	Smim10l2a	1.76102e-248	4.32963e-244	-2.93124
Stromal cells	Rab3ip	2.0483e-248	5.03595e-244	-0.962236
Stromal cells	Dtnb	2.40117e-248	5.90352e-244	-0.74752
Stromal cells	Ube2h	2.58007e-248	6.34335e-244	-0.537952
Stromal cells	Slc38a3	5.36385e-248	1.31876e-243	-4.01752
Stromal cells	Scyl2	6.11673e-248	1.50386e-243	-0.751104
Stromal cells	Gm49165	7.68124e-248	1.88851e-243	-3.59077
Stromal cells	Dmxl1	9.82487e-248	2.41554e-243	-0.642068
Stromal cells	Sdc4	2.28363e-247	5.61453e-243	-0.893285
Stromal cells	Akap13	2.84841e-247	7.00309e-243	0.503994
Stromal cells	Notch3	3.26738e-247	8.03319e-243	3.65586
Stromal cells	Spry4	3.32033e-247	8.16336e-243	1.97463
Stromal cells	Zfp292	3.41883e-247	8.40554e-243	-0.550223
Stromal cells	Gltp	3.93936e-247	9.68531e-243	-1.24267
Stromal cells	Mrpl33	4.16081e-247	1.02298e-242	-0.702897
Stromal cells	Irx5	4.28815e-247	1.05429e-242	-3.70273
Stromal cells	Zadh2	4.35657e-247	1.07111e-242	-0.925194
Stromal cells	Fscn1	4.81456e-247	1.18371e-242	-1.00082
Stromal cells	Mxd4	6.15526e-247	1.51333e-242	1.14481
Stromal cells	Shb	6.62003e-247	1.6276e-242	-0.834768
Stromal cells	Lgals3	9.67021e-247	2.37752e-242	-3.70157
Stromal cells	Kif16b	1.04043e-246	2.558e-242	-0.776109
Stromal cells	Tnip1	1.26541e-246	3.11114e-242	-0.790788
Stromal cells	Atg12	2.20304e-246	5.41639e-242	-0.810135
Stromal cells	Asns	3.04601e-246	7.48891e-242	-1.50702
Stromal cells	Samd12	9.28072e-246	2.28176e-241	-4.1487
Stromal cells	Ralgps1	2.82064e-245	6.93482e-241	-1.12642
Stromal cells	Grpel1	5.4126e-245	1.33074e-240	-0.674204
Stromal cells	Apoc3	5.55196e-245	1.36501e-240	-4.21715
Stromal cells	Rel	8.60763e-245	2.11627e-240	-0.820239
Stromal cells	Rftn2	1.01583e-244	2.49753e-240	2.09915
Stromal cells	Kcnd2	1.59349e-244	3.91776e-240	-1.12704
Stromal cells	Dnajc2	1.73703e-244	4.27067e-240	-0.744753
Stromal cells	Dse	1.95448e-244	4.80528e-240	1.3421
Stromal cells	Rbpj	3.56256e-244	8.75892e-240	-0.72454
Stromal cells	Psma1	6.29405e-244	1.54746e-239	-0.567475
Stromal cells	Bsdc1	1.77785e-243	4.37102e-239	-0.702014
Stromal cells	St3gal6	3.76177e-243	9.24868e-239	-1.16742
Stromal cells	Trappc6a	5.89996e-243	1.45056e-238	-0.769695
Stromal cells	Epha7	1.03269e-242	2.53898e-238	-1.1224
Stromal cells	Park7	1.11856e-242	2.75008e-238	-0.482176
Stromal cells	Dab2ip	1.6253e-242	3.99596e-238	1.39061
Stromal cells	Oga	4.49806e-242	1.10589e-237	-0.585536
Stromal cells	Hmcn1	4.49916e-242	1.10616e-237	1.43357
Stromal cells	Cavin2	4.72646e-242	1.16205e-237	1.02079
Stromal cells	Gtf2a2	5.70465e-242	1.40255e-237	-0.587742
Stromal cells	Gucy1b1	1.64087e-241	4.03424e-237	2.37011
Stromal cells	Cacna1d	2.69033e-241	6.61445e-237	-1.16403
Stromal cells	Mrpl34	7.9515e-241	1.95496e-236	-0.656642
Stromal cells	Mcm3	1.58779e-240	3.90374e-236	-1.21868
Stromal cells	1500009L16Rik	1.61994e-240	3.98277e-236	1.56076
Stromal cells	Pfkl	2.19878e-240	5.40593e-236	-0.763979
Stromal cells	Gm49267	2.28705e-240	5.62294e-236	2.75313
Stromal cells	Fam234b	4.60104e-240	1.13121e-235	-1.38469
Stromal cells	Gldn	9.98092e-240	2.45391e-235	-4.04302
Stromal cells	Efna1	2.31671e-239	5.69587e-235	-2.17943
Stromal cells	Sumo2	2.66191e-239	6.54457e-235	-0.354292
Stromal cells	Fndc5	2.72006e-239	6.68754e-235	-2.45454
Stromal cells	Fzd6	3.14196e-239	7.72482e-235	-3.3754
Stromal cells	Tsfm	4.17583e-239	1.02667e-234	-0.752531
Stromal cells	Tsg101	4.47071e-239	1.09917e-234	-0.619632
Stromal cells	Numb	8.78446e-239	2.15975e-234	-0.598963
Stromal cells	Psmd2	1.65116e-238	4.05954e-234	-0.609463
Stromal cells	Tmx2	9.81797e-238	2.41385e-233	-0.905774
Stromal cells	Vgll3	2.23006e-237	5.48282e-233	0.906082
Stromal cells	Ppm1b	4.58344e-237	1.12688e-232	-0.613318
Stromal cells	Epb41l2	6.38287e-237	1.56929e-232	0.554442
Stromal cells	Dhx40	1.5338e-236	3.771e-232	-0.752019
Stromal cells	Pcyt2	1.75568e-236	4.3165e-232	-1.04234
Stromal cells	Ptprz1	1.82092e-236	4.4769e-232	-2.84604
Stromal cells	4930523C07Rik	2.03491e-236	5.00302e-232	1.33459
Stromal cells	Pcbd1	2.39266e-236	5.8826e-232	-1.10398
Stromal cells	Gm48882	2.84423e-236	6.99283e-232	-2.35018
Stromal cells	Blvrb	2.85476e-236	7.01871e-232	0.880623
Stromal cells	Tafa2	3.79168e-236	9.32222e-232	3.68293
Stromal cells	Repin1	3.87454e-236	9.52596e-232	-1.21723
Stromal cells	Fam234a	4.9468e-236	1.21622e-231	-0.835288
Stromal cells	Immt	6.69148e-236	1.64517e-231	-0.556917
Stromal cells	Ndufa6	8.55469e-236	2.10326e-231	-0.50217
Stromal cells	Usp3	8.89821e-236	2.18771e-231	-0.588701
Stromal cells	Nfatc4	9.66549e-236	2.37636e-231	2.57253
Stromal cells	Gm26632	1.0539e-235	2.59112e-231	2.03206
Stromal cells	Efhd1	1.0767e-235	2.64718e-231	-2.25852
Stromal cells	Map2k1	1.14856e-235	2.82386e-231	-0.739147
Stromal cells	Adam10	1.61161e-235	3.9623e-231	-0.613932
Stromal cells	Rpl13	1.8529e-235	4.55554e-231	0.257495
Stromal cells	Zcchc24	3.56002e-235	8.75267e-231	1.64795
Stromal cells	Bsg	5.99035e-235	1.47279e-230	-0.415698
Stromal cells	Stat3	6.53563e-235	1.60685e-230	0.640515
Stromal cells	Tmem171	1.04245e-234	2.56296e-230	-3.27006
Stromal cells	Mansc1	1.23327e-234	3.03212e-230	-2.67173
Stromal cells	Sgpp2	1.32113e-234	3.24813e-230	-4.25845
Stromal cells	Fig4	2.74319e-234	6.7444e-230	-0.945156
Stromal cells	Pacc1	3.17911e-234	7.81616e-230	-1.01869
Stromal cells	Pde4d	4.72838e-234	1.16252e-229	0.805378
Stromal cells	Tspan15	5.19247e-234	1.27662e-229	-0.90955
Stromal cells	Crnde	5.83395e-234	1.43434e-229	-3.13684
Stromal cells	Prkcg	1.05822e-233	2.60174e-229	2.49487
Stromal cells	Rfx7	1.31492e-233	3.23286e-229	-0.569534
Stromal cells	Exoc6	2.45639e-233	6.03927e-229	-2.1706
Stromal cells	Pdlim2	2.63646e-233	6.482e-229	1.51946
Stromal cells	Adck5	3.09035e-233	7.59794e-229	-0.770922
Stromal cells	Kif26a	3.52897e-233	8.67633e-229	-3.09564
Stromal cells	Lbp	4.29555e-233	1.0561e-228	1.99539
Stromal cells	Plaat3	4.53948e-233	1.11608e-228	-0.557912
Stromal cells	Pdlim5	4.95429e-233	1.21806e-228	-0.707369
Stromal cells	Snai2	7.38548e-233	1.8158e-228	2.05385
Stromal cells	Cobll1	8.82577e-233	2.1699e-228	-1.22996
Stromal cells	Supt3	1.39909e-232	3.43979e-228	-0.641401
Stromal cells	Vcp	1.78316e-232	4.38409e-228	-0.410192
Stromal cells	BC031181	3.6985e-232	9.09314e-228	-0.678925
Stromal cells	Smarca4	4.86224e-232	1.19543e-227	-0.59192
Stromal cells	Bcap29	6.18361e-232	1.5203e-227	-0.834119
Stromal cells	Pcgf5	8.24652e-232	2.02749e-227	-1.03134
Stromal cells	Rhbdl3	9.96894e-231	2.45096e-226	2.67546
Stromal cells	Atp1b1	1.54453e-230	3.79738e-226	-1.03039
Stromal cells	Fbxo21	2.0841e-230	5.12396e-226	-0.916021
Stromal cells	Vdac2	2.89182e-230	7.10984e-226	-0.430271
Stromal cells	Phf12	4.6059e-230	1.13241e-225	-0.687042
Stromal cells	Gas7	6.90858e-230	1.69854e-225	1.50834
Stromal cells	Usp22	7.40212e-230	1.81989e-225	-0.623158
Stromal cells	Wdr59	2.52926e-229	6.21845e-225	-1.05026
Stromal cells	Tmsb15b1	3.13997e-229	7.71992e-225	-2.13072
Stromal cells	Pnmal2	3.38808e-229	8.32994e-225	2.1491
Stromal cells	S1pr2	4.00322e-229	9.84231e-225	2.09468
Stromal cells	Cct8	4.12062e-229	1.0131e-224	-0.471634
Stromal cells	Rps20	4.84537e-229	1.19128e-224	0.259397
Stromal cells	Tfrc	6.93704e-229	1.70554e-224	-1.10879
Stromal cells	Fdx1	1.09148e-228	2.68352e-224	-0.816026
Stromal cells	Rasal2	1.21878e-228	2.9965e-224	-0.566818
Stromal cells	Foxp1	1.31207e-228	3.22586e-224	0.497446
Stromal cells	Selenof	1.5649e-228	3.84746e-224	0.503516
Stromal cells	Cnn3	2.07478e-228	5.10107e-224	-0.483143
Stromal cells	Fyn	3.03482e-228	7.46141e-224	-0.682342
Stromal cells	Pcdh9	4.44424e-228	1.09266e-223	2.11651
Stromal cells	Cxcl1	6.4664e-228	1.58983e-223	-0.888916
Stromal cells	Ttyh2	6.58639e-228	1.61933e-223	-0.99857
Stromal cells	Mrpl2	3.80093e-227	9.34496e-223	-0.681014
Stromal cells	B3galnt1	4.53847e-227	1.11583e-222	-1.01447
Stromal cells	Akap12	7.6852e-227	1.88948e-222	1.68479
Stromal cells	Cnot6	7.80887e-227	1.91989e-222	-0.684541
Stromal cells	Tagln2	1.41376e-226	3.47588e-222	0.591589
Stromal cells	Fas	1.74559e-226	4.29171e-222	1.94234
Stromal cells	Plekhh1	2.1621e-226	5.31574e-222	-1.93898
Stromal cells	Kpna3	2.27785e-226	5.60033e-222	-0.614756
Stromal cells	Ankrd44	2.57131e-226	6.32183e-222	-1.69025
Stromal cells	Rab34	2.64179e-226	6.4951e-222	0.983425
Stromal cells	Avpi1	3.02867e-226	7.44629e-222	-1.97606
Stromal cells	Rpl10a	3.54151e-226	8.70716e-222	0.302387
Stromal cells	Tfg	6.02132e-226	1.4804e-221	-0.596249
Stromal cells	Ndufs6	6.21527e-226	1.52809e-221	-0.592016
Stromal cells	Eml1	7.10755e-226	1.74746e-221	1.55843
Stromal cells	Vcan	8.9107e-226	2.19078e-221	-0.779193
Stromal cells	Kmt5a	1.55383e-225	3.82025e-221	-0.775365
Stromal cells	Poldip3	2.36564e-225	5.81617e-221	-0.654994
Stromal cells	Pik3ap1	3.49251e-225	8.58669e-221	-4.59494
Stromal cells	Fuca2	5.93077e-225	1.45814e-220	-2.13943
Stromal cells	Akr1a1	6.0731e-225	1.49313e-220	-0.480515
Stromal cells	Adipor2	7.57879e-225	1.86332e-220	-0.980965
Stromal cells	Zfp467	7.82429e-225	1.92368e-220	-0.877358
Stromal cells	Hdgfl3	8.36407e-225	2.05639e-220	1.12817
Stromal cells	Uaca	9.11001e-225	2.23979e-220	1.31039
Stromal cells	Tspan13	1.10653e-224	2.72051e-220	-3.15451
Stromal cells	E330017L17Rik	1.88511e-224	4.63472e-220	-0.839272
Stromal cells	Hsdl2	3.28855e-224	8.08524e-220	-0.834886
Stromal cells	Smco4	5.34813e-224	1.31489e-219	1.10481
Stromal cells	Slc25a3	7.88239e-224	1.93796e-219	-0.324224
Stromal cells	Prdx2	1.02915e-223	2.53026e-219	-0.443335
Stromal cells	Adk	1.27132e-223	3.12567e-219	0.683271
Stromal cells	Pls3	2.13536e-223	5.25e-219	1.06273
Stromal cells	Slc4a8	2.88506e-223	7.09321e-219	-1.97551
Stromal cells	E030030I06Rik	3.43679e-223	8.4497e-219	-3.02722
Stromal cells	Frmd4b	3.87578e-223	9.52899e-219	0.57129
Stromal cells	Tmem106c	4.07328e-223	1.00146e-218	-0.854905
Stromal cells	Ddx39	5.18995e-223	1.276e-218	-0.940927
Stromal cells	Psmb5	6.9461e-223	1.70777e-218	-0.541716
Stromal cells	Rnf7	8.72617e-223	2.14542e-218	-0.543946
Stromal cells	Ubl5	9.26698e-223	2.27838e-218	-0.58059
Stromal cells	Phactr2	9.65239e-223	2.37314e-218	-1.06429
Stromal cells	Zfp827	1.56509e-222	3.84792e-218	-0.702053
Stromal cells	Rps27l	1.65816e-222	4.07675e-218	-0.432654
Stromal cells	Tjp2	1.88337e-222	4.63045e-218	-0.9717
Stromal cells	Psd4	2.02477e-222	4.97809e-218	-2.88726
Stromal cells	Ptpn21	5.37027e-222	1.32033e-217	-0.957051
Stromal cells	Efnb1	1.5797e-221	3.88385e-217	1.06001
Stromal cells	Snhg11	1.85595e-221	4.56303e-217	-3.7673
Stromal cells	Fads6	2.64894e-221	6.51269e-217	-1.86195
Stromal cells	Frmd4a	2.84111e-221	6.98515e-217	1.7195
Stromal cells	Krt18	3.04298e-221	7.48146e-217	-3.90942
Stromal cells	Nt5c	4.508e-221	1.10834e-216	-0.8649
Stromal cells	Plb1	8.24416e-221	2.02691e-216	-3.94801
Stromal cells	Tmem147	9.80919e-221	2.41169e-216	-0.567372
Stromal cells	Mettl26	1.35834e-220	3.33961e-216	-0.754497
Stromal cells	Prkch	2.1693e-220	5.33344e-216	-4.23116
Stromal cells	Arnt	4.38351e-220	1.07773e-215	0.789864
Stromal cells	Eif4a1	5.18815e-220	1.27556e-215	-0.354988
Stromal cells	Fam3c	6.03442e-220	1.48362e-215	-0.776029
Stromal cells	Alkbh7	7.67627e-220	1.88729e-215	-0.846914
Stromal cells	Guk1	1.87648e-219	4.61352e-215	-0.633794
Stromal cells	Psmd1	2.40454e-219	5.91181e-215	-0.53209
Stromal cells	Iigp1	2.43266e-219	5.98094e-215	1.60674
Stromal cells	Grb2	3.20597e-219	7.8822e-215	-0.676072
Stromal cells	Neu1	3.72952e-219	9.16939e-215	-1.05841
Stromal cells	Chchd3	4.38659e-219	1.07849e-214	-0.510812
Stromal cells	Uqcr11	4.5235e-219	1.11215e-214	-0.563954
Stromal cells	Slc4a2	5.02974e-219	1.23661e-214	-0.95599
Stromal cells	Ecm2	6.50695e-219	1.5998e-214	1.99929
Stromal cells	Gstm7	1.00924e-218	2.48131e-214	-1.42891
Stromal cells	Rufy3	2.30362e-218	5.66368e-214	-0.663938
Stromal cells	Nudc	4.30652e-218	1.0588e-213	-0.560873
Stromal cells	Uqcrc1	1.03573e-217	2.54645e-213	-0.564391
Stromal cells	Tspan6	1.59227e-217	3.91476e-213	1.23617
Stromal cells	Hat1	1.67106e-217	4.10846e-213	-0.660856
Stromal cells	Fhod3	2.41955e-217	5.9487e-213	-0.754466
Stromal cells	Pmvk	3.39819e-217	8.35479e-213	-1.12011
Stromal cells	Hic2	4.65082e-217	1.14345e-212	-0.873595
Stromal cells	Batf3	4.86946e-217	1.19721e-212	2.25147
Stromal cells	Fam20a	5.65986e-217	1.39153e-212	2.40674
Stromal cells	Csnk1a1	7.44149e-217	1.82957e-212	0.472067
Stromal cells	Adgra3	1.16778e-216	2.87111e-212	-0.753106
Stromal cells	Lrrc8b	3.07862e-216	7.56909e-212	-1.43424
Stromal cells	Casp4	3.34969e-216	8.23556e-212	1.60427
Stromal cells	Gm20186	4.82186e-216	1.1855e-211	-0.92147
Stromal cells	Nos1ap	6.4821e-216	1.59369e-211	-1.54735
Stromal cells	Lrrc8c	7.53841e-216	1.85339e-211	-0.74969
Stromal cells	Tmx1	7.69643e-216	1.89224e-211	-0.695326
Stromal cells	Id3	8.04408e-216	1.97772e-211	0.876062
Stromal cells	Adipor1	8.23622e-216	2.02496e-211	-0.626473
Stromal cells	Pgd	9.39798e-216	2.31059e-211	-0.680467
Stromal cells	Ripor2	1.20247e-215	2.9564e-211	0.603867
Stromal cells	Ltbp2	1.33838e-215	3.29055e-211	2.69057
Stromal cells	Slc16a9	2.1709e-215	5.33736e-211	2.62296
Stromal cells	Eif2s1	3.63712e-215	8.94223e-211	-0.582922
Stromal cells	Adam19	4.1885e-215	1.02978e-210	1.18457
Stromal cells	Raet1e	6.34554e-215	1.56011e-210	-3.86723
Stromal cells	Ank1	9.05336e-215	2.22586e-210	-2.11718
Stromal cells	Erbin	1.39436e-214	3.42816e-210	-0.450666
Stromal cells	Cgn	2.24173e-214	5.51151e-210	-3.11699
Stromal cells	Rpl12	2.28835e-214	5.62613e-210	0.274599
Stromal cells	Rbfa	2.44146e-214	6.00256e-210	-0.712983
Stromal cells	Pcsk6	2.62008e-214	6.44172e-210	-2.08267
Stromal cells	Med19	2.781e-214	6.83737e-210	-0.734869
Stromal cells	Akirin1	3.78572e-214	9.30757e-210	-0.656803
Stromal cells	Dohh	4.81095e-214	1.18282e-209	-0.795859
Stromal cells	Impdh1	5.77896e-214	1.42082e-209	-1.09289
Stromal cells	Hspd1	7.2921e-214	1.79284e-209	-0.307023
Stromal cells	Dsg2	7.86877e-214	1.93462e-209	-4.27797
Stromal cells	Gtf2f2	1.20356e-213	2.95907e-209	-0.600957
Stromal cells	Mtln	1.39708e-213	3.43487e-209	-0.804073
Stromal cells	Zmat1	1.69361e-213	4.16392e-209	-1.16808
Stromal cells	Sgcd	3.73538e-213	9.1838e-209	3.12514
Stromal cells	Ptgis	4.29546e-213	1.05608e-208	1.03371
Stromal cells	Wipf3	6.89731e-213	1.69577e-208	-2.36548
Stromal cells	Kitl	6.9931e-213	1.71932e-208	-0.818875
Stromal cells	Tuba1c	9.33577e-213	2.29529e-208	-1.0426
Stromal cells	Anp32e	2.24651e-212	5.52326e-208	-0.615303
Stromal cells	Rnf128	2.45322e-212	6.03148e-208	-2.43387
Stromal cells	Nmral1	5.34372e-212	1.31381e-207	-1.60429
Stromal cells	Cyp11a1	5.36293e-212	1.31853e-207	-1.35757
Stromal cells	Scarb1	6.35904e-212	1.56343e-207	-0.698467
Stromal cells	Amotl2	6.52637e-212	1.60457e-207	-0.80927
Stromal cells	Grik3	9.56954e-212	2.35277e-207	-2.65846
Stromal cells	Ndufa8	1.09563e-211	2.69371e-207	-0.509937
Stromal cells	Zfp41	1.10036e-211	2.70535e-207	-1.66183
Stromal cells	Slx4ip	2.11395e-211	5.19735e-207	-0.918795
Stromal cells	Agt	3.52227e-211	8.65986e-207	1.30145
Stromal cells	Usp6nl	4.49085e-211	1.10412e-206	-0.642688
Stromal cells	Rpl36a	4.52209e-211	1.1118e-206	0.359562
Stromal cells	Slc16a1	5.26805e-211	1.2952e-206	-0.725899
Stromal cells	Emc1	7.49251e-211	1.84211e-206	-0.8971
Stromal cells	Pxk	8.24103e-211	2.02614e-206	1.09955
Stromal cells	Gphn	2.68314e-210	6.59677e-206	0.506494
Stromal cells	Tlk1	4.37673e-210	1.07606e-205	-0.503047
Stromal cells	Aebp1	5.67292e-210	1.39474e-205	0.496341
Stromal cells	Gm13944	6.18168e-210	1.51983e-205	-2.08004
Stromal cells	Arhgap32	7.0673e-210	1.73757e-205	0.981391
Stromal cells	Cacna2d1	8.48736e-210	2.0867e-205	0.580419
Stromal cells	Fbxo34	8.5347e-210	2.09834e-205	-0.598594
Stromal cells	Exoc3l4	9.43491e-210	2.31967e-205	2.52956
Stromal cells	Phip	1.14095e-209	2.80513e-205	-0.463713
Stromal cells	Pan3	1.41923e-209	3.48933e-205	-0.418735
Stromal cells	Dock2	1.72503e-209	4.24115e-205	-5.14652
Stromal cells	Chchd4	2.28446e-209	5.61659e-205	-0.742108
Stromal cells	Prpf40a	2.91441e-209	7.16536e-205	-0.459445
Stromal cells	Cdh12	3.42858e-209	8.4295e-205	-3.98886
Stromal cells	Ces2g	3.70094e-209	9.09912e-205	1.79813
Stromal cells	Zdhhc21	6.14276e-209	1.51026e-204	-1.00888
Stromal cells	Tmed9	8.64982e-209	2.12665e-204	-0.434258
Stromal cells	Gnao1	2.78507e-208	6.84738e-204	1.87341
Stromal cells	Dynlt1f	2.91552e-208	7.1681e-204	-0.902638
Stromal cells	Prrt4	3.01187e-208	7.40498e-204	-3.4703
Stromal cells	Snai1	3.01862e-208	7.42158e-204	1.93147
Stromal cells	Zbtb46	4.17441e-208	1.02632e-203	1.20233
Stromal cells	Zranb3	4.66208e-208	1.14622e-203	-1.03252
Stromal cells	Fam216a	8.44763e-208	2.07693e-203	-0.80384
Stromal cells	Pim3	9.12424e-208	2.24329e-203	-0.60933
Stromal cells	Elovl6	9.20492e-208	2.26312e-203	-0.718778
Stromal cells	Itga9	9.41126e-208	2.31385e-203	0.631352
Stromal cells	Cox5a	1.67429e-207	4.1164e-203	-0.401763
Stromal cells	Thra	2.53887e-207	6.24207e-203	0.812721
Stromal cells	Sema3c	2.70943e-207	6.66141e-203	-0.666448
Stromal cells	Fam180a	2.8902e-207	7.10585e-203	2.9999
Stromal cells	Ndufb8	3.95753e-207	9.72997e-203	-0.445547
Stromal cells	Rnd3	3.97205e-207	9.76569e-203	1.29597
Stromal cells	Lratd2	6.81616e-207	1.67582e-202	-1.91727
Stromal cells	Dok6	1.45693e-206	3.58201e-202	-0.923788
Stromal cells	A230057D06Rik	2.04785e-206	5.03483e-202	1.90331
Stromal cells	Meis2	2.51606e-206	6.18599e-202	1.04727
Stromal cells	Fhdc1	3.73933e-206	9.19352e-202	-0.872883
Stromal cells	Wdr18	3.75045e-206	9.22086e-202	-0.760575
Stromal cells	Psmb2	4.96885e-206	1.22164e-201	-0.399071
Stromal cells	Lrba	9.47603e-206	2.32978e-201	-0.55329
Stromal cells	Inpp5d	9.99865e-206	2.45827e-201	-5.67109
Stromal cells	Znrf1	1.36926e-205	3.36646e-201	-0.690431
Stromal cells	Frmd6	1.37071e-205	3.37002e-201	1.25544
Stromal cells	Slc7a2	1.87276e-205	4.60436e-201	2.09473
Stromal cells	Naa35	2.05759e-205	5.05879e-201	-0.622305
Stromal cells	Lrrc59	2.14676e-205	5.27803e-201	-0.667036
Stromal cells	Pdia5	6.12436e-205	1.50573e-200	-0.870296
Stromal cells	Kcng3	1.32878e-204	3.26694e-200	-1.66689
Stromal cells	Usp13	1.58843e-204	3.90532e-200	2.39501
Stromal cells	Acsbg1	1.76214e-204	4.33239e-200	-0.278194
Stromal cells	Ctnnal1	2.25016e-204	5.53223e-200	-0.866775
Stromal cells	Rgs7bp	2.96144e-204	7.28101e-200	-0.791753
Stromal cells	Ccdc85c	3.55941e-204	8.75117e-200	-2.14256
Stromal cells	Ank2	4.67295e-204	1.14889e-199	0.78749
Stromal cells	Uqcc2	5.09472e-204	1.25259e-199	-0.638137
Stromal cells	Nkd1	5.22192e-204	1.28386e-199	1.76281
Stromal cells	Cct2	5.87202e-204	1.4437e-199	-0.38892
Stromal cells	Sdc1	6.04384e-204	1.48594e-199	-0.998602
Stromal cells	Pex2	6.13044e-204	1.50723e-199	-0.679916
Stromal cells	Plekhg1	1.20559e-203	2.96407e-199	0.695631
Stromal cells	Lpcat2	4.94142e-203	1.2149e-198	-2.54
Stromal cells	0610010K14Rik	9.32734e-203	2.29322e-198	-0.763464
Stromal cells	Ppat	1.36869e-202	3.36507e-198	-0.679476
Stromal cells	Tbcb	1.88276e-202	4.62895e-198	-0.557658
Stromal cells	Rhob	2.35431e-202	5.78831e-198	0.732239
Stromal cells	Hpcal1	2.47958e-202	6.0963e-198	-0.806334
Stromal cells	Sphk1	2.88784e-202	7.10005e-198	2.00618
Stromal cells	Tmem141	3.15463e-202	7.75597e-198	-1.20682
Stromal cells	Bpgm	6.24027e-202	1.53423e-197	1.48644
Stromal cells	Samd5	1.21887e-201	2.99672e-197	2.14286
Stromal cells	Klhl31	2.14274e-201	5.26813e-197	-3.6709
Stromal cells	Rab27b	2.5535e-201	6.27804e-197	-1.08403
Stromal cells	Gm9961	2.85316e-201	7.01478e-197	-3.56898
Stromal cells	Tmem192	3.07467e-201	7.55938e-197	-0.904782
Stromal cells	Sorl1	3.49801e-201	8.60022e-197	-2.77312
Stromal cells	C1qtnf1	4.15388e-201	1.02127e-196	1.69848
Stromal cells	Peg10	5.33721e-201	1.31221e-196	1.90295
Stromal cells	Ecm1	5.52971e-201	1.35954e-196	1.1341
Stromal cells	Atp5a1	8.32833e-201	2.0476e-196	-0.332646
Stromal cells	Vps37a	1.1411e-200	2.80552e-196	-0.630252
Stromal cells	Tmed10	1.26526e-200	3.11076e-196	-0.388294
Stromal cells	Rc3h1	1.51393e-200	3.72214e-196	-0.453119
Stromal cells	Gm16286	2.31362e-200	5.68828e-196	-0.56464
Stromal cells	Mrps6	2.51591e-200	6.18561e-196	-0.693961
Stromal cells	Lcp1	4.81306e-200	1.18334e-195	-4.73482
Stromal cells	Atp6v1e1	5.1748e-200	1.27228e-195	-0.604486
Stromal cells	Samm50	7.07248e-200	1.73884e-195	-0.618668
Stromal cells	Smc4	7.50672e-200	1.8456e-195	-0.810064
Stromal cells	Polr2g	7.69649e-200	1.89226e-195	-0.556707
Stromal cells	Nfkb1	1.01976e-199	2.50718e-195	1.21914
Stromal cells	Itm2c	1.10156e-199	2.7083e-195	0.584628
Stromal cells	Tex14	1.77212e-199	4.35692e-195	-1.03695
Stromal cells	Serpine1	6.39267e-199	1.5717e-194	2.98024
Stromal cells	Gstm6	1.1521e-198	2.83256e-194	-2.60457
Stromal cells	Ndufb5	1.29386e-198	3.18108e-194	-0.387836
Stromal cells	Hivep1	1.40042e-198	3.44308e-194	-0.805401
Stromal cells	Sms	2.40547e-198	5.9141e-194	-0.693314
Stromal cells	Rbx1	2.88051e-198	7.08201e-194	-0.427231
Stromal cells	Dhcr24	3.70295e-198	9.10408e-194	-1.14602
Stromal cells	Msra	4.17394e-198	1.02621e-193	-0.674774
Stromal cells	Abracl	5.07048e-198	1.24663e-193	-0.530884
Stromal cells	Polr2k	5.53002e-198	1.35961e-193	-0.58544
Stromal cells	Ubash3b	7.25944e-198	1.78481e-193	-0.767779
Stromal cells	Gm4926	7.75138e-198	1.90575e-193	-2.49824
Stromal cells	Sh3kbp1	1.03119e-197	2.53529e-193	-0.679683
Stromal cells	Dut	1.07939e-197	2.65378e-193	-0.898628
Stromal cells	Tnik	2.20283e-197	5.41587e-193	0.681506
Stromal cells	Zfas1	3.74224e-197	9.20067e-193	1.00127
Stromal cells	Lman2	6.33912e-197	1.55854e-192	-0.589889
Stromal cells	Epha4	6.54929e-197	1.61021e-192	-0.985753
Stromal cells	Timm13	8.78916e-197	2.1609e-192	-0.493426
Stromal cells	Luc7l3	2.18224e-196	5.36525e-192	-0.444566
Stromal cells	Hoxd10	4.03787e-196	9.9275e-192	2.06125
Stromal cells	Pop5	6.97198e-196	1.71413e-191	-0.749848
Stromal cells	Myl12b	7.09384e-196	1.74409e-191	-0.482073
Stromal cells	Vdac3	1.25427e-195	3.08374e-191	-0.421341
Stromal cells	Tmem170b	1.27042e-195	3.12347e-191	-1.07995
Stromal cells	Cnksr3	1.74007e-195	4.27815e-191	-0.652788
Stromal cells	Zfhx2	1.8542e-195	4.55873e-191	-2.42127
Stromal cells	Snapin	2.23154e-195	5.48647e-191	-0.742407
Stromal cells	Ccnd1	3.62027e-195	8.90079e-191	0.995144
Stromal cells	Dmxl2	4.17526e-195	1.02653e-190	-0.836439
Stromal cells	Rpl36al	4.51028e-195	1.1089e-190	-0.362199
Stromal cells	Vegfc	7.23431e-195	1.77863e-190	1.26684
Stromal cells	Atp5j2	8.79034e-195	2.16119e-190	-0.454112
Stromal cells	Adcy9	8.96221e-195	2.20345e-190	-0.561107
Stromal cells	Cbx6	9.35115e-195	2.29907e-190	1.31526
Stromal cells	Timm8b	1.05191e-194	2.58622e-190	-0.531785
Stromal cells	Hipk2	2.76499e-194	6.798e-190	-0.5061
Stromal cells	Lrpprc	2.88127e-194	7.08389e-190	-0.688276
Stromal cells	Fkbp7	3.13868e-194	7.71676e-190	1.11414
Stromal cells	Rbm38	3.70902e-194	9.11899e-190	-1.31601
Stromal cells	Mfsd2a	3.9349e-194	9.67435e-190	-3.07327
Stromal cells	Smim20	4.04224e-194	9.93824e-190	-0.821089
Stromal cells	S100a10	5.0208e-194	1.23441e-189	0.537657
Stromal cells	Cyb5b	6.12752e-194	1.50651e-189	-0.634092
Stromal cells	Odc1	6.2581e-194	1.53862e-189	-0.62313
Stromal cells	Mob3b	6.4345e-194	1.58199e-189	1.15054
Stromal cells	A530020G20Rik	9.02239e-194	2.21825e-189	-2.10102
Stromal cells	Usp28	9.36177e-194	2.30169e-189	-0.685781
Stromal cells	Hist1h1b	1.04002e-193	2.557e-189	-0.888277
Stromal cells	1700007K13Rik	1.13282e-193	2.78516e-189	-2.52413
Stromal cells	Nlk	1.15357e-193	2.83617e-189	-0.551501
Stromal cells	Cnot1	1.32261e-193	3.25177e-189	-0.455116
Stromal cells	Med9	1.43802e-193	3.53553e-189	-0.708513
Stromal cells	Ccnd3	1.59535e-193	3.92232e-189	0.827438
Stromal cells	Cdkn2c	1.9568e-193	4.81098e-189	1.23938
Stromal cells	Nme1	2.44148e-193	6.00261e-189	-0.496663
Stromal cells	Lnx1	2.45774e-193	6.04261e-189	-2.16185
Stromal cells	Actn1	3.59035e-193	8.82724e-189	0.669936
Stromal cells	Cd52	3.73318e-193	9.1784e-189	-4.77434
Stromal cells	Pdpn	3.8548e-193	9.47742e-189	1.12634
Stromal cells	As3mt	4.22966e-193	1.0399e-188	-0.651329
Stromal cells	Magi1	4.79266e-193	1.17832e-188	-0.811553
Stromal cells	Mtmr14	5.11862e-193	1.25846e-188	-0.965493
Stromal cells	Gm37240	5.80064e-193	1.42615e-188	-0.551203
Stromal cells	Copg2	5.91477e-193	1.45421e-188	-0.547653
Stromal cells	St3gal3	1.11476e-192	2.74076e-188	-0.705463
Stromal cells	Mtf2	1.55516e-192	3.82351e-188	-0.577581
Stromal cells	Atp6v1d	2.47773e-192	6.09174e-188	-0.642852
Stromal cells	Ciao2b	2.48566e-192	6.11125e-188	-0.54315
Stromal cells	Cluh	2.68984e-192	6.61325e-188	-0.760742
Stromal cells	Myo10	2.86541e-192	7.04491e-188	-0.672132
Stromal cells	Dyrk3	3.27002e-192	8.03968e-188	-1.88707
Stromal cells	Shroom3	3.83931e-192	9.43932e-188	-1.63697
Stromal cells	Stk10	5.345e-192	1.31412e-187	-1.19189
Stromal cells	Coasy	6.22755e-192	1.53111e-187	-0.872185
Stromal cells	Tpm3	6.88491e-192	1.69272e-187	0.51484
Stromal cells	Bmp7	7.27756e-192	1.78926e-187	2.29027
Stromal cells	Dnm3	1.11887e-191	2.75085e-187	0.312135
Stromal cells	Dera	1.43213e-191	3.52103e-187	-0.973961
Stromal cells	Wbp2	1.5981e-191	3.92909e-187	-0.634848
Stromal cells	Leo1	1.90054e-191	4.67267e-187	-0.826019
Stromal cells	Ide	2.8749e-191	7.06824e-187	-0.694586
Stromal cells	Rreb1	3.13038e-191	7.69634e-187	-0.580241
Stromal cells	Mrps28	5.27324e-191	1.29648e-186	-0.560238
Stromal cells	Ssu72	1.13547e-190	2.79166e-186	-0.485842
Stromal cells	Il13ra1	1.26245e-190	3.10385e-186	1.47248
Stromal cells	Idh3a	1.77615e-190	4.36684e-186	-0.633029
Stromal cells	Rab20	2.1831e-190	5.36738e-186	1.20693
Stromal cells	Golga4	2.53799e-190	6.23989e-186	-0.534926
Stromal cells	Foxn3	3.55718e-190	8.74569e-186	0.450073
Stromal cells	Atl2	5.28887e-190	1.30032e-185	-0.552285
Stromal cells	Plekhg2	5.46477e-190	1.34357e-185	1.4212
Stromal cells	Ptcd3	5.88436e-190	1.44673e-185	-0.644093
Stromal cells	Ap1s2	7.58606e-190	1.86511e-185	1.29743
Stromal cells	Cmbl	8.68428e-190	2.13512e-185	-1.55626
Stromal cells	5033430I15Rik	1.66777e-189	4.10039e-185	-2.77054
Stromal cells	Eda	1.84786e-189	4.54315e-185	1.75926
Stromal cells	Diaph3	2.41466e-189	5.93667e-185	-0.701014
Stromal cells	Ehd2	2.80409e-189	6.89415e-185	1.14994
Stromal cells	Dzip1l	3.87391e-189	9.52439e-185	1.91876
Stromal cells	Naa40	5.56982e-189	1.3694e-184	-0.87121
Stromal cells	Irf1	1.85224e-188	4.55392e-184	0.88788
Stromal cells	Atp10a	2.45041e-188	6.02458e-184	-0.763175
Stromal cells	Tead1	2.47536e-188	6.08593e-184	0.527337
Stromal cells	Zcchc14	7.09446e-188	1.74425e-183	1.12316
Stromal cells	Hsf2	1.38035e-187	3.39374e-183	-0.702147
Stromal cells	Plekhb2	1.45336e-187	3.57323e-183	-2.16794
Stromal cells	Lig1	1.81279e-187	4.45693e-183	-0.897661
Stromal cells	Rpn2	2.53248e-187	6.22636e-183	-0.49237
Stromal cells	Heyl	3.72922e-187	9.16865e-183	2.21394
Stromal cells	Pmpca	4.26383e-187	1.04831e-182	-0.77597
Stromal cells	Snrpg	5.0661e-187	1.24555e-182	-0.375793
Stromal cells	Slc7a4	5.44404e-187	1.33847e-182	-2.75538
Stromal cells	Gnpda1	1.36057e-186	3.3451e-182	-0.963605
Stromal cells	Stc2	1.49638e-186	3.679e-182	2.179
Stromal cells	Tmem128	2.52126e-186	6.19877e-182	-0.682459
Stromal cells	Prlr	2.77627e-186	6.82573e-182	-1.2314
Stromal cells	Rasgrp3	3.28363e-186	8.07313e-182	-4.5639
Stromal cells	Tiam2	1.06969e-185	2.62995e-181	1.18842
Stromal cells	Atp5c1	1.14257e-185	2.80913e-181	-0.349581
Stromal cells	Fam210a	2.46872e-185	6.0696e-181	-0.670295
Stromal cells	Fam114a1	2.77592e-185	6.82488e-181	1.1804
Stromal cells	Dpysl4	2.7974e-185	6.87769e-181	-2.38747
Stromal cells	Snf8	3.03891e-185	7.47146e-181	-0.568374
Stromal cells	Mbtd1	3.12586e-185	7.68524e-181	-0.465666
Stromal cells	Cks1b	5.16546e-185	1.26998e-180	-0.778407
Stromal cells	Foxo3	1.04655e-184	2.57305e-180	-0.51335
Stromal cells	Idh3g	1.11262e-184	2.73548e-180	-0.530788
Stromal cells	Rb1	1.18064e-184	2.90273e-180	-0.523768
Stromal cells	Mrpl51	1.21608e-184	2.98986e-180	-0.629251
Stromal cells	Itgb8	1.80508e-184	4.43796e-180	2.29276
Stromal cells	Bhlhe41	2.15005e-184	5.2861e-180	-2.01412
Stromal cells	Acsl4	4.04018e-184	9.93319e-180	-0.65991
Stromal cells	Rangap1	4.24635e-184	1.04401e-179	-0.685925
Stromal cells	Sdhb	5.77283e-184	1.41931e-179	-0.562167
Stromal cells	Gpr155	5.98522e-184	1.47153e-179	1.86335
Stromal cells	Ccdc12	8.07123e-184	1.98439e-179	-0.613585
Stromal cells	Nckap5	9.59208e-184	2.35831e-179	-0.976819
Stromal cells	Mgat3	1.02952e-183	2.53118e-179	2.36234
Stromal cells	Cyp1b1	2.29997e-183	5.65471e-179	1.61381
Stromal cells	Slc7a7	2.64174e-183	6.49498e-179	-1.58188
Stromal cells	Zdhhc23	5.9414e-183	1.46075e-178	-2.74419
Stromal cells	Tomm20	7.34906e-183	1.80684e-178	-0.321167
Stromal cells	Diablo	8.44258e-183	2.07569e-178	-0.590213
Stromal cells	Atp5md	8.51005e-183	2.09228e-178	-0.535534
Stromal cells	Sgk1	8.75527e-183	2.15257e-178	-1.31509
Stromal cells	Arid4b	9.24109e-183	2.27201e-178	-0.35421
Stromal cells	Actl6a	1.03712e-182	2.54987e-178	-0.540256
Stromal cells	Atp2b4	1.55376e-182	3.82007e-178	0.895618
Stromal cells	E130308A19Rik	1.6468e-182	4.04882e-178	-0.599895
Stromal cells	Hibadh	2.18404e-182	5.36969e-178	-0.53297
Stromal cells	Mrpl22	2.54246e-182	6.2509e-178	-0.652033
Stromal cells	Ndufa12	4.63199e-182	1.13882e-177	-0.471735
Stromal cells	Edf1	5.21564e-182	1.28232e-177	-0.497602
Stromal cells	Clptm1	7.1467e-182	1.75709e-177	-0.553176
Stromal cells	Mif4gd	7.80843e-182	1.91978e-177	-0.809343
Stromal cells	Sfmbt1	1.93679e-181	4.76179e-177	-0.503122
Stromal cells	Lonrf1	2.43122e-181	5.97739e-177	-0.675723
Stromal cells	Frrs1	4.1354e-181	1.01673e-176	-1.08151
Stromal cells	Dtx3	4.7051e-181	1.15679e-176	1.29921
Stromal cells	Pin1	5.02732e-181	1.23602e-176	-0.576401
Stromal cells	Rif1	6.41375e-181	1.57688e-176	-0.537416
Stromal cells	Nectin1	7.06271e-181	1.73644e-176	-0.934999
Stromal cells	Hivep3	9.02453e-181	2.21877e-176	1.11436
Stromal cells	Il1rl2	1.0397e-180	2.55621e-176	2.05574
Stromal cells	Cisd1	1.12147e-180	2.75724e-176	-0.637642
Stromal cells	Fnbp1l	1.16331e-180	2.86013e-176	-0.619661
Stromal cells	1700016P03Rik	2.22977e-180	5.48212e-176	1.77123
Stromal cells	Jpt2	2.56021e-180	6.29454e-176	-0.940235
Stromal cells	Psma6	2.73087e-180	6.71412e-176	-0.476582
Stromal cells	Prxl2b	3.94131e-180	9.69011e-176	-1.08481
Stromal cells	Arhgap22	5.74918e-180	1.41349e-175	-2.52609
Stromal cells	Hpf1	6.83189e-180	1.67969e-175	-0.702972
Stromal cells	Ptprc	8.14959e-180	2.00366e-175	-5.5529
Stromal cells	Gabarapl2	8.87487e-180	2.18198e-175	-0.455996
Stromal cells	Ubxn1	1.05638e-179	2.59722e-175	-0.413151
Stromal cells	Fkbp5	2.59798e-179	6.38739e-175	-0.837633
Stromal cells	Arap2	3.9813e-179	9.78842e-175	-1.68861
Stromal cells	Aoc3	7.07619e-179	1.73975e-174	2.00434
Stromal cells	Kank1	7.47337e-179	1.8374e-174	-0.600534
Stromal cells	Tmem38a	1.14513e-178	2.81542e-174	1.66316
Stromal cells	Gm15261	1.32074e-178	3.24717e-174	2.01904
Stromal cells	Shisa9	2.12103e-178	5.21476e-174	-2.44408
Stromal cells	Rin2	2.67759e-178	6.58313e-174	1.08238
Stromal cells	Clip2	3.03784e-178	7.46884e-174	1.55778
Stromal cells	Alpk3	4.3683e-178	1.07399e-173	-3.08261
Stromal cells	Htatip2	5.50309e-178	1.35299e-173	-1.19469
Stromal cells	Fat4	9.46743e-178	2.32766e-173	1.83374
Stromal cells	Uqcrc2	1.56258e-177	3.84175e-173	-0.457721
Stromal cells	Mcph1	1.70965e-177	4.20335e-173	-0.741951
Stromal cells	Cox8a	2.07761e-177	5.108e-173	-0.30127
Stromal cells	Tox	2.4175e-177	5.94366e-173	-2.00604
Stromal cells	Hagh	2.71984e-177	6.687e-173	-0.624083
Stromal cells	Rab13	3.25417e-177	8.0007e-173	1.03156
Stromal cells	Dock8	3.99052e-177	9.8111e-173	-1.63791
Stromal cells	Mcm6	4.37002e-177	1.07441e-172	-0.836704
Stromal cells	Fam118a	6.35015e-177	1.56125e-172	-0.754413
Stromal cells	Arhgap15	6.66929e-177	1.63971e-172	-3.57154
Stromal cells	Ttc13	7.60201e-177	1.86903e-172	-0.806374
Stromal cells	Heca	7.75557e-177	1.90678e-172	-0.598801
Stromal cells	Clic4	8.88221e-177	2.18378e-172	0.54021
Stromal cells	Srebf2	1.16604e-176	2.86683e-172	-0.640309
Stromal cells	Arpc4	1.45109e-176	3.56766e-172	-0.599982
Stromal cells	Tmtc4	1.51187e-176	3.71708e-172	-0.989487
Stromal cells	Nsdhl	1.8684e-176	4.59365e-172	-1.00213
Stromal cells	Gsta2	2.63873e-176	6.48758e-172	2.89115
Stromal cells	Appl2	3.29788e-176	8.10816e-172	-0.666532
Stromal cells	Ncam1	3.48425e-176	8.56637e-172	2.09453
Stromal cells	Atp5g2	3.76366e-176	9.25334e-172	-0.335214
Stromal cells	Pkd2	4.21323e-176	1.03587e-171	1.20119
Stromal cells	Inip	6.85518e-176	1.68541e-171	-0.883974
Stromal cells	Sec11c	7.17031e-176	1.76289e-171	-1.03007
Stromal cells	Emb	8.90382e-176	2.18909e-171	-3.37573
Stromal cells	Patj	1.59346e-175	3.91769e-171	-0.977014
Stromal cells	Mapk6	1.63356e-175	4.01627e-171	-0.518819
Stromal cells	Ebf1	1.79793e-175	4.42039e-171	0.888758
Stromal cells	Tcf7	1.9913e-175	4.89581e-171	-0.907761
Stromal cells	Eif5	2.96896e-175	7.29949e-171	-0.364311
Stromal cells	Rem1	3.48788e-175	8.5753e-171	2.27001
Stromal cells	Lrrc42	7.59954e-175	1.86842e-170	-0.721684
Stromal cells	Noct	1.05147e-174	2.58515e-170	-0.70199
Stromal cells	Smim13	1.06033e-174	2.60692e-170	-0.675324
Stromal cells	Tmed4	1.07902e-174	2.65288e-170	-0.526961
Stromal cells	Rbfox2	1.63688e-174	4.02442e-170	0.500327
Stromal cells	Ddi2	1.71179e-174	4.2086e-170	-0.584612
Stromal cells	Dixdc1	3.42454e-174	8.41957e-170	2.03185
Stromal cells	Echs1	4.20711e-174	1.03436e-169	-0.44508
Stromal cells	Zc3h14	6.00343e-174	1.476e-169	-0.535245
Stromal cells	Mrpl54	6.15977e-174	1.51444e-169	-0.544031
Stromal cells	Magt1	8.3854e-174	2.06164e-169	-0.528197
Stromal cells	Speg	1.11999e-173	2.7536e-169	2.44455
Stromal cells	Ano6	1.55044e-173	3.81191e-169	0.665951
Stromal cells	Mark4	3.35799e-173	8.25595e-169	-0.740454
Stromal cells	Snx3	4.08254e-173	1.00373e-168	-0.411912
Stromal cells	Ppp1r15a	4.90464e-173	1.20586e-168	0.715835
Stromal cells	Casp8	4.95548e-173	1.21835e-168	-0.860245
Stromal cells	Itpk1	6.19672e-173	1.52353e-168	-1.07712
Stromal cells	Nup62cl	6.19989e-173	1.5243e-168	-2.31651
Stromal cells	Psme1	1.08876e-172	2.67684e-168	-0.516313
Stromal cells	Mrpl12	1.12409e-172	2.76369e-168	-0.532571
Stromal cells	Maged1	1.13846e-172	2.79903e-168	-0.441929
Stromal cells	Lpl	1.36672e-172	3.36023e-168	-0.316481
Stromal cells	Snhg4	1.42788e-172	3.51058e-168	1.21677
Stromal cells	Retreg1	1.50826e-172	3.7082e-168	-2.14372
Stromal cells	Tle4	1.55524e-172	3.8237e-168	-0.554717
Stromal cells	Dlg4	1.59973e-172	3.93309e-168	1.59425
Stromal cells	Ect2	1.74909e-172	4.30032e-168	-1.25041
Stromal cells	Lsm5	1.87396e-172	4.60732e-168	-0.577827
Stromal cells	AC149090.1	1.9871e-172	4.88549e-168	-0.807164
Stromal cells	Basp1	2.31614e-172	5.69447e-168	-3.08977
Stromal cells	Scaf4	2.36457e-172	5.81354e-168	-0.508532
Stromal cells	Tst	2.4625e-172	6.0543e-168	-0.828698
Stromal cells	Lmtk2	3.3561e-172	8.25132e-168	-0.610104
Stromal cells	Polr3g	4.71258e-172	1.15864e-167	-1.27012
Stromal cells	Ece1	5.84726e-172	1.43761e-167	-0.532442
Stromal cells	Sort1	7.48944e-172	1.84135e-167	-1.10832
Stromal cells	Slc35b1	1.11517e-171	2.74176e-167	-0.652137
Stromal cells	Nenf	1.24189e-171	3.05332e-167	0.614855
Stromal cells	Hps1	2.96149e-171	7.28112e-167	-1.08598
Stromal cells	Uxs1	4.23354e-171	1.04086e-166	-0.604526
Stromal cells	Cd83	4.48813e-171	1.10345e-166	-4.31365
Stromal cells	Ddx39b	5.45533e-171	1.34125e-166	-0.413734
Stromal cells	Ubc	6.4287e-171	1.58056e-166	-0.274757
Stromal cells	Prrg2	9.0246e-171	2.21879e-166	-1.1692
Stromal cells	Mrps9	1.89055e-170	4.6481e-166	-0.512389
Stromal cells	Tle2	2.10004e-170	5.16316e-166	-1.15151
Stromal cells	Lix1l	2.10721e-170	5.18079e-166	1.31544
Stromal cells	Ptk7	2.41535e-170	5.93838e-166	1.10717
Stromal cells	D030056L22Rik	3.04923e-170	7.49684e-166	-0.752132
Stromal cells	Zbed5	3.38607e-170	8.32498e-166	-1.11809
Stromal cells	F11r	3.72509e-170	9.1585e-166	-1.07891
Stromal cells	Khk	6.62829e-170	1.62963e-165	-0.786609
Stromal cells	Rab11fip1	7.05314e-170	1.73409e-165	-3.06239
Stromal cells	Mpdz	7.19676e-170	1.76939e-165	0.924277
Stromal cells	Macrod2	8.0987e-170	1.99115e-165	-0.72163
Stromal cells	Pak1ip1	1.29564e-169	3.18545e-165	-0.52642
Stromal cells	Cdip1	1.52498e-169	3.74931e-165	-0.535572
Stromal cells	Bax	2.00782e-169	4.93643e-165	-0.494235
Stromal cells	Gtf2a1	2.07092e-169	5.09156e-165	-0.95944
Stromal cells	C1ra	2.24873e-169	5.52873e-165	1.69671
Stromal cells	Minpp1	4.07843e-169	1.00272e-164	-0.586047
Stromal cells	Impdh2	4.54557e-169	1.11757e-164	0.664597
Stromal cells	Nr4a1	5.92056e-169	1.45563e-164	0.741301
Stromal cells	Hadh	6.3475e-169	1.5606e-164	-0.450926
Stromal cells	Mroh1	9.83836e-169	2.41886e-164	-1.26071
Stromal cells	Cd1d1	1.09143e-168	2.6834e-164	-0.851724
Stromal cells	Sod1	1.40881e-168	3.46371e-164	-0.499085
Stromal cells	Nnat	2.02871e-168	4.9878e-164	-0.827225
Stromal cells	Slc25a39	2.36959e-168	5.82588e-164	-0.539546
Stromal cells	Hacd2	2.96963e-168	7.30114e-164	-0.592464
Stromal cells	H2afj	4.79897e-168	1.17987e-163	-0.630275
Stromal cells	Zfp654	6.70665e-168	1.6489e-163	-0.509295
Stromal cells	Mrpl28	8.00785e-168	1.96881e-163	-0.541137
Stromal cells	Rnaseh2a	1.1456e-167	2.81658e-163	-0.695677
Stromal cells	P3h4	1.27865e-167	3.14369e-163	-0.660319
Stromal cells	Thy1	1.33301e-167	3.27735e-163	1.17648
Stromal cells	Capns1	2.81318e-167	6.91649e-163	0.532852
Stromal cells	Casz1	2.86944e-167	7.05481e-163	-2.3478
Stromal cells	Pde7a	3.69968e-167	9.09604e-163	-0.794186
Stromal cells	Tmem199	4.89984e-167	1.20468e-162	-0.915466
Stromal cells	Prelid3b	5.37841e-167	1.32234e-162	-0.684385
Stromal cells	Hnrnpc	7.56132e-167	1.85903e-162	-0.317931
Stromal cells	Akr1b10	7.56454e-167	1.85982e-162	1.35528
Stromal cells	Tomm22	7.70762e-167	1.895e-162	-0.422392
Stromal cells	Arl6ip1	7.86534e-167	1.93377e-162	-0.492693
Stromal cells	Gsg1l	1.52819e-166	3.7572e-162	-1.68421
Stromal cells	Samd10	1.5542e-166	3.82116e-162	-2.53143
Stromal cells	Yes1	1.94803e-166	4.78942e-162	-0.563313
Stromal cells	Eipr1	1.96061e-166	4.82037e-162	-0.843473
Stromal cells	Prmt1	2.41599e-166	5.93995e-162	-0.390462
Stromal cells	Adpgk	2.81074e-166	6.91048e-162	-0.772492
Stromal cells	Slc30a9	2.86632e-166	7.04714e-162	-0.582578
Stromal cells	Trib2	5.17996e-166	1.27355e-161	-0.747745
Stromal cells	Zdhhc12	5.7118e-166	1.4043e-161	-1.47989
Stromal cells	Neb	5.8791e-166	1.44544e-161	-1.65639
Stromal cells	Tmem135	8.37546e-166	2.05919e-161	-0.48045
Stromal cells	Cep70	1.09722e-165	2.69762e-161	-0.807748
Stromal cells	Smad2	1.14933e-165	2.82575e-161	-0.483681
Stromal cells	Kif23	1.46753e-165	3.60806e-161	-0.839005
Stromal cells	Gm10138	1.91774e-165	4.71495e-161	-2.06433
Stromal cells	Sbk1	2.05168e-165	5.04426e-161	-1.26217
Stromal cells	A4galt	3.05273e-165	7.50545e-161	1.65616
Stromal cells	Hmgb2	3.55252e-165	8.73422e-161	-0.384627
Stromal cells	Scarb2	4.41837e-165	1.0863e-160	1.09465
Stromal cells	Pnpla2	4.48072e-165	1.10163e-160	-0.592475
Stromal cells	Pakap.1	4.98711e-165	1.22613e-160	0.681869
Stromal cells	Capn5	5.67694e-165	1.39573e-160	-1.68891
Stromal cells	Dis3l2	5.85461e-165	1.43941e-160	-0.492314
Stromal cells	Tnfrsf1a	6.05254e-165	1.48808e-160	0.919511
Stromal cells	Znrd2	6.34802e-165	1.56072e-160	-0.65132
Stromal cells	Sbf2	8.2762e-165	2.03479e-160	0.649447
Stromal cells	Sap30	1.50191e-164	3.69259e-160	-1.20889
Stromal cells	Ascc1	1.94877e-164	4.79124e-160	-0.602302
Stromal cells	Dennd2c	2.21732e-164	5.4515e-160	-1.37454
Stromal cells	Acot7	2.8257e-164	6.94726e-160	-0.693088
Stromal cells	Knop1	3.51509e-164	8.6422e-160	-0.590077
Stromal cells	Serf2	4.56632e-164	1.12267e-159	-0.269504
Stromal cells	Abcd2	5.20499e-164	1.2797e-159	-0.991543
Stromal cells	Cln8	8.05425e-164	1.98022e-159	-0.977606
Stromal cells	Snrpf	8.65178e-164	2.12713e-159	-0.452374
Stromal cells	Ndufaf3	1.02391e-163	2.51738e-159	-0.885062
Stromal cells	Hes1	1.21243e-163	2.98089e-159	1.25343
Stromal cells	Dcaf13	1.42465e-163	3.50265e-159	-0.676806
Stromal cells	Spr	1.61789e-163	3.97775e-159	-0.518347
Stromal cells	Laptm5	1.7769e-163	4.36868e-159	-4.86253
Stromal cells	Timm23	2.22368e-163	5.46713e-159	-0.393417
Stromal cells	Fxn	2.44895e-163	6.02098e-159	-0.830028
Stromal cells	Tuft1	3.73347e-163	9.17912e-159	-1.26983
Stromal cells	Frs2	3.97668e-163	9.77706e-159	-0.555517
Stromal cells	Phka1	4.35285e-163	1.07019e-158	-0.603533
Stromal cells	Snrpe	4.37417e-163	1.07543e-158	-0.40123
Stromal cells	Lamtor5	6.26431e-163	1.54014e-158	-0.445646
Stromal cells	Slc7a1	1.15832e-162	2.84784e-158	-0.621463
Stromal cells	Nup210	1.24791e-162	3.06812e-158	-2.43451
Stromal cells	Aplnr	2.00723e-162	4.93498e-158	1.59713
Stromal cells	Tmem258	2.10533e-162	5.17616e-158	-0.467686
Stromal cells	Emc6	2.39646e-162	5.89195e-158	-0.570828
Stromal cells	Cln3	2.41016e-162	5.92562e-158	-0.875974
Stromal cells	Ints3	2.47546e-162	6.08617e-158	-0.603886
Stromal cells	1200007C13Rik	2.49569e-162	6.13591e-158	2.26154
Stromal cells	Mrps22	2.84206e-162	6.98749e-158	-0.837242
Stromal cells	Tmem14c	2.96793e-162	7.29696e-158	-0.475202
Stromal cells	Galnt15	3.01703e-162	7.41768e-158	2.53358
Stromal cells	Mrpl21	3.44455e-162	8.46878e-158	-0.571723
Stromal cells	Sec61b	4.05763e-162	9.97609e-158	-0.360472
Stromal cells	Fmn1	4.06527e-162	9.99488e-158	-0.846248
[truncated: 76,385 more rows]
