# Supplementary material for: Fosl2 facilitates chromatin accessibility to determine developmental events during follicular maturation
Source: Nat Commun. 2025 Oct 8;16:8955. doi: 10.1038/s41467-025-64009-6 (PMC12508199; doi:10.1038/s41467-025-64009-6)
Supplement: Supplementary file 9 — Supplementary Data 7 [file 41467_2025_64009_MOESM9_ESM.xlsx]

## Sheet: granulosa subclusters
Supplementary Data 7. scRNA-seq markers in each granulosa subcluster
Cluster	Gene	p val	p val_adj	Log2FC
Mural	Slc18a2	0	0	-3.42175
Mural	Ablim1	0	0	-3.18443
Mural	Cyp19a1	0	0	2.75746
Mural	Lhcgr	0	0	3.33531
Mural	Wt1	0	0	-3.49857
Mural	Hcn1	0	0	2.49958
Mural	Gsta4	0	0	2.17097
Mural	Prlr	0	0	2.82658
Mural	Tmtc1	0	0	-4.02405
Mural	Adamts19	0	0	-2.43683
Mural	Nppc	0	0	2.24747
Mural	Tmem86a	0	0	1.94999
Mural	Mro	0	0	2.28699
Mural	Amh	0	0	-2.65962
Mural	Inhba	0	0	2.39392
Mural	Robo2	0	0	1.55115
Mural	Mgarp	0	0	1.95675
Mural	Nckap5	0	0	2.95188
Mural	Kctd14	0	0	-2.30522
Mural	Masp1	0	0	1.86609
Mural	Pdgfc	0	0	-2.13504
Mural	Naglu	0	0	1.58675
Mural	Gabrb2	0	0	2.99292
Mural	Prss35	0	0	2.36529
Mural	Rtl4	0	0	2.27533
Mural	Pacc1	0	0	1.56214
Mural	Grem1	0	0	2.2862
Mural	Me1	0	0	1.76534
Mural	Tox	0	0	2.27649
Mural	Ano4	0	0	-1.9124
Mural	Lama4	0	0	2.00446
Mural	Smim10l2a	0	0	2.16199
Mural	Elovl6	0	0	1.895
Mural	Ldlr	0	0	1.28709
Mural	Trib2	0	0	1.65417
Mural	Inhbb	0	0	1.20148
Mural	Slc26a7	0	0	1.60898
Mural	Slc25a30	0	0	1.51102
Mural	Qsox1	0	0	1.53834
Mural	Robo1	0	0	1.55523
Mural	Rcn3	0	0	1.13213
Mural	Mras	0	0	-1.22282
Mural	Meg3	0	0	1.20644
Mural	Aldh1a1	0	0	1.74708
Mural	Tmsb15b2	0	0	1.2549
Mural	Nap1l5	0	0	1.54407
Mural	Scap	0	0	1.22413
Mural	Msmo1	0	0	0.964253
Mural	Tom1l1	0	0	1.69901
Mural	Cyp11a1	0	0	1.80565
Mural	Acsbg1	0	0	1.53157
Mural	Fbln1	0	0	1.17623
Mural	Frmd5	0	0	1.60815
Mural	Fat1	0	0	1.32664
Mural	Fst	0	0	0.993442
Mural	Hipk2	0	0	1.12006
Mural	Tox2	0	0	1.0339
Mural	Csrp2	0	0	1.8833
Mural	Hspa4	0	0	-1.13087
Mural	Fdx1	0	0	1.90828
Mural	Hsd3b1	0	0	1.97265
Mural	Plxnc1	0	0	1.01039
Mural	Prkar2b	0	0	1.80135
Mural	Dbi	0	0	0.877928
Mural	Gtf2e2	0	0	-1.12931
Mural	Hsd17b1	0	0	1.37368
Mural	Tnni3	0	0	0.950875
Mural	Gramd1b	0	0	1.08978
Mural	Tenm4	0	0	-1.24627
Mural	Wapl	0	0	0.901242
Mural	Arf5	0	0	0.787519
Mural	St3gal4	0	0	1.41821
Mural	Gja1	0	0	0.981827
Mural	Calm1	0	0	1.23101
Mural	Greb1l	0	0	1.14961
Mural	Greb1	0	0	1.01376
Mural	Tsc22d1	0	0	1.09407
Mural	Socs2	0	0	0.849702
Mural	Serpinh1	0	0	0.858164
Mural	Syne2	0	0	-1.15459
Mural	Ptprd	0	0	-1.41245
Mural	Gapdh	0	0	0.743572
Mural	Ext1	0	0	1.51323
Mural	Cyb5a	0	0	0.767877
Mural	Inha	0	0	1.39812
Mural	Rpl14	0	0	-0.592458
Mural	Rpl12	0	0	-0.584259
Mural	Rps5	0	0	-0.448115
Mural	Rps16	0	0	-0.429246
Mural	Pvt1	1.56515e-304	3.84807e-300	-2.39988
Mural	Ubb	1.57518e-304	3.87273e-300	0.4522
Mural	Pakap.1	3.42169e-304	8.41257e-300	1.37195
Mural	Nr5a2	6.21788e-304	1.52873e-299	0.845442
Mural	Idh1	3.90321e-303	9.59644e-299	0.839265
Mural	Mid1ip1	3.25771e-302	8.00941e-298	1.03655
Mural	C430049B03Rik	5.91938e-298	1.45534e-293	1.01702
Mural	Gstm7	6.62676e-297	1.62925e-292	1.80462
Mural	Rps12	6.31437e-296	1.55245e-291	-0.471963
Mural	Akr1b3	3.18e-295	7.81835e-291	1.02332
Mural	Cfh	1.42787e-291	3.51056e-287	-2.4705
Mural	Aff2	1.87121e-291	4.60056e-287	1.02132
Mural	Shroom3	1.87976e-290	4.62158e-286	-3.70492
Mural	Mast4	2.51634e-289	6.18668e-285	-0.878049
Mural	Jak1	1.28006e-287	3.14716e-283	0.604998
Mural	Ephx2	8.49621e-284	2.08888e-279	0.78431
Mural	Rpl22l1	2.95877e-282	7.27444e-278	-0.766777
Mural	Phactr2	4.99761e-279	1.22871e-274	-1.58139
Mural	Fabp3	4.5347e-278	1.1149e-273	1.53866
Mural	Tmem59	2.7019e-275	6.64289e-271	0.634314
Mural	Taldo1	3.389e-274	8.3322e-270	0.767228
Mural	Mboat2	4.31131e-273	1.05998e-268	-1.03001
Mural	Zeb2	5.42123e-273	1.33286e-268	0.913813
Mural	Slc25a3	1.83733e-272	4.51727e-268	0.484968
Mural	Cryl1	2.56816e-271	6.31409e-267	-1.42929
Mural	Cst8	3.42316e-270	8.41619e-266	2.05201
Mural	Gpr39	6.10742e-268	1.50157e-263	3.04274
Mural	Cables1	1.29749e-267	3.19001e-263	-1.26125
Mural	Bmpr2	3.47313e-267	8.53903e-263	0.576656
Mural	Slc25a5	4.96082e-267	1.21967e-262	0.637156
Mural	Col9a2	1.53746e-266	3.78e-262	-3.58674
Mural	Npm1	4.35654e-265	1.0711e-260	-0.54278
Mural	Aldoa	5.94717e-265	1.46217e-260	0.64678
Mural	Comp	7.80249e-264	1.91832e-259	4.56298
Mural	Scaf11	6.70471e-260	1.64842e-255	-0.976551
Mural	Mycl	9.1379e-259	2.24664e-254	-2.36752
Mural	Gpm6b	1.03144e-258	2.53591e-254	-1.70234
Mural	Marcks	9.34338e-257	2.29716e-252	0.886659
Mural	Rgs2	9.32852e-255	2.29351e-250	-1.19788
Mural	Scarb1	1.19506e-251	2.93817e-247	0.859491
Mural	Bnip3	1.6527e-251	4.06332e-247	1.03354
Mural	Ltbp1	1.90841e-251	4.69203e-247	1.10558
Mural	Rbms3	2.07135e-251	5.09261e-247	-2.90897
Mural	Cdc42ep5	3.12049e-248	7.67203e-244	0.998031
Mural	Rpsa	4.44981e-247	1.09403e-242	-0.424585
Mural	Gatm	5.82104e-245	1.43116e-240	-3.93755
Mural	Rplp1	1.55639e-244	3.82655e-240	-0.431406
Mural	Fndc3b	4.06146e-244	9.9855e-240	0.568674
Mural	Cntn4	1.96087e-242	4.82099e-238	-2.96315
Mural	C1qtnf7	5.69993e-242	1.40138e-237	-4.23277
Mural	Thbs1	1.03104e-241	2.5349e-237	-1.50511
Mural	Cobll1	1.65908e-241	4.079e-237	1.71171
Mural	Calr	2.2412e-241	5.51022e-237	0.594568
Mural	Auts2	5.10885e-241	1.25606e-236	0.899113
Mural	Pdlim4	5.64605e-241	1.38814e-236	1.15047
Mural	Magi1	4.80824e-240	1.18215e-235	-1.1409
Mural	Rnd2	4.89653e-240	1.20386e-235	2.04608
Mural	Chn2	2.48866e-238	6.11861e-234	-2.42833
Mural	Wt1os	4.24093e-238	1.04268e-233	-3.55564
Mural	Fdxr	2.35441e-237	5.78856e-233	0.971073
Mural	Aff3	1.27269e-236	3.12903e-232	-0.83052
Mural	Kcnd2	5.19862e-236	1.27813e-231	-2.79562
Mural	Pofut2	1.21564e-235	2.98877e-231	0.93695
Mural	Srbd1	1.62615e-232	3.99806e-228	1.5402
Mural	Rmdn2	4.41954e-232	1.08659e-227	1.13451
Mural	Rhobtb1	6.84233e-232	1.68225e-227	-1.4568
Mural	Hao2	8.64295e-232	2.12496e-227	2.21279
Mural	Gm20629	2.61838e-231	6.43754e-227	1.6451
Mural	Ank2	9.0218e-230	2.2181e-225	-2.65411
Mural	Eef1b2	9.75401e-230	2.39812e-225	-0.4969
Mural	Dnah2	1.39956e-229	3.44095e-225	2.38661
Mural	Adamts2	1.92391e-229	4.73013e-225	-1.26221
Mural	Plxdc2	6.71484e-228	1.65091e-223	-1.02282
Mural	Zeb1	6.01641e-227	1.47919e-222	-1.25763
Mural	Camk2g	1.05261e-226	2.58794e-222	0.779701
Mural	Rhox8	4.18426e-226	1.02874e-221	3.1952
Mural	Usp3	4.58312e-225	1.12681e-220	0.873525
Mural	Asah1	8.2877e-225	2.03761e-220	0.915428
Mural	Acot7	1.13401e-224	2.78809e-220	1.17206
Mural	Wfdc10	1.49764e-224	3.6821e-220	-2.39645
Mural	Adgrf5	6.21843e-223	1.52886e-218	-2.05159
Mural	Clu	1.41606e-222	3.48153e-218	0.783283
Mural	Isyna1	5.00442e-222	1.23039e-217	-1.25987
Mural	Dok6	4.15659e-221	1.02194e-216	-2.28429
Mural	Pappa	1.62124e-220	3.98597e-216	2.61524
Mural	Arhgap31	5.09273e-220	1.2521e-215	-0.999904
Mural	Gch1	2.8022e-219	6.8895e-215	0.919174
Mural	Cited2	1.77272e-218	4.35841e-214	1.2265
Mural	Pdpn	1.89557e-217	4.66046e-213	-2.56182
Mural	Arf4	2.45793e-217	6.04306e-213	0.521263
Mural	Marc2	1.4689e-216	3.61145e-212	-1.32127
Mural	Fdps	2.26389e-216	5.56599e-212	0.705731
Mural	Tpd52l1	1.86381e-214	4.58235e-210	-1.37097
Mural	Rpl3	8.34779e-214	2.05239e-209	-0.398975
Mural	Prdx2	1.00032e-213	2.4594e-209	0.434033
Mural	Phyh	1.15105e-213	2.82996e-209	1.07798
Mural	Tmsb10	1.21008e-213	2.97511e-209	0.478246
Mural	Fam222a	1.40004e-213	3.44214e-209	1.07469
Mural	Vim	3.29876e-213	8.11033e-209	0.709267
Mural	Rps2	1.02759e-212	2.52642e-208	-0.393223
Mural	Eno1	1.77007e-211	4.35188e-207	0.72205
Mural	Nup62cl	7.4517e-211	1.83207e-206	1.95933
Mural	Pakap	7.85165e-211	1.93041e-206	1.58951
Mural	Foxo1	2.77961e-210	6.83395e-206	0.686212
Mural	Zfpm2	4.96722e-210	1.22124e-205	-0.833655
Mural	Trerf1	8.23505e-210	2.02467e-205	0.822339
Mural	Rpl32	2.52482e-206	6.20753e-202	-0.39797
Mural	Myo10	2.72632e-206	6.70292e-202	-1.02435
Mural	Ksr1	6.60402e-206	1.62367e-201	1.55859
Mural	Rpl9	1.21178e-205	2.97929e-201	-0.324098
Mural	Folr1	1.43585e-204	3.53017e-200	1.77992
Mural	Coasy	1.21319e-203	2.98274e-199	1.36563
Mural	Smoc2	1.44716e-203	3.558e-199	1.40499
Mural	Bsg	1.60929e-203	3.95659e-199	0.416604
Mural	Hmgcs1	2.62913e-203	6.46398e-199	0.820921
Mural	Plxna2	3.85474e-203	9.47726e-199	-2.5294
Mural	Ptprg	5.36203e-203	1.31831e-198	-1.01255
Mural	Id2	1.61841e-202	3.97903e-198	1.28472
Mural	Map3k5	6.39066e-202	1.57121e-197	0.748194
Mural	Rpl13	1.06842e-201	2.62681e-197	-0.329348
Mural	Enc1	2.11022e-201	5.18819e-197	1.54964
Mural	Jakmip3	2.83188e-201	6.96246e-197	2.21674
Mural	Mamld1	2.99707e-201	7.36859e-197	0.981776
Mural	Dsp	1.11297e-200	2.73635e-196	-1.54477
Mural	1010001N08Rik	1.71611e-200	4.21922e-196	1.24277
Mural	Limch1	1.19395e-197	2.93545e-193	-1.7579
Mural	Morf4l2	4.67909e-196	1.1504e-191	0.442407
Mural	Arap2	1.55159e-194	3.81475e-190	-3.75732
Mural	Rps11	2.55948e-194	6.29273e-190	-0.324549
Mural	Tcf7l2	1.38871e-193	3.41429e-189	-0.913352
Mural	Rpl10a	5.32814e-191	1.30998e-186	-0.393325
Mural	Tuba1a	9.39229e-191	2.30919e-186	1.03393
Mural	Ddah2	1.70276e-190	4.1864e-186	1.15546
Mural	Rps19	5.82097e-189	1.43114e-184	-0.361492
Mural	Dtnb	3.40009e-188	8.35947e-184	-1.34501
Mural	Ddit4	4.945e-187	1.21578e-182	1.43879
Mural	Lgals1	3.35187e-186	8.24092e-182	0.862295
Mural	Ralb	5.66255e-186	1.3922e-181	1.04231
Mural	Dpp10	8.58296e-186	2.11021e-181	3.75279
Mural	C130074G19Rik	3.51651e-185	8.6457e-181	-2.26819
Mural	Tex14	3.56357e-184	8.7614e-180	-1.83339
Mural	Aldh3b1	3.9572e-184	9.72917e-180	1.30255
Mural	Spon1	2.02658e-183	4.98256e-179	-3.702
Mural	Echs1	1.08995e-182	2.67976e-178	0.595354
Mural	Babam2	3.13429e-182	7.70596e-178	0.733773
Mural	Mdh2	8.04799e-182	1.97868e-177	0.469496
Mural	Tmem184a	1.66787e-181	4.10063e-177	-2.63868
Mural	Tns3	4.86354e-181	1.19575e-176	-2.10208
Mural	Ptprk	6.17058e-181	1.5171e-176	-1.23688
Mural	Myc	1.77479e-180	4.3635e-176	-1.76126
Mural	Rps25	2.04817e-180	5.03562e-176	-0.435378
Mural	Rps27a	2.3171e-179	5.69682e-175	-0.324348
Mural	H3f3a	5.99334e-179	1.47352e-174	0.289389
Mural	Slc12a7	2.79387e-177	6.86902e-173	1.32991
Mural	Gab2	4.57993e-176	1.12602e-171	1.03461
Mural	Rpl23	6.17799e-175	1.51892e-170	-0.315705
Mural	Hmga2	7.01141e-174	1.72382e-169	-3.56175
Mural	Slc40a1	1.3511e-173	3.32182e-169	-2.44432
Mural	Epha5	1.54742e-173	3.80449e-169	2.05278
Mural	Ncl	5.44863e-173	1.3396e-168	-0.507892
Mural	Dock5	2.42456e-171	5.96103e-167	1.93514
Mural	Trappc9	5.70242e-171	1.402e-166	0.704242
Mural	Fubp1	2.60678e-170	6.40902e-166	-0.662073
Mural	Bnc2	6.27658e-170	1.54316e-165	1.07028
Mural	Nos2	1.32034e-169	3.24619e-165	-2.63164
Mural	Tshz1	2.28365e-168	5.61458e-164	-0.614502
Mural	Arhgap29	2.86359e-168	7.04042e-164	-0.864684
Mural	Derl3	9.54695e-168	2.34721e-163	-1.44904
Mural	Myo6	1.18532e-167	2.91423e-163	0.788647
Mural	Pgam1	4.71812e-167	1.16e-162	0.443847
Mural	Adam3	6.11369e-167	1.50311e-162	3.27386
Mural	Actb	1.085e-166	2.66757e-162	0.336985
Mural	Net1	3.22447e-166	7.92769e-162	0.977699
Mural	Arhgap35	3.25637e-166	8.00611e-162	0.745267
Mural	Hmgcr	3.66651e-166	9.01449e-162	0.887706
Mural	Rps21	4.13566e-166	1.01679e-161	-0.376966
Mural	Stmn1	8.88772e-166	2.18514e-161	-0.700271
Mural	Grin2b	1.7207e-165	4.23051e-161	2.13657
Mural	Rps4x	2.10427e-165	5.17356e-161	-0.306279
Mural	Gas6	3.53025e-165	8.67946e-161	-1.23018
Mural	Rps6	9.86172e-165	2.4246e-160	-0.435681
Mural	Psd	1.6907e-164	4.15676e-160	1.4206
Mural	Cdh12	3.13713e-164	7.71294e-160	-5.10617
Mural	Heg1	3.49638e-164	8.5962e-160	-1.80969
Mural	Lrrc42	4.42649e-164	1.0883e-159	0.879448
Mural	Kcne2	1.23078e-163	3.026e-159	2.06706
Mural	Fabp5	3.82278e-163	9.39867e-159	0.549634
Mural	Rpl27a	4.83375e-163	1.18842e-158	-0.321442
Mural	Rps8	6.14753e-163	1.51143e-158	-0.286044
Mural	Hecw2	2.50928e-162	6.16932e-158	-1.17874
Mural	9530026P05Rik	7.42432e-162	1.82534e-157	-1.54532
Mural	Runx1	1.2856e-161	3.16077e-157	-1.12088
Mural	Sncaip	1.56488e-161	3.84741e-157	-1.47594
Mural	Atp10a	4.66997e-161	1.14816e-156	1.21328
Mural	Gm42303	5.65596e-161	1.39057e-156	-2.56671
Mural	Hist1h1b	6.91183e-161	1.69934e-156	-1.46899
Mural	Slc25a35	1.76299e-160	4.33449e-156	1.37184
Mural	Mrps21	5.56755e-160	1.36884e-155	0.699864
Mural	Ldhb	4.64362e-159	1.14168e-154	-0.821618
Mural	Cd34	1.1545e-158	2.83846e-154	2.19846
Mural	Dhrs3	1.31188e-158	3.22538e-154	-1.82449
Mural	Magi2	2.95229e-158	7.25851e-154	-1.17802
Mural	Macf1	8.36453e-158	2.0565e-153	0.503377
Mural	Rps13	3.52639e-157	8.66998e-153	-0.334493
Mural	Serf2	7.85853e-157	1.9321e-152	0.333885
Mural	Uqcrh	1.14413e-156	2.81295e-152	0.405571
Mural	Pid1	4.50556e-156	1.10774e-151	-2.95296
Mural	Pcsk6	1.49592e-155	3.67786e-151	-3.55181
Mural	Efr3b	1.71694e-155	4.22127e-151	-2.3119
Mural	Nipal1	1.75016e-155	4.30294e-151	-2.58534
Mural	Gdpd2	8.19718e-155	2.01536e-150	-3.25535
Mural	Cyp2s1	3.78964e-154	9.3172e-150	-1.98625
Mural	Dlgap1	1.02094e-153	2.51009e-149	1.41226
Mural	Colgalt2	1.03152e-153	2.5361e-149	1.52947
Mural	Cradd	1.4202e-153	3.49169e-149	0.820946
Mural	Synm	2.45501e-153	6.03589e-149	-2.15286
Mural	Serbp1	6.90472e-153	1.6976e-148	-0.42419
Mural	Ctsb	4.57174e-152	1.12401e-147	0.676581
Mural	Samd10	1.0854e-151	2.66856e-147	1.87889
Mural	Slc25a42	1.25026e-151	3.07389e-147	-1.63442
Mural	Prdx1	1.8425e-151	4.52996e-147	0.318378
Mural	C530008M17Rik	1.97266e-151	4.84998e-147	1.94513
Mural	Mapre2	2.13017e-151	5.23723e-147	1.07231
Mural	Adgrg1	2.39789e-151	5.89546e-147	0.809794
Mural	Rps3	5.38721e-151	1.3245e-146	-0.294251
Mural	Il13ra2	9.56533e-151	2.35173e-146	-4.31247
Mural	Serpine2	1.07565e-150	2.64458e-146	0.453311
Mural	Obsl1	2.17241e-150	5.34108e-146	0.781188
Mural	Tmem45a	2.54558e-150	6.25857e-146	1.21763
Mural	Paics	4.84675e-149	1.19162e-144	-0.792753
Mural	Tead1	7.8937e-149	1.94075e-144	-1.01009
Mural	Kcnq5	1.32387e-148	3.25487e-144	-1.24785
Mural	Erp29	2.46917e-148	6.07071e-144	0.542027
Mural	E330017L17Rik	6.46182e-148	1.5887e-143	1.41461
Mural	Rplp2	7.9916e-148	1.96481e-143	-0.289322
Mural	Dpysl3	9.42341e-148	2.31684e-143	-1.31088
Mural	Kcnma1	1.36616e-147	3.35885e-143	-0.965997
Mural	Rps23	2.56051e-147	6.29526e-143	-0.310892
Mural	Igf1r	2.81777e-147	6.92777e-143	-0.45723
Mural	Rps7	2.94035e-147	7.22914e-143	-0.288179
Mural	Rpl17	3.87146e-147	9.51838e-143	-0.314624
Mural	Bex4	4.02117e-146	9.88646e-142	0.525071
Mural	Tpi1	2.71036e-145	6.66368e-141	0.472023
Mural	Fam13a	2.80813e-145	6.90406e-141	0.593168
Mural	Cox4i1	6.99448e-145	1.71966e-140	0.286753
Mural	Kirrel3	8.06004e-145	1.98164e-140	1.84842
Mural	Nmt2	4.71557e-144	1.15937e-139	0.615941
Mural	Lncpint	7.70064e-144	1.89328e-139	-1.35162
Mural	Rpl26	8.52901e-144	2.09694e-139	-0.303574
Mural	Hdac4	4.74536e-143	1.16669e-138	-0.982003
Mural	Igfbp5	1.88946e-142	4.64542e-138	-2.29507
Mural	Adck5	1.14019e-141	2.80328e-137	0.865334
Mural	Med10	2.81973e-141	6.93259e-137	0.632123
Mural	Rps3a1	2.91334e-141	7.16274e-137	-0.270122
Mural	Susd3	5.1205e-141	1.25893e-136	0.977726
Mural	Bcat1	1.24533e-140	3.06178e-136	-1.06541
Mural	Slc38a3	5.10914e-140	1.25613e-135	-3.02908
Mural	Nap1l1	1.31278e-139	3.22759e-135	-0.486882
Mural	Cd47	1.64607e-139	4.04702e-135	0.932683
Mural	Mctp1	3.46615e-139	8.52187e-135	0.565744
Mural	Ldlrad4	4.41413e-139	1.08526e-134	-1.1417
Mural	Insyn2b	7.25749e-139	1.78433e-134	3.17868
Mural	Pdzd2	1.07725e-138	2.64854e-134	-2.48468
Mural	Zg16	7.12003e-138	1.75053e-133	-2.86121
Mural	Fdft1	2.88733e-137	7.09878e-133	0.732257
Mural	Itga6	3.03792e-137	7.46903e-133	-2.89175
Mural	Uqcrq	4.80471e-137	1.18129e-132	0.520622
Mural	Rps15	5.49695e-137	1.35148e-132	-0.361156
Mural	Thrb	7.83192e-137	1.92556e-132	1.61249
Mural	Rbbp7	8.43455e-137	2.07372e-132	-0.589354
Mural	Msi2	1.11729e-136	2.74697e-132	0.427548
Mural	Apoa1	1.48177e-136	3.64307e-132	-1.36516
Mural	Ednra	2.09359e-136	5.1473e-132	-1.69915
Mural	Srcin1	2.3156e-136	5.69315e-132	1.38845
Mural	Rnf144b	2.84867e-136	7.00374e-132	1.04178
Mural	Mical2	3.7435e-136	9.20377e-132	-3.49052
Mural	Nop58	4.20726e-136	1.0344e-131	-0.781322
Mural	Nnat	5.71883e-136	1.40603e-131	-1.35187
Mural	Rad51b	1.00006e-135	2.45875e-131	-0.827165
Mural	Ndufs4	3.98877e-135	9.80679e-131	0.485225
Mural	Fmc1	5.51229e-135	1.35525e-130	0.893095
Mural	Phex	6.01128e-135	1.47793e-130	1.18789
Mural	Hs6st2	1.3813e-134	3.39607e-130	-2.88491
Mural	Hsp90b1	2.07282e-134	5.09623e-130	0.391486
Mural	Cavin1	2.29119e-134	5.63313e-130	0.980262
Mural	Itih5	2.93733e-134	7.22172e-130	-2.83204
Mural	Arhgap18	3.8385e-134	9.43733e-130	0.643283
Mural	S100a10	8.86647e-134	2.17991e-129	0.614
Mural	Slc24a4	3.82426e-133	9.40231e-129	2.43134
Mural	Sdc1	4.02961e-133	9.9072e-129	-1.22629
Mural	Creld1	4.92308e-133	1.21039e-128	1.14237
Mural	Ndufc1	7.04866e-133	1.73298e-128	0.574955
Mural	Alms1	8.32504e-133	2.04679e-128	1.17825
Mural	Pak3	1.28481e-132	3.15883e-128	0.790588
Mural	Maml3	2.41873e-132	5.9467e-128	-1.03792
Mural	Soat1	1.21102e-131	2.9774e-127	0.465782
Mural	Cdk2ap2	2.17467e-130	5.34664e-126	0.695885
Mural	Tulp2	4.56482e-130	1.12231e-125	2.7469
Mural	Dohh	7.02684e-130	1.72762e-125	0.785349
Mural	Rhoc	1.26981e-129	3.12196e-125	0.836356
Mural	Cd151	1.39701e-129	3.43469e-125	0.831785
Mural	Tceal8	6.60396e-129	1.62365e-124	0.58681
Mural	Gls	5.905e-128	1.4518e-123	-0.61431
Mural	Calu	8.15326e-128	2.00456e-123	0.524301
Mural	Lnx1	9.75316e-128	2.39791e-123	-2.38116
Mural	Ghr	1.49271e-127	3.66998e-123	-3.21987
Mural	Paqr8	2.39847e-127	5.89689e-123	1.27537
Mural	Lama1	3.88956e-127	9.56286e-123	-0.791568
Mural	Dmd	3.94766e-127	9.70572e-123	-1.53402
Mural	Serpinf1	7.00181e-127	1.72146e-122	-2.99872
Mural	Pygb	1.4867e-126	3.6552e-122	-1.00316
Mural	Ankrd35	1.88688e-126	4.63908e-122	2.11963
Mural	Spint2	1.61768e-125	3.97724e-121	-1.3121
Mural	Tacc2	1.67027e-125	4.10652e-121	-1.20282
Mural	Taf4b	2.61125e-125	6.42001e-121	-0.809043
Mural	Efna5	5.32598e-125	1.30944e-120	0.704799
Mural	Selenok	7.36164e-125	1.80993e-120	0.474186
Mural	Serinc5	8.55806e-125	2.10408e-120	-1.55671
Mural	Eef1g	8.63938e-125	2.12408e-120	-0.413247
Mural	H2-K1	1.07486e-124	2.64264e-120	0.569747
Mural	Kcnq1	1.48468e-124	3.65024e-120	-3.1432
Mural	Ntn4	1.62176e-124	3.98727e-120	-4.06966
Mural	Ptma	3.20863e-124	7.88873e-120	-0.290557
Mural	Rnf19b	4.5877e-124	1.12793e-119	-0.822229
Mural	Mrap	1.53215e-123	3.76695e-119	1.3821
Mural	Rps18	2.74016e-123	6.73695e-119	-0.336335
Mural	Pparg	2.74606e-123	6.75145e-119	0.973512
Mural	Dhx32	1.44898e-122	3.56247e-118	-1.34916
Mural	Ivns1abp	2.90072e-122	7.1317e-118	-0.589819
Mural	Perp	6.97283e-122	1.71434e-117	-2.27769
Mural	Rims2	8.22607e-121	2.02246e-116	-2.1492
Mural	Sntb2	1.95587e-120	4.8087e-116	-0.958969
Mural	Pfkfb4	3.79907e-120	9.3404e-116	1.56347
Mural	Idi1	5.00866e-120	1.23143e-115	0.80359
Mural	Pde8a	6.71018e-120	1.64976e-115	0.618363
Mural	Aff4	1.24545e-119	3.06207e-115	-0.744
Mural	Rpl13a	3.8706e-119	9.51626e-115	-0.278113
Mural	Dst	1.12068e-118	2.75531e-114	-0.77901
Mural	Chp2	1.28535e-118	3.16015e-114	-2.33875
Mural	Sytl4	1.77941e-118	4.37485e-114	-0.888992
Mural	Selenom	1.92194e-118	4.72529e-114	1.1712
Mural	Lpin2	3.69066e-118	9.07386e-114	-0.855264
Mural	Klf9	5.94891e-118	1.4626e-113	-0.950747
Mural	Col18a1	8.56666e-118	2.1062e-113	-3.41028
Mural	Rpl23a	1.42891e-117	3.51311e-113	-0.302475
Mural	Znrf1	2.22465e-117	5.46954e-113	-0.798576
Mural	Cdh13	3.93031e-117	9.66306e-113	2.47947
Mural	Eri3	8.70203e-117	2.13948e-112	0.707466
Mural	Rps15a	1.99007e-116	4.89278e-112	-0.262589
Mural	Ginm1	3.82772e-116	9.41084e-112	0.659426
Mural	Shtn1	4.22014e-116	1.03756e-111	-2.03574
Mural	Myl6	8.6355e-116	2.12312e-111	0.271426
Mural	Dennd2a	1.40581e-115	3.45633e-111	-1.38153
Mural	Kcnk1	3.29732e-115	8.1068e-111	-2.13561
Mural	2610507I01Rik	6.7029e-115	1.64797e-110	1.40818
Mural	Tanc2	9.28707e-115	2.28332e-110	-0.531017
Mural	Arf1	1.20149e-114	2.95399e-110	0.335528
Mural	Dhcr7	1.26764e-114	3.11661e-110	0.993757
Mural	Mpp6	1.38876e-114	3.4144e-110	-1.13604
Mural	Tub	1.70317e-114	4.18741e-110	-3.40444
Mural	Wwc2	2.09211e-114	5.14365e-110	-0.690874
Mural	Slfn14	2.89839e-114	7.12598e-110	2.28505
Mural	Gsn	3.3481e-114	8.23163e-110	0.946312
Mural	Hmgn3	5.62425e-114	1.38278e-109	1.00221
Mural	Cd320	9.24757e-114	2.27361e-109	-0.743122
Mural	Wnt4	1.33947e-113	3.29322e-109	-2.68127
Mural	Alkbh7	1.65371e-113	4.0658e-109	0.892924
Mural	Npc2	4.83409e-113	1.18851e-108	0.455084
Mural	Myo5c	7.58617e-113	1.86514e-108	-1.87347
Mural	Gnb2	8.73701e-113	2.14808e-108	0.340776
Mural	Scpep1	1.62893e-112	4.00489e-108	0.761433
Mural	Pip5k1b	1.98165e-112	4.87208e-108	1.04872
Mural	Jarid2	2.28779e-112	5.62476e-108	0.612344
Mural	Atp5l	9.11185e-112	2.24024e-107	0.354779
Mural	4933431K23Rik	1.54419e-111	3.79654e-107	-2.42722
Mural	Ctnnal1	2.18315e-111	5.3675e-107	-1.45462
Mural	Btaf1	7.04098e-111	1.7311e-106	-1.08668
Mural	Rai14	9.34926e-111	2.29861e-106	-0.879431
Mural	Ifitm1	1.50143e-110	3.69141e-106	-3.24725
Mural	Sin3b	3.26248e-110	8.02112e-106	0.471773
Mural	Cd81	3.50122e-110	8.60809e-106	0.362132
Mural	Gm45338	4.0021e-110	9.83957e-106	2.10457
Mural	Smarcal1	4.60997e-110	1.13341e-105	1.42777
Mural	Fshr	4.6543e-110	1.14431e-105	0.788538
Mural	Jam3	5.94376e-110	1.46133e-105	0.941306
Mural	Rian	8.8642e-110	2.17935e-105	0.886514
Mural	Chic2	9.51032e-110	2.33821e-105	-0.994949
Mural	Ptgis	1.50819e-109	3.70803e-105	-1.17445
Mural	Defb19	1.5919e-109	3.91385e-105	1.05532
Mural	Olfm1	2.1641e-109	5.32066e-105	1.79797
Mural	Setd7	2.16796e-109	5.33016e-105	-1.22407
Mural	Fam78a	7.12312e-109	1.75129e-104	-1.69188
Mural	Rpl18a	2.09149e-108	5.14213e-104	-0.25892
Mural	Nfkbia	2.36653e-107	5.81835e-103	0.490964
Mural	Nek6	4.11956e-107	1.01284e-102	1.05101
Mural	Rpl36a	4.83839e-107	1.18957e-102	-0.374347
Mural	Prelid3b	4.84622e-107	1.19149e-102	0.751716
Mural	Gpam	5.56819e-107	1.369e-102	0.989034
Mural	2610307P16Rik	5.63714e-107	1.38595e-102	0.551405
Mural	Parl	6.88094e-107	1.69175e-102	0.824811
Mural	E330013P04Rik	3.62771e-106	8.91908e-102	-3.93148
Mural	Tmed4	8.84064e-106	2.17356e-101	0.586268
Mural	Prrt4	1.24638e-105	3.06435e-101	1.44911
Mural	Rpl36	1.30172e-105	3.20042e-101	-0.342216
Mural	Usp14	3.13999e-105	7.71998e-101	-0.66664
Mural	Gask1b	3.47107e-105	8.53398e-101	1.6972
Mural	Dynlrb1	4.08026e-105	1.00317e-100	0.426712
Mural	Hat1	4.26282e-105	1.04806e-100	-0.685954
Mural	Hif1a	4.55955e-105	1.12101e-100	0.402429
Mural	Acbd5	8.40551e-105	2.06658e-100	0.650274
Mural	Kazn	1.15359e-104	2.83622e-100	-1.62567
Mural	Rpl34	2.46921e-104	6.07081e-100	-0.275994
Mural	Ccni	1.05093e-103	2.58382e-99	0.687156
Mural	Dusp16	1.06346e-103	2.61463e-99	-1.18601
Mural	Nadk	1.06583e-103	2.62044e-99	0.735524
Mural	Grik3	1.28972e-103	3.1709e-99	-2.8004
Mural	Plagl1	3.23531e-103	7.95434e-99	-0.907084
Mural	Psmb3	1.12596e-102	2.76828e-98	0.343762
Mural	Rps28	1.68355e-102	4.13919e-98	-0.301188
Mural	Rpl21	3.65541e-102	8.98718e-98	-0.266407
Mural	Myl12b	5.62948e-102	1.38406e-97	0.441333
Mural	Rps26	5.74623e-102	1.41277e-97	-0.313058
Mural	Cd55	8.37019e-102	2.0579e-97	1.90952
Mural	Zfp385b	8.41136e-102	2.06802e-97	-0.842065
Mural	Metrnl	1.4483e-101	3.5608e-97	-1.37387
Mural	Stra6	2.12727e-101	5.23011e-97	-1.83146
Mural	Itpr1	2.41669e-101	5.94168e-97	-0.749638
Mural	Kif21a	3.8265e-101	9.40783e-97	-0.809027
Mural	Map7	1.09368e-100	2.68893e-96	-1.19684
Mural	Osbpl5	1.72169e-100	4.23294e-96	-1.13882
Mural	Zpld1	4.59621e-100	1.13002e-95	1.79547
Mural	Lrp11	5.55014e-100	1.36456e-95	1.96698
Mural	Mlf1	5.90857e-100	1.45268e-95	-1.0393
Mural	Ndufs8	8.02584e-100	1.97323e-95	0.55163
Mural	Tma7	2.77107e-99	6.81295e-95	0.478036
Mural	Prkd1	4.1552e-99	1.0216e-94	-1.34104
Mural	Cldnd1	1.28073e-98	3.14879e-94	0.564749
Mural	Fosb	1.75242e-98	4.3085e-94	0.462202
Mural	Mettl24	2.60516e-98	6.40504e-94	-2.53051
Mural	Zyx	3.06773e-98	7.54233e-94	-1.145
Mural	Litaf	3.85073e-98	9.46741e-94	-1.14663
Mural	Nrd1	6.08178e-98	1.49527e-93	0.501691
Mural	H13	6.67386e-98	1.64083e-93	0.550628
Mural	Ptp4a2	9.23635e-98	2.27085e-93	0.414733
Mural	Sh3bp4	1.70453e-97	4.19075e-93	-1.05703
Mural	Ptpn13	2.22987e-97	5.48237e-93	-0.544564
Mural	Copz2	3.55711e-97	8.7455e-93	1.21612
Mural	Dpysl5	3.56031e-97	8.75338e-93	-1.67469
Mural	Chchd10	4.43536e-97	1.09048e-92	-0.812256
Mural	Hsd11b2	4.53497e-97	1.11497e-92	-1.38421
Mural	Atp6v1e1	4.71872e-97	1.16014e-92	0.598244
Mural	St3gal6	6.66159e-97	1.63782e-92	-1.19816
Mural	Fads2	1.71558e-96	4.21791e-92	0.984741
Mural	Tecr	2.05075e-96	5.04198e-92	0.418299
Mural	Atp5d	3.13656e-96	7.71156e-92	0.344671
Mural	Dis3l2	5.76547e-96	1.4175e-91	0.549602
Mural	Chst8	7.82398e-96	1.9236e-91	0.497668
Mural	Cnnm1	1.26553e-95	3.11142e-91	-1.26666
Mural	Gtpbp4	2.82912e-95	6.95566e-91	-0.743776
Mural	Klc2	3.22379e-95	7.926e-91	0.772821
Mural	Chmp5	1.09194e-94	2.68464e-90	0.56087
Mural	Ranbp1	1.53311e-94	3.76931e-90	-0.463459
Mural	Rbpms	2.1165e-94	5.20362e-90	-0.906838
Mural	Ciao2b	2.42078e-94	5.95172e-90	0.549763
Mural	Micos10	3.78801e-94	9.31321e-90	0.350053
Mural	Akt3	4.00435e-94	9.8451e-90	-0.721635
Mural	Trpv4	5.13988e-94	1.26369e-89	1.86851
Mural	Slc7a5	5.6876e-94	1.39835e-89	-1.00611
Mural	Rnf217	7.31164e-94	1.79764e-89	-0.802412
Mural	Arpc3	3.54121e-93	8.70642e-89	0.410682
Mural	Atp5c1	4.27298e-93	1.05055e-88	0.301455
Mural	Fzd4	4.93767e-93	1.21397e-88	1.32349
Mural	Gar1	1.45536e-92	3.57815e-88	-0.786179
Mural	Atox1	1.66893e-92	4.10323e-88	0.550318
Mural	Rab27b	1.67287e-92	4.11293e-88	-1.63393
Mural	Lrmda	2.07461e-92	5.10064e-88	-0.600681
Mural	Ssrp1	2.81573e-92	6.92274e-88	-0.636793
Mural	Ndufa6	3.1725e-92	7.79991e-88	0.402242
Mural	Lpcat2	3.24321e-92	7.97376e-88	-3.06109
Mural	Lrpap1	7.91941e-92	1.94707e-87	0.543997
Mural	Chst11	9.05308e-92	2.22579e-87	0.453751
Mural	Sorbs2	1.23399e-91	3.03389e-87	-1.60614
Mural	Dsg2	4.73051e-91	1.16304e-86	-3.12875
Mural	Pmepa1	7.74734e-91	1.90476e-86	-1.20239
Mural	Rps6ka2	8.12549e-91	1.99773e-86	0.7153
Mural	Adipor2	8.65991e-91	2.12912e-86	0.959829
Mural	Yipf1	1.01781e-90	2.50238e-86	0.746601
Mural	Kdelr3	1.5032e-90	3.69578e-86	1.14066
Mural	Sf3b3	2.11827e-90	5.20797e-86	-0.597979
Mural	Mthfd1	3.05066e-90	7.50035e-86	-1.00839
Mural	Sema5a	4.69543e-90	1.15442e-85	0.357709
Mural	Prkar1a	5.39218e-90	1.32572e-85	0.379776
Mural	Rasd1	7.28506e-90	1.79111e-85	0.788134
Mural	Cd200	7.99489e-90	1.96562e-85	-1.15786
Mural	Wnt5b	1.37032e-89	3.36907e-85	-1.79896
Mural	Mcrip1	1.39932e-89	3.44036e-85	0.446727
Mural	Pam	3.41085e-89	8.38591e-85	-0.939308
Mural	Rerg	3.83756e-89	9.43502e-85	0.993013
Mural	Slc7a8	5.20566e-89	1.27986e-84	0.872942
Mural	Mapkbp1	5.21368e-89	1.28184e-84	0.969855
Mural	Timm17b	6.35232e-89	1.56178e-84	0.594045
Mural	Cox6a1	7.1162e-89	1.74959e-84	0.400504
Mural	1700007K13Rik	8.43906e-89	2.07483e-84	1.24515
Mural	Btf3	1.05448e-88	2.59255e-84	-0.263343
Mural	Ror1	3.8312e-88	9.41938e-84	-1.25929
Mural	Atp1b2	3.85269e-88	9.47223e-84	0.665639
Mural	Ciao2a	5.10467e-88	1.25503e-83	0.524854
Mural	Selenos	5.19205e-88	1.27652e-83	0.511416
Mural	Luzp2	9.66777e-88	2.37692e-83	2.40826
Mural	Cxcl2	1.07162e-87	2.63468e-83	1.11294
Mural	Ctsh	1.31185e-87	3.22532e-83	1.04621
Mural	Gabarap	1.45948e-87	3.58827e-83	0.332787
Mural	Actn1	1.48745e-87	3.65704e-83	-0.821344
Mural	Ccng2	1.57567e-87	3.87395e-83	0.866204
Mural	Gas5	1.72051e-87	4.23005e-83	-0.555848
Mural	Smyd3	1.89108e-87	4.64941e-83	-0.687814
Mural	Tmprss13	2.01719e-87	4.95946e-83	2.10512
Mural	Tmtc2	3.63157e-87	8.92857e-83	0.430412
Mural	Plekhh1	6.86859e-87	1.68871e-82	-1.54742
Mural	Hnrnpa1	7.09789e-87	1.74509e-82	-0.303793
Mural	Lrp4	7.46073e-87	1.83429e-82	-1.75172
Mural	Gtf2a1	1.20115e-86	2.95314e-82	-1.31104
Mural	Fgd4	1.6783e-86	4.12627e-82	-0.906818
Mural	Sfr1	2.12731e-86	5.23021e-82	0.423166
Mural	Stk24	3.71585e-86	9.13578e-82	-0.679336
Mural	Fbxl15	4.40973e-86	1.08418e-81	1.08448
Mural	Atp5g3	4.93931e-86	1.21438e-81	0.30931
Mural	Ints6l	6.48162e-86	1.59357e-81	0.874826
Mural	Hsbp1	7.56097e-86	1.85894e-81	0.457913
Mural	Carhsp1	8.90933e-86	2.19045e-81	-0.481509
Mural	Hpgd	9.22365e-86	2.26773e-81	-0.840179
Mural	Selenow	9.33501e-86	2.29511e-81	0.487531
Mural	Maml2	1.22371e-85	3.00861e-81	-0.874207
Mural	Rgs6	1.41107e-85	3.46927e-81	1.91674
Mural	Colec12	1.72655e-85	4.24491e-81	-1.7611
Mural	Ndufb9	2.16025e-85	5.31118e-81	0.325519
Mural	Serpinb6a	4.81277e-85	1.18327e-80	-0.792851
Mural	Txnrd1	6.41488e-85	1.57716e-80	-0.631698
Mural	Mcph1	1.16452e-84	2.86309e-80	0.889656
Mural	Grb14	1.59661e-84	3.92543e-80	0.29577
Mural	Bcl2	1.76329e-84	4.33522e-80	-1.51283
Mural	Apoe	2.38795e-84	5.87101e-80	-1.2589
Mural	Reep3	2.42518e-84	5.96256e-80	0.539835
Mural	Prkra	2.8533e-84	7.01512e-80	0.68913
Mural	Plod2	3.23995e-84	7.96575e-80	0.351722
Mural	Pdia5	4.64646e-84	1.14238e-79	0.707237
Mural	Prkce	5.22326e-84	1.28419e-79	1.0188
Mural	Anp32b	6.88976e-84	1.69392e-79	-0.619891
Mural	Dnpep	8.34454e-84	2.05159e-79	0.648805
Mural	Trim2	1.21208e-83	2.98003e-79	-1.58798
Mural	Eml4	1.27525e-83	3.13533e-79	-0.69021
Mural	Ggh	1.31808e-83	3.24064e-79	0.698935
Mural	Gusb	2.06841e-83	5.08538e-79	0.889135
Mural	G3bp1	2.26587e-83	5.57088e-79	-0.433518
Mural	Atp5h	2.95535e-83	7.26603e-79	0.30628
Mural	Ppfibp2	6.34713e-83	1.5605e-78	-2.13974
Mural	Znrf3	6.84585e-83	1.68312e-78	-0.662033
Mural	St5	7.39809e-83	1.8189e-78	-1.05293
Mural	Hsp90aa1	1.28048e-82	3.1482e-78	-0.333029
Mural	Zadh2	1.56773e-82	3.85443e-78	-0.842577
Mural	Pkm	1.57416e-82	3.87023e-78	0.264039
Mural	Pla2g12a	2.05137e-82	5.04349e-78	-0.932859
Mural	Cenpp	2.19768e-82	5.40322e-78	-0.977063
Mural	Arhgdig	2.5454e-82	6.25813e-78	-2.70539
Mural	Dnajb11	3.14843e-82	7.74072e-78	0.432616
Mural	Shbg	4.53474e-82	1.11491e-77	-3.06547
Mural	Smarcc1	4.5862e-82	1.12756e-77	-0.475838
Mural	Aco2	4.92572e-82	1.21104e-77	0.395159
Mural	Ank3	5.21321e-82	1.28172e-77	-0.560868
Mural	Wwtr1	7.75927e-82	1.90769e-77	-0.497928
Mural	Hspa9	7.95111e-82	1.95486e-77	-0.397085
Mural	Ntng1	9.18685e-82	2.25868e-77	-2.29188
Mural	Baiap2	1.21339e-81	2.98323e-77	1.00471
Mural	Gltp	2.73021e-81	6.7125e-77	0.863214
Mural	C1qtnf6	2.80118e-81	6.88699e-77	1.05239
Mural	Pde1a	2.84599e-81	6.99714e-77	0.817274
Mural	Focad	3.16838e-81	7.78977e-77	-1.1081
Mural	Cyp51	3.53029e-81	8.67957e-77	0.595276
Mural	Gm49165	3.54567e-81	8.71738e-77	1.40137
Mural	Ap1ar	3.55742e-81	8.74627e-77	-1.19454
Mural	Adamts6	4.08347e-81	1.00396e-76	-0.924032
Mural	Sema3e	8.29817e-81	2.04019e-76	-3.72296
Mural	Ago3	8.5301e-81	2.09721e-76	-0.806879
Mural	Arxes2	8.75621e-81	2.1528e-76	-0.908384
Mural	Raf1	9.16107e-81	2.25234e-76	0.477681
Mural	Synpo	1.927e-80	4.73773e-76	-0.818799
Mural	Tfdp2	1.96366e-80	4.82785e-76	-0.712604
Mural	Akr1c14	2.26724e-80	5.57424e-76	0.717152
Mural	Nsun2	2.79418e-80	6.86978e-76	-0.768284
Mural	Tbcb	3.00664e-80	7.39213e-76	0.460264
Mural	Fkbp5	3.18399e-80	7.82816e-76	-0.599391
Mural	Gpx4	3.46067e-80	8.50839e-76	0.318782
Mural	Sel1l	4.50358e-80	1.10725e-75	0.549314
Mural	Ndufs3	9.69886e-80	2.38456e-75	0.433822
Mural	Sptbn1	1.34516e-79	3.30722e-75	-0.540251
Mural	Hmgcs2	1.50726e-79	3.70576e-75	-0.802761
Mural	Dock4	2.08123e-79	5.11691e-75	0.41782
Mural	Tmem30a	2.23107e-79	5.48531e-75	0.46849
Mural	Snx18	2.46919e-79	6.07075e-75	-0.654945
Mural	Trappc6a	3.20273e-79	7.87424e-75	0.695079
Mural	Tmem263	3.66141e-79	9.00194e-75	0.58918
Mural	Lpp	3.78751e-79	9.31197e-75	0.431657
Mural	Atp2b4	3.89246e-79	9.56999e-75	-1.80123
Mural	Nme1	3.91336e-79	9.6214e-75	-0.492546
Mural	Deptor	3.9339e-79	9.67187e-75	-1.09138
Mural	Mbnl2	4.08389e-79	1.00407e-74	0.299305
Mural	Psmd8	4.87265e-79	1.19799e-74	0.38771
Mural	Kcnt2	5.40664e-79	1.32928e-74	-0.941996
Mural	Grip1	6.43883e-79	1.58305e-74	-1.27382
Mural	Tmem131l	8.95749e-79	2.20229e-74	-0.796427
Mural	Rnasek	9.18233e-79	2.25757e-74	0.540562
Mural	Ucp2	1.19008e-78	2.92594e-74	-0.477252
Mural	Rpl4	1.22059e-78	3.00095e-74	-0.254363
Mural	Tob2	1.34215e-78	3.2998e-74	0.785957
Mural	C1qbp	2.53251e-78	6.22643e-74	-0.595047
Mural	Sdc4	4.31186e-78	1.06011e-73	-0.885152
Mural	Prrc2b	6.32431e-78	1.55489e-73	-0.587695
Mural	Trappc4	8.74775e-78	2.15072e-73	0.52626
Mural	Aard	8.79296e-78	2.16184e-73	-2.53262
Mural	Lrpprc	1.04498e-77	2.56918e-73	-0.749945
Mural	Fis1	1.14885e-77	2.82457e-73	0.501706
Mural	Bok	1.30573e-77	3.21027e-73	-0.744648
Mural	Asns	1.64456e-77	4.04331e-73	-1.20546
Mural	Camk2d	1.68794e-77	4.14997e-73	-0.612489
Mural	Adgrl2	2.24071e-77	5.50902e-73	-1.2044
Mural	Cox5b	2.56559e-77	6.30777e-73	0.33351
Mural	Acaa1a	2.68342e-77	6.59746e-73	0.68782
Mural	Map2k1	2.93875e-77	7.22522e-73	-0.728933
Mural	Neu1	3.08565e-77	7.58637e-73	0.925416
Mural	Dpyd	4.15865e-77	1.02245e-72	0.565562
Mural	Myef2	4.39502e-77	1.08056e-72	-0.629558
Mural	1110008P14Rik	4.93903e-77	1.21431e-72	0.957389
Mural	Dtna	5.5985e-77	1.37645e-72	-2.2994
Mural	Sned1	7.44344e-77	1.83004e-72	-1.17023
Mural	Col4a4	8.22502e-77	2.0222e-72	-2.31911
Mural	Il6st	9.20436e-77	2.26298e-72	-0.990496
Mural	Tcaf1	1.30479e-76	3.20795e-72	0.723472
Mural	Hspb11	1.67421e-76	4.11622e-72	0.672553
Mural	Slc47a2	2.68759e-76	6.60771e-72	-1.94652
Mural	Lrrk1	2.75962e-76	6.78481e-72	-1.64453
Mural	Arhgap42	3.02883e-76	7.44669e-72	-0.898897
Mural	Ddr1	3.35419e-76	8.24662e-72	-1.25105
Mural	Kdelr2	4.47881e-76	1.10116e-71	0.346676
Mural	Dennd4c	4.7222e-76	1.161e-71	-0.894077
Mural	Col4a1	4.86956e-76	1.19723e-71	-2.11554
Mural	Scrn2	6.44808e-76	1.58532e-71	0.860363
Mural	Myo1e	7.40587e-76	1.82081e-71	-0.485811
Mural	1810058I24Rik	7.44451e-76	1.83031e-71	0.532921
Mural	Dut	1.13813e-75	2.79821e-71	-0.753199
Mural	Gata6	1.30249e-75	3.2023e-71	0.403817
Mural	Dnajb1	1.3847e-75	3.40441e-71	0.670945
Mural	March1	1.73517e-75	4.2661e-71	3.04608
Mural	Col4a2	2.03238e-75	4.99682e-71	-2.03203
Mural	Arnt2	2.82743e-75	6.95152e-71	-2.12446
Mural	Nkd1	4.49465e-75	1.10505e-70	-2.75343
Mural	Amotl2	5.53371e-75	1.36052e-70	-0.809245
Mural	Ralgapa2	7.43558e-75	1.82811e-70	0.66962
Mural	Rras2	9.15701e-75	2.25134e-70	-0.796923
Mural	Ergic3	1.33086e-74	3.27206e-70	0.487451
Mural	Rgs22	2.40493e-74	5.91276e-70	-3.13413
Mural	Siva1	2.50387e-74	6.15601e-70	-0.458125
Mural	Rbm39	4.37059e-74	1.07455e-69	-0.257866
Mural	Cxadr	4.39906e-74	1.08155e-69	-1.04434
Mural	Trpc5	8.70923e-74	2.14125e-69	1.88237
Mural	Adgrv1	1.01144e-73	2.48673e-69	-1.12642
Mural	Rph3al	2.54981e-73	6.26895e-69	-1.08947
Mural	Mybbp1a	2.58322e-73	6.3511e-69	-0.736831
Mural	Frmd4b	2.75234e-73	6.7669e-69	-2.566
Mural	Rps17	3.1291e-73	7.69321e-69	-0.296748
Mural	Hey2	3.36143e-73	8.26442e-69	0.758107
Mural	Stambpl1	5.52303e-73	1.35789e-68	-0.937174
Mural	Plxnb1	8.82901e-73	2.1707e-68	1.38849
Mural	Abracl	8.99697e-73	2.21199e-68	0.409779
Mural	Fbn2	1.05565e-72	2.59542e-68	-1.20083
Mural	Fam234a	1.07781e-72	2.6499e-68	0.665864
Mural	Rab33a	1.18737e-72	2.91927e-68	0.920573
Mural	Txndc15	1.27955e-72	3.1459e-68	0.512805
Mural	Rab11a	1.28754e-72	3.16555e-68	0.439406
Mural	Mcrip2	1.3987e-72	3.43884e-68	0.834968
Mural	Aldh1a7	1.44191e-72	3.54507e-68	1.40954
Mural	Naaa	1.45064e-72	3.56654e-68	-1.08152
Mural	Nrip2	1.51992e-72	3.73687e-68	-2.13999
Mural	Igdcc4	1.59618e-72	3.92436e-68	-2.05055
Mural	Tspan31	1.62999e-72	4.0075e-68	0.517101
Mural	Dhdh	1.90783e-72	4.69059e-68	1.29308
Mural	Rbl2	1.9684e-72	4.83951e-68	-0.984568
Mural	Gdnf	2.234e-72	5.49251e-68	1.33169
Mural	Stxbp6	2.34268e-72	5.75972e-68	0.628317
Mural	Vpreb3	2.37041e-72	5.8279e-68	-2.65532
Mural	Kif16b	2.41404e-72	5.93516e-68	-0.826214
Mural	Zfp467	2.43943e-72	5.99757e-68	0.74019
Mural	Ppp3cc	3.53961e-72	8.7025e-68	-1.02247
Mural	Vars	3.54577e-72	8.71762e-68	-0.970078
Mural	Tmed1	5.61676e-72	1.38094e-67	0.535079
Mural	Alkbh5	7.2136e-72	1.77354e-67	0.517278
Mural	Prrc2c	7.50807e-72	1.84593e-67	-0.365556
Mural	Mrpl53	7.68759e-72	1.89007e-67	0.41262
Mural	Gmpr	8.00239e-72	1.96747e-67	-1.19652
Mural	Dach1	1.08241e-71	2.66121e-67	-1.07165
Mural	Aff1	1.515e-71	3.72479e-67	-0.859861
Mural	Cycs	1.71299e-71	4.21155e-67	0.370704
Mural	Mapk13	3.15392e-71	7.75423e-67	-3.39314
Mural	Manf	3.22664e-71	7.93302e-67	0.341513
Mural	Disp1	3.37573e-71	8.29957e-67	-1.33272
Mural	R3hdm1	5.0142e-71	1.23279e-66	-0.485589
Mural	Slc39a7	5.47469e-71	1.34601e-66	0.477528
Mural	Kdelr1	9.90015e-71	2.43405e-66	0.391301
Mural	Cct6a	1.19278e-70	2.93258e-66	-0.371929
Mural	Snhg18	1.3731e-70	3.3759e-66	0.636665
Mural	Ubl3	1.75152e-70	4.30628e-66	0.529699
Mural	Impdh2	2.1763e-70	5.35064e-66	-0.538415
Mural	Eps8	2.33244e-70	5.73453e-66	-1.22999
Mural	Malat1	2.46771e-70	6.06712e-66	0.41199
Mural	Pgm5	2.62061e-70	6.44303e-66	-4.2678
Mural	C430002N11Rik	2.75691e-70	6.77815e-66	-4.78132
Mural	Eef1d	2.81938e-70	6.93173e-66	-0.342434
Mural	Eif3a	2.87093e-70	7.05847e-66	-0.324333
Mural	Rp9	3.9308e-70	9.66427e-66	-0.589945
Mural	Aco1	4.46393e-70	1.0975e-65	0.799661
Mural	Ankrd28	4.55458e-70	1.11979e-65	-0.527891
Mural	Srebf2	4.85862e-70	1.19454e-65	0.617975
Mural	Ikbip	5.02638e-70	1.23578e-65	0.761534
Mural	Cbfa2t3	6.10233e-70	1.50032e-65	0.660164
Mural	Mien1	8.22534e-70	2.02228e-65	0.532648
Mural	Pik3ip1	9.31231e-70	2.28952e-65	-1.83753
Mural	Fbxl22	9.9649e-70	2.44997e-65	1.56747
Mural	Pdgfb	1.03275e-69	2.53913e-65	-1.95316
Mural	Mgp	1.27526e-69	3.13535e-65	-1.70873
Mural	Amhr2	1.41492e-69	3.47871e-65	-0.724672
Mural	Gm45889	1.70958e-69	4.20316e-65	-3.25663
Mural	Selenop	1.88531e-69	4.63521e-65	-1.49849
Mural	Il17ra	2.19112e-69	5.38708e-65	-1.47215
Mural	Scd2	2.36239e-69	5.80817e-65	0.266169
Mural	Ahnak	2.49281e-69	6.12882e-65	-1.0553
Mural	Id3	2.80188e-69	6.88871e-65	0.456069
Mural	Ss18	3.37528e-69	8.29846e-65	-0.609846
Mural	Myocd	3.38896e-69	8.33209e-65	-2.22603
Mural	Rmnd5b	3.61494e-69	8.8877e-65	0.810229
Mural	Rgl1	4.01044e-69	9.86006e-65	-1.44348
Mural	Rtp4	4.19118e-69	1.03044e-64	1.46237
Mural	Eif1a	6.08297e-69	1.49556e-64	-0.531061
Mural	Ptpn1	6.75028e-69	1.65962e-64	-0.687919
Mural	Ccdc32	6.78563e-69	1.66832e-64	0.959547
Mural	Rsl1d1	7.625e-69	1.87468e-64	-0.441372
Mural	Celsr1	8.71113e-69	2.14172e-64	-1.94479
Mural	Elovl1	1.20037e-68	2.95124e-64	1.01643
Mural	Dennd5b	1.55272e-68	3.81752e-64	-0.781373
Mural	Arhgef7	1.63328e-68	4.01559e-64	-0.821924
Mural	Calb1	1.64753e-68	4.05061e-64	-3.87957
Mural	Grk5	2.89111e-68	7.10808e-64	0.830038
Mural	Sipa1l2	3.10473e-68	7.63329e-64	-1.56933
Mural	Hlf	3.31699e-68	8.15514e-64	-2.20183
Mural	Fez2	3.47163e-68	8.53535e-64	0.805043
Mural	Ppp2r5b	4.19929e-68	1.03244e-63	1.27215
Mural	Tmed9	5.97053e-68	1.46791e-63	0.283744
Mural	P4ha1	6.07807e-68	1.49436e-63	0.477245
Mural	Mrc2	7.9013e-68	1.94261e-63	-2.3943
Mural	Fads3	9.43194e-68	2.31894e-63	1.51406
Mural	Rheb	1.69012e-67	4.15533e-63	-0.430393
Mural	Tnrc6a	1.8155e-67	4.46359e-63	-0.443944
Mural	As3mt	1.87262e-67	4.60402e-63	0.643733
Mural	Srgap2	2.28613e-67	5.62069e-63	-0.648393
Mural	Dhrs7	2.52993e-67	6.22009e-63	0.740993
Mural	Cited1	2.61896e-67	6.43898e-63	-2.03543
Mural	Eya2	5.14238e-67	1.26431e-62	-0.692584
Mural	Smim14	7.40222e-67	1.81991e-62	-0.377369
Mural	Nupr1	9.55038e-67	2.34806e-62	-1.65785
Mural	Kcnh2	1.15454e-66	2.83855e-62	1.38574
Mural	Lrch1	1.31385e-66	3.23022e-62	-0.691807
Mural	Casp6	2.0584e-66	5.06078e-62	-0.895783
Mural	Tor2a	2.29103e-66	5.63273e-62	0.706288
Mural	Hist1h2ap	2.3252e-66	5.71674e-62	-1.33106
Mural	Krt79	2.90899e-66	7.15204e-62	-2.93496
Mural	Patj	3.98145e-66	9.78878e-62	-1.25723
Mural	St3gal5	4.20704e-66	1.03434e-61	0.268151
Mural	Pim3	4.37444e-66	1.0755e-61	-0.563823
Mural	Smim41	5.04105e-66	1.23939e-61	-2.34942
Mural	Lpl	5.0463e-66	1.24068e-61	-0.726743
Mural	Igf1	5.65492e-66	1.39032e-61	-0.6508
Mural	Pck2	6.93033e-66	1.70389e-61	0.776112
Mural	Acads	1.30758e-65	3.21481e-61	0.553648
Mural	Uchl3	2.30843e-65	5.6755e-61	-0.667541
Mural	Atp5mpl	2.84964e-65	7.00612e-61	0.402427
Mural	Igsf3	3.06842e-65	7.54402e-61	0.763266
Mural	Pten	3.4569e-65	8.49914e-61	0.489033
Mural	Hacd3	3.95601e-65	9.72624e-61	-0.730537
Mural	Acadm	4.54356e-65	1.11708e-60	0.521462
Mural	Rnpep	4.82853e-65	1.18714e-60	-0.890663
Mural	P2ry6	5.30544e-65	1.3044e-60	1.71023
Mural	Dctpp1	5.88278e-65	1.44634e-60	-0.615057
Mural	Arhgap28	6.81008e-65	1.67433e-60	-0.381924
Mural	Ift20	7.4367e-65	1.82839e-60	0.399306
Mural	Gulo	8.84708e-65	2.17514e-60	-1.91596
Mural	Sdhb	1.06078e-64	2.60804e-60	0.453832
Mural	Aph1a	1.06867e-64	2.62744e-60	0.501347
Mural	Ndufb5	1.39157e-64	3.42131e-60	0.268837
Mural	5430401H09Rik	1.72994e-64	4.25322e-60	1.67036
Mural	Tulp4	2.17235e-64	5.34094e-60	-0.631069
Mural	Gsto1	2.22079e-64	5.46003e-60	-0.90761
Mural	Eprs	2.56141e-64	6.29748e-60	-0.41342
Mural	Dock9	2.95421e-64	7.26323e-60	-0.384042
Mural	Vasn	3.03896e-64	7.47159e-60	-0.88236
Mural	Taf13	3.13042e-64	7.69644e-60	0.802491
Mural	Atg13	4.25847e-64	1.04699e-59	-0.756085
Mural	Col11a1	5.24155e-64	1.28869e-59	-2.3016
Mural	Tmeff1	5.35214e-64	1.31588e-59	-1.68263
Mural	Entpd7	6.5551e-64	1.61164e-59	0.84498
Mural	Map1lc3a	8.63465e-64	2.12292e-59	0.558843
Mural	Ran	1.09116e-63	2.68272e-59	-0.418436
Mural	Fhod3	1.43544e-63	3.52918e-59	0.499055
Mural	Fasn	1.55307e-63	3.81837e-59	0.669488
Mural	Haus7	1.82027e-63	4.47533e-59	0.821665
Mural	Gnl3	2.35896e-63	5.79973e-59	-0.708302
Mural	Hdhd2	2.70183e-63	6.64271e-59	0.641924
Mural	Pik3cd	3.40218e-63	8.3646e-59	-1.31119
Mural	Smchd1	3.75605e-63	9.23461e-59	-0.455314
Mural	Adamts1	4.3765e-63	1.07601e-58	0.788282
Mural	Map3k4	4.55236e-63	1.11924e-58	-0.658062
Mural	Fosl2	5.09548e-63	1.25277e-58	0.488772
Mural	Hspd1	5.16469e-63	1.26979e-58	-0.33243
Mural	Bmper	5.5044e-63	1.35331e-58	-1.44096
Mural	Mpped2	6.98469e-63	1.71726e-58	0.311258
Mural	Alcam	8.51807e-63	2.09425e-58	-1.58564
Mural	Trappc6b	8.57449e-63	2.10813e-58	0.48576
Mural	Tnpo1	8.91889e-63	2.1928e-58	-0.423275
Mural	Sorl1	1.46154e-62	3.59334e-58	-2.04049
Mural	Rtn4	1.52107e-62	3.73971e-58	0.421791
Mural	Gstm5	1.52638e-62	3.75276e-58	0.525637
Mural	Gpc4	1.52991e-62	3.76143e-58	0.438829
Mural	Tmem159	1.6053e-62	3.94679e-58	1.09867
Mural	Ctps	1.77104e-62	4.35428e-58	-0.65585
Mural	Prps2	2.20179e-62	5.41331e-58	-0.705559
Mural	Khdrbs3	2.27151e-62	5.58473e-58	0.606932
Mural	Gli2	2.60913e-62	6.4148e-58	-2.09125
Mural	Snrpd1	2.84568e-62	6.99639e-58	-0.40721
Mural	Hagh	2.99639e-62	7.36693e-58	0.729554
Mural	Tubgcp5	3.30094e-62	8.11569e-58	0.956655
Mural	Creg1	3.71197e-62	9.12624e-58	-0.466594
Mural	Zbtb7c	3.7548e-62	9.23154e-58	-1.39507
Mural	Vps13d	3.91985e-62	9.63735e-58	-0.613325
Mural	Inppl1	4.16542e-62	1.02411e-57	0.661939
Mural	Slc27a1	4.23696e-62	1.0417e-57	0.536678
Mural	Klhl31	4.85463e-62	1.19356e-57	-1.83629
Mural	Armcx2	5.14801e-62	1.26569e-57	0.704223
Mural	App	5.44696e-62	1.33919e-57	-0.657264
Mural	Aebp1	1.02469e-61	2.5193e-57	0.618405
Mural	Hs3st3a1	1.35622e-61	3.33439e-57	-2.90266
Mural	Itm2b	1.60737e-61	3.95189e-57	-0.435128
Mural	Asap1	1.68826e-61	4.15076e-57	0.38921
Mural	Pgk1	2.44797e-61	6.01859e-57	0.310094
Mural	Fam110b	3.46853e-61	8.52772e-57	-1.06758
Mural	Snca	3.5571e-61	8.74548e-57	-3.31169
Mural	Noc2l	3.81426e-61	9.37775e-57	-0.769029
Mural	Pttg1ip	3.8241e-61	9.40193e-57	0.479535
Mural	Lmna	5.26398e-61	1.2942e-56	-0.859431
Mural	Atp5f1	5.364e-61	1.31879e-56	0.272612
Mural	Cyp7b1	6.75611e-61	1.66106e-56	-2.26213
Mural	Rbbp6	6.83172e-61	1.67965e-56	-0.488526
Mural	Nop56	7.63285e-61	1.87661e-56	-0.612714
Mural	Add3	8.23197e-61	2.02391e-56	-0.893873
Mural	Wdr59	8.86586e-61	2.17976e-56	-0.849915
Mural	Arid5b	1.36183e-60	3.3482e-56	-0.832846
Mural	Dennd5a	2.88952e-60	7.10417e-56	-0.446007
Mural	Coq8a	3.84079e-60	9.44298e-56	-1.26419
Mural	Pag1	3.90224e-60	9.59406e-56	0.951049
Mural	Cope	5.96268e-60	1.46599e-55	0.435881
Mural	Tle2	6.16356e-60	1.51537e-55	0.711341
Mural	Ccdc15	6.33712e-60	1.55804e-55	-1.08088
Mural	Trim37	6.74451e-60	1.6582e-55	-0.661308
Mural	Tnfrsf19	7.27683e-60	1.78908e-55	-3.4372
Mural	Dctd	7.29054e-60	1.79245e-55	-0.94361
Mural	Wdr43	8.65012e-60	2.12672e-55	-0.564689
Mural	Slfn4	1.05308e-59	2.5891e-55	1.16251
Mural	Snapin	1.70244e-59	4.18563e-55	0.52082
Mural	Simc1	1.75981e-59	4.32667e-55	-1.04892
Mural	Sema6a	2.82219e-59	6.93865e-55	-1.45992
Mural	Abtb2	3.10411e-59	7.63176e-55	0.736546
Mural	Impdh1	3.14419e-59	7.73032e-55	0.719319
Mural	Prmt3	3.15553e-59	7.7582e-55	-0.866913
Mural	Cox6b1	3.42426e-59	8.41888e-55	0.321531
Mural	Ibtk	4.31511e-59	1.06091e-54	0.514187
Mural	Cd302	4.53392e-59	1.11471e-54	-0.838071
Mural	Nav2	6.09887e-59	1.49947e-54	-0.432169
Mural	Hpcal1	6.26441e-59	1.54017e-54	-0.684796
Mural	Smyd2	7.90511e-59	1.94355e-54	-0.785676
Mural	Mfap2	9.56161e-59	2.35082e-54	0.356714
Mural	Epb41l2	1.276e-58	3.13719e-54	-0.564585
Mural	Pla2r1	1.32431e-58	3.25595e-54	-2.04711
Mural	Hnrnpr	1.6186e-58	3.97949e-54	-0.382381
Mural	Nolc1	1.97678e-58	4.86012e-54	-0.55515
Mural	Hist1h2ae	2.01179e-58	4.94619e-54	-1.41398
Mural	Kifc3	2.03365e-58	4.99993e-54	-1.39633
Mural	Snx5	2.1146e-58	5.19896e-54	-0.543395
Mural	Mphosph8	2.15097e-58	5.28838e-54	-0.702282
Mural	Crim1	2.49115e-58	6.12474e-54	0.4619
Mural	Gnb5	3.05137e-58	7.5021e-54	0.512856
Mural	Arhgap5	4.11262e-58	1.01113e-53	-0.395697
Mural	Peak1	4.92661e-58	1.21126e-53	-0.762019
Mural	Evc2	5.37682e-58	1.32194e-53	-0.642286
Mural	Pcm1	5.47894e-58	1.34705e-53	-0.45514
Mural	Ndufa13	5.83425e-58	1.43441e-53	0.363609
Mural	Tmem128	6.08237e-58	1.49541e-53	0.554095
Mural	Cpox	8.23642e-58	2.02501e-53	0.908247
Mural	Eif3f	1.47111e-57	3.61688e-53	-0.451223
Mural	Mdn1	1.82206e-57	4.47973e-53	-0.624383
Mural	Tmem25	2.84517e-57	6.99513e-53	1.24877
Mural	Daam2	3.04789e-57	7.49354e-53	-1.13921
Mural	Dnajb9	3.46361e-57	8.51563e-53	0.565836
Mural	Sel1l3	4.0707e-57	1.00082e-52	-0.962993
Mural	Ets2	4.1807e-57	1.02787e-52	-1.08745
Mural	Npdc1	4.52457e-57	1.11241e-52	0.631531
Mural	Ccdc34	5.32278e-57	1.30866e-52	-0.635171
Mural	Col4a6	5.35973e-57	1.31774e-52	-1.54249
Mural	Hist1h1e	5.56687e-57	1.36867e-52	-1.08508
Mural	Aftph	6.75379e-57	1.66049e-52	-0.527364
Mural	Atp6v1f	1.02157e-56	2.51164e-52	0.347099
Mural	Eif4g1	1.16597e-56	2.86665e-52	-0.448748
Mural	Gm9961	1.48105e-56	3.64132e-52	-1.48778
Mural	Plin2	2.00616e-56	4.93235e-52	-0.705006
Mural	Etfb	2.06079e-56	5.06666e-52	0.364736
Mural	Gxylt2	2.38415e-56	5.86167e-52	-2.8672
Mural	Wdr36	2.43422e-56	5.98478e-52	-0.751901
Mural	Bad	2.61263e-56	6.42342e-52	0.673998
Mural	Kyat3	2.64963e-56	6.51437e-52	1.13936
Mural	Tmem191c	2.74553e-56	6.75015e-52	1.04008
Mural	Nr0b2	2.82877e-56	6.95482e-52	1.70428
Mural	Aif1l	2.9812e-56	7.32958e-52	0.549046
Mural	Tspan7	3.36268e-56	8.26749e-52	-1.34135
Mural	Me2	3.66638e-56	9.01417e-52	0.485314
Mural	Nxnl2	3.75158e-56	9.22362e-52	-2.0621
Mural	Mcm6	4.89045e-56	1.20237e-51	-0.605257
Mural	Nipsnap3b	4.98242e-56	1.22498e-51	0.500467
Mural	Bpifb4	5.17605e-56	1.27258e-51	1.54387
Mural	Dhrs1	5.55885e-56	1.3667e-51	0.695629
Mural	Prdx5	5.58431e-56	1.37296e-51	0.401997
Mural	Ndufa11	7.13613e-56	1.75449e-51	0.392434
Mural	Erp44	8.09867e-56	1.99114e-51	0.348269
Mural	Pclo	9.5385e-56	2.34514e-51	0.90147
Mural	Unc93b1	9.55432e-56	2.34902e-51	0.991903
Mural	Pclaf	9.70457e-56	2.38596e-51	-0.913335
Mural	Rab10	1.00561e-55	2.47239e-51	0.388862
Mural	Sdad1	1.19218e-55	2.9311e-51	-0.77144
Mural	Sec13	1.19532e-55	2.9388e-51	0.407749
Mural	Birc5	1.60333e-55	3.94195e-51	-0.754229
Mural	Pknox2	1.69839e-55	4.17567e-51	-0.809989
Mural	Gemin5	1.70937e-55	4.20266e-51	-0.88675
Mural	Tmem141	1.90734e-55	4.68939e-51	0.890318
Mural	Atp6v0b	1.92299e-55	4.72785e-51	0.325947
Mural	Emx2	2.03902e-55	5.01313e-51	-1.22975
Mural	Ccn2	2.43e-55	5.97439e-51	-1.58512
Mural	Slc4a7	2.64837e-55	6.51127e-51	-0.603836
Mural	Map2k6	2.91453e-55	7.16566e-51	0.823386
Mural	Rgs11	3.36975e-55	8.28487e-51	-1.91902
Mural	Grtp1	3.55441e-55	8.73887e-51	1.06314
Mural	Gm31759	3.70381e-55	9.10619e-51	1.54184
Mural	Arrdc4	4.78695e-55	1.17692e-50	1.18356
Mural	Bnip2	4.88297e-55	1.20053e-50	0.443978
Mural	Acly	5.00211e-55	1.22982e-50	0.448829
Mural	Nedd4l	5.03465e-55	1.23782e-50	-0.964475
Mural	Nkain3	5.58613e-55	1.37341e-50	-2.41957
Mural	March7	6.07418e-55	1.4934e-50	-0.407426
Mural	Dctn3	6.32808e-55	1.55582e-50	0.391866
Mural	Pkp2	6.44028e-55	1.58341e-50	-0.781485
Mural	Alkbh1	7.50974e-55	1.84635e-50	-0.717283
Mural	Sclt1	8.57273e-55	2.10769e-50	-0.834746
Mural	Wnt6	8.77683e-55	2.15787e-50	-2.61722
Mural	Ppp1r15a	1.00778e-54	2.47772e-50	0.360296
Mural	Reln	1.04885e-54	2.57871e-50	-2.57993
Mural	Ptges3	1.55303e-54	3.81827e-50	-0.319819
Mural	Fkbp10	1.86633e-54	4.58856e-50	0.566876
Mural	Eya3	2.49268e-54	6.12849e-50	-0.803629
Mural	Crip2	2.88824e-54	7.10104e-50	-1.31777
Mural	Zranb3	2.96306e-54	7.28497e-50	-0.808117
Mural	Lig1	3.49717e-54	8.59815e-50	-0.73002
Mural	Cnot6	5.25896e-54	1.29297e-49	0.369187
Mural	Gpx7	6.30266e-54	1.54957e-49	0.409677
Mural	Cyp17a1	8.28788e-54	2.03766e-49	1.87382
Mural	Cby1	8.59657e-54	2.11355e-49	0.616376
Mural	H2afy	8.69264e-54	2.13717e-49	-0.436216
Mural	Hmgb3	1.00353e-53	2.46729e-49	-0.444109
Mural	Sfxn1	1.18434e-53	2.91182e-49	-0.776066
Mural	Ier3ip1	1.20547e-53	2.96377e-49	0.42604
Mural	Sox18	1.22948e-53	3.02281e-49	-2.12463
Mural	Rabgap1l	1.46241e-53	3.59549e-49	-0.482663
Mural	Shisa9	1.47102e-53	3.61664e-49	-1.33303
Mural	Brca2	1.47387e-53	3.62365e-49	-0.840663
Mural	Smtnl2	1.50773e-53	3.7069e-49	-2.5033
Mural	Txnl1	1.57479e-53	3.87178e-49	-0.289258
Mural	Zbtb46	1.771e-53	4.35419e-49	-1.14989
Mural	Abce1	1.91482e-53	4.70777e-49	-0.545233
Mural	Ccnd3	2.51662e-53	6.18736e-49	-0.96424
Mural	Rgs13	2.68522e-53	6.60189e-49	0.502686
Mural	C1galt1	2.78503e-53	6.84727e-49	-0.840818
Mural	Bcat2	3.3926e-53	8.34104e-49	0.535185
Mural	Erbin	3.40643e-53	8.37505e-49	0.302889
Mural	Rcn1	3.44051e-53	8.45885e-49	0.410297
Mural	Aatf	4.01376e-53	9.86823e-49	-0.694845
Mural	Vps28	4.03764e-53	9.92695e-49	0.594329
Mural	Plekhg1	4.88468e-53	1.20095e-48	-1.32902
Mural	BC031181	5.08857e-53	1.25108e-48	0.465405
Mural	Adamts17	5.41114e-53	1.33038e-48	-2.75982
Mural	Ciart	6.00059e-53	1.47531e-48	0.895485
Mural	Sema3c	6.20684e-53	1.52601e-48	0.438474
Mural	Luzp1	7.48317e-53	1.83981e-48	-0.513308
Mural	Tgfbr3l	8.08074e-53	1.98673e-48	-2.42374
Mural	Aldoc	8.22456e-53	2.02209e-48	1.06144
Mural	Slc7a1	8.94753e-53	2.19984e-48	-0.587833
Mural	Wdr12	9.34545e-53	2.29767e-48	-0.800408
Mural	Gem	1.15383e-52	2.8368e-48	-0.52132
Mural	Timp3	1.18572e-52	2.91522e-48	0.770472
Mural	Bclaf1	1.18596e-52	2.9158e-48	-0.375463
Mural	U2surp	1.31359e-52	3.2296e-48	-0.413887
Mural	Igf2bp2	1.41704e-52	3.48393e-48	-3.23938
Mural	Ndufs2	1.58605e-52	3.89946e-48	0.290354
Mural	Lamtor2	1.95775e-52	4.81332e-48	0.358356
Mural	Tmsb15b1	2.26905e-52	5.57869e-48	0.951818
Mural	Fam110c	2.44627e-52	6.01441e-48	-1.55494
Mural	Rad18	3.56365e-52	8.7616e-48	-0.822402
Mural	Kazald1	3.73393e-52	9.18023e-48	-1.10923
Mural	Dcaf11	4.11892e-52	1.01268e-47	0.721797
Mural	Mpp7	4.23755e-52	1.04184e-47	-1.00655
Mural	Mug2	4.87373e-52	1.19826e-47	-2.50442
Mural	Sh3rf1	8.91929e-52	2.1929e-47	-0.880085
Mural	Epas1	1.17115e-51	2.8794e-47	-0.615297
Mural	Adprh	1.36809e-51	3.36358e-47	0.392591
Mural	Dhcr24	1.41724e-51	3.48442e-47	0.791437
Mural	Myof	1.9644e-51	4.82968e-47	-0.768402
Mural	Nell1	2.00057e-51	4.9186e-47	-2.1677
Mural	Prps1	2.00843e-51	4.93793e-47	-0.610307
Mural	Myo18a	2.17589e-51	5.34964e-47	-0.874785
Mural	Dnaja2	2.34021e-51	5.75365e-47	-0.350317
Mural	Atic	2.64447e-51	6.50171e-47	-0.687505
Mural	Slc1a3	2.83783e-51	6.97708e-47	-1.67235
Mural	Smdt1	3.46067e-51	8.5084e-47	0.355385
Mural	Nsdhl	3.52834e-51	8.67477e-47	0.74232
Mural	Zfp704	5.26977e-51	1.29563e-46	-0.49048
Mural	Ube2a	5.90574e-51	1.45198e-46	0.44403
Mural	Mcm7	6.03367e-51	1.48344e-46	-0.57551
Mural	Gm28410	6.11669e-51	1.50385e-46	1.49098
Mural	Cmss1	6.15978e-51	1.51444e-46	-0.559029
Mural	Unc119	6.51473e-51	1.60171e-46	0.525826
Mural	Dctn2	7.41779e-51	1.82374e-46	0.402713
Mural	Baiap2l1	8.16533e-51	2.00753e-46	-1.15378
Mural	Tbc1d4	8.23035e-51	2.02352e-46	-0.826231
Mural	Inpp5b	9.22731e-51	2.26863e-46	-1.13812
Mural	Pfdn4	1.12599e-50	2.76836e-46	0.436056
Mural	Zfp711	1.38038e-50	3.39379e-46	0.621569
Mural	Dnph1	1.54415e-50	3.79644e-46	-0.746884
Mural	Kcnab1	1.62725e-50	4.00077e-46	-1.76787
Mural	Tubb5	2.08296e-50	5.12117e-46	-0.342921
Mural	Slc25a13	2.17831e-50	5.35559e-46	-0.546196
Mural	Ptprz1	2.58066e-50	6.3448e-46	-1.34206
Mural	Mindy1	3.43284e-50	8.43997e-46	0.71987
Mural	Lpar1	3.43975e-50	8.45696e-46	-1.97293
Mural	Mbnl3	3.61608e-50	8.89049e-46	-0.949001
Mural	Epn2	5.18395e-50	1.27453e-45	-0.385444
Mural	Fam210a	5.87807e-50	1.44518e-45	-0.618102
Mural	Hmox2	6.27715e-50	1.5433e-45	0.422164
Mural	Rrm1	6.32476e-50	1.555e-45	-0.810324
Mural	Tcp1	6.64414e-50	1.63353e-45	-0.3486
Mural	Kif15	6.92954e-50	1.7037e-45	-1.07145
Mural	0610009B22Rik	7.06854e-50	1.73787e-45	0.570005
Mural	Nfkbiz	7.55831e-50	1.85829e-45	0.50034
Mural	Malt1	8.00616e-50	1.9684e-45	-0.862977
Mural	Neil3	8.76739e-50	2.15555e-45	-1.37602
Mural	Azin2	8.8006e-50	2.16372e-45	1.13301
Mural	Galnt18	8.92087e-50	2.19328e-45	-2.11052
Mural	Dzip1	9.90819e-50	2.43603e-45	0.733598
Mural	Id1	1.99256e-49	4.8989e-45	0.667126
Mural	Ifi27	2.25043e-49	5.53291e-45	0.53227
Mural	Tfg	2.25523e-49	5.54472e-45	0.355111
Mural	Nhs	2.53339e-49	6.2286e-45	-1.42172
Mural	Eml2	2.97298e-49	7.30938e-45	0.769165
Mural	Cgnl1	3.04188e-49	7.47876e-45	-2.19524
Mural	Fcho2	3.04669e-49	7.49058e-45	-0.395348
Mural	Nkiras1	3.38149e-49	8.31373e-45	0.683849
Mural	Wbp2	3.5159e-49	8.64418e-45	0.520753
Mural	Ndufs5	4.10534e-49	1.00934e-44	0.287135
Mural	Wnk1	4.68988e-49	1.15305e-44	0.271539
Mural	Bcor	5.55493e-49	1.36573e-44	0.572923
Mural	Cdca8	5.69528e-49	1.40024e-44	-0.675932
Mural	Snx17	6.32506e-49	1.55508e-44	0.470599
Mural	Cep70	6.66889e-49	1.63961e-44	-0.882152
Mural	Atp6v0e2	7.88867e-49	1.93951e-44	0.536701
Mural	Fam185a	7.99685e-49	1.96611e-44	-1.25963
Mural	Tes	8.96766e-49	2.20479e-44	0.460352
Mural	Col6a3	9.72258e-49	2.39039e-44	-1.65027
Mural	Pus7	1.01842e-48	2.50388e-44	-0.792329
Mural	Adamts9	1.0747e-48	2.64226e-44	-0.870639
Mural	Gmps	1.09816e-48	2.69994e-44	-0.399591
Mural	Rbm25	1.23879e-48	3.04568e-44	-0.271352
Mural	Brd2	1.24076e-48	3.05054e-44	0.316142
Mural	Rpl35	1.32637e-48	3.26101e-44	-0.267462
Mural	Cox14	1.36927e-48	3.36649e-44	0.361022
Mural	Pcp4l1	1.45742e-48	3.58321e-44	-1.69619
Mural	Gnpda1	1.68698e-48	4.14761e-44	0.713661
Mural	Mcfd2	1.87163e-48	4.6016e-44	0.497617
Mural	Snap23	2.01066e-48	4.9434e-44	0.479928
Mural	Nup210	2.0298e-48	4.99046e-44	-1.49635
Mural	Col4a3	2.09269e-48	5.14509e-44	-1.869
Mural	Cln3	2.13539e-48	5.25006e-44	-1.01217
Mural	Stard4	2.63909e-48	6.48848e-44	0.889145
Mural	Arl5b	3.64856e-48	8.97034e-44	0.377617
Mural	Selenof	4.21443e-48	1.03616e-43	0.312459
Mural	Dad1	4.59452e-48	1.12961e-43	0.258336
Mural	Iars	4.87231e-48	1.19791e-43	-0.739274
Mural	Rab43	5.03137e-48	1.23701e-43	-0.893326
Mural	Fbl	5.08222e-48	1.24951e-43	-0.347537
Mural	Ttc14	5.24646e-48	1.28989e-43	-0.723523
Mural	Sorcs2	5.24713e-48	1.29006e-43	-2.73099
Mural	Hspa13	5.70853e-48	1.4035e-43	0.431064
Mural	Cd2ap	5.80288e-48	1.4267e-43	-0.582215
Mural	Thsd4	5.9753e-48	1.46909e-43	-3.21518
Mural	Lyar	6.10355e-48	1.50062e-43	-0.621503
Mural	Med23	6.84504e-48	1.68292e-43	0.693404
Mural	Iqgap2	7.55908e-48	1.85847e-43	-1.39776
Mural	Fryl	8.52453e-48	2.09584e-43	0.369229
Mural	Il1r1	1.00444e-47	2.46951e-43	1.08199
Mural	Btd	1.01914e-47	2.50567e-43	0.68566
Mural	Spc24	1.07609e-47	2.64567e-43	-0.88925
Mural	Dip2a	1.12972e-47	2.77754e-43	0.688245
Mural	Cyth2	1.32671e-47	3.26186e-43	0.510936
Mural	Cisd3	1.54436e-47	3.79697e-43	0.9151
Mural	Snhg17	1.5613e-47	3.8386e-43	-1.05301
Mural	Ddx21	1.93305e-47	4.75259e-43	-0.63918
Mural	Glo1	1.98884e-47	4.88975e-43	0.36722
Mural	Sgcb	2.06241e-47	5.07063e-43	0.812768
Mural	Ski	3.94374e-47	9.69607e-43	-0.476671
Mural	Eif3i	4.1755e-47	1.02659e-42	-0.353148
Mural	Large1	4.77251e-47	1.17337e-42	-0.631563
Mural	Erbb2	4.78911e-47	1.17745e-42	-1.24974
Mural	Pde6d	5.21153e-47	1.28131e-42	0.572343
Mural	Tvp23b	5.73303e-47	1.40952e-42	0.543462
Mural	Scd1	6.33693e-47	1.558e-42	1.28412
Mural	Plaat3	6.48066e-47	1.59333e-42	0.418768
Mural	Uqcr11	7.21247e-47	1.77326e-42	0.332754
Mural	Mvd	7.24351e-47	1.78089e-42	0.652784
Mural	Mrps36	7.64479e-47	1.87955e-42	0.46152
Mural	Tmem14c	8.02424e-47	1.97284e-42	0.307998
Mural	Thrap3	8.59286e-47	2.11264e-42	-0.310159
Mural	Bex2	1.01853e-46	2.50416e-42	-0.816064
Mural	Gdi1	1.45044e-46	3.56604e-42	0.638633
Mural	Fgfrl1	2.09186e-46	5.14306e-42	0.859781
Mural	Dis3	2.42542e-46	5.96315e-42	-0.753899
Mural	Gpx8	2.5637e-46	6.30311e-42	0.584695
Mural	Tcn2	2.72848e-46	6.70824e-42	0.786688
Mural	Nckap5l	3.38657e-46	8.32621e-42	0.759131
Mural	Nol8	3.50059e-46	8.60655e-42	-0.747097
Mural	Csnk1g1	3.73819e-46	9.19072e-42	0.383591
Mural	Grem2	3.74837e-46	9.21574e-42	0.851899
Mural	Sod2	3.85314e-46	9.47333e-42	0.287151
Mural	Mafk	4.02707e-46	9.90094e-42	-0.610823
Mural	Srm	4.11961e-46	1.01285e-41	-0.765576
Mural	Ccdc80	4.56498e-46	1.12235e-41	-2.43759
Mural	Snhg1	4.91673e-46	1.20883e-41	-0.461659
Mural	Pbxip1	5.47716e-46	1.34661e-41	0.586546
Mural	Khdrbs2	5.72117e-46	1.40661e-41	-2.14466
Mural	Slc16a1	6.50121e-46	1.59839e-41	0.432771
Mural	Xrn2	6.63297e-46	1.63078e-41	-0.322242
Mural	Abca7	8.02251e-46	1.97241e-41	1.06972
Mural	Rbm26	8.0395e-46	1.97659e-41	-0.43819
Mural	Vcl	1.05562e-45	2.59535e-41	0.484517
Mural	Lztfl1	1.09627e-45	2.69529e-41	-0.569153
Mural	Gm15543	1.22573e-45	3.01358e-41	1.37103
Mural	Ubxn1	1.51762e-45	3.73121e-41	0.265803
Mural	Phgdh	1.59739e-45	3.92733e-41	-0.684997
Mural	Krt18	1.6929e-45	4.16217e-41	-1.06087
Mural	Pde7a	1.74419e-45	4.28828e-41	-0.620577
Mural	Ipo11	1.74581e-45	4.29225e-41	-0.547315
Mural	Alpk3	1.86796e-45	4.59256e-41	-1.53297
Mural	Ppm1l	1.93763e-45	4.76387e-41	-0.862989
Mural	Ndst1	2.33573e-45	5.74263e-41	-0.854989
Mural	Gm19531	2.55444e-45	6.28036e-41	1.29317
Mural	Tbc1d9	4.21774e-45	1.03697e-40	-1.70431
Mural	Acot1	4.62463e-45	1.13701e-40	-1.31586
Mural	Psd4	4.90503e-45	1.20595e-40	-1.19988
Mural	Pdcd4	5.01192e-45	1.23223e-40	-0.468741
Mural	Cdk6	5.26074e-45	1.29341e-40	-0.358709
Mural	Ptpn11	5.98024e-45	1.4703e-40	-0.560839
Mural	Cxcl1	6.66325e-45	1.63823e-40	0.520551
Mural	Tppp3	8.2369e-45	2.02512e-40	-1.3709
Mural	Dnajb6	8.93424e-45	2.19657e-40	-0.309436
Mural	Mageh1	9.23117e-45	2.26957e-40	0.660518
Mural	Bach2	1.03625e-44	2.54773e-40	-1.18417
Mural	Mki67	1.31123e-44	3.2238e-40	-0.98946
Mural	Piezo1	1.33136e-44	3.27328e-40	-1.50838
Mural	Ethe1	1.34845e-44	3.3153e-40	0.931879
Mural	Cacna2d1	1.41363e-44	3.47555e-40	0.396037
Mural	Mrto4	1.4167e-44	3.48309e-40	-0.477766
Mural	Cdc27	1.4265e-44	3.5072e-40	-0.521602
Mural	Cbs	1.56328e-44	3.84349e-40	0.741196
Mural	Sqle	1.99077e-44	4.89452e-40	0.459928
Mural	Elavl1	2.02411e-44	4.97648e-40	-0.378691
Mural	1810037I17Rik	2.09444e-44	5.14939e-40	0.343588
Mural	Hdac8	2.15897e-44	5.30805e-40	-0.600791
Mural	Set	2.166e-44	5.32532e-40	-0.267978
Mural	Ggct	2.4184e-44	5.94588e-40	0.905639
Mural	Zc3hav1	3.2476e-44	7.98456e-40	0.427327
Mural	Dip2b	3.53871e-44	8.70026e-40	-0.54398
Mural	Cdk1	3.58365e-44	8.81077e-40	-0.587056
Mural	Impa2	4.22821e-44	1.03955e-39	-0.993722
Mural	Lmo7	4.63132e-44	1.13866e-39	-1.37129
Mural	Capn5	5.63532e-44	1.3855e-39	0.953613
Mural	Atp7a	5.69167e-44	1.39935e-39	-0.715923
Mural	Dip2c	7.41487e-44	1.82302e-39	0.281966
Mural	Cep128	7.48961e-44	1.8414e-39	-0.84256
Mural	Gpc6	7.90078e-44	1.94249e-39	-2.06445
Mural	Mertk	7.97189e-44	1.95997e-39	-0.814709
Mural	Pdk4	8.36975e-44	2.05779e-39	-1.1698
Mural	Hdac1	9.30157e-44	2.28688e-39	0.430316
Mural	Faap20	9.9457e-44	2.44525e-39	0.624439
Mural	Kcnk2	1.09409e-43	2.68994e-39	-2.17259
Mural	2610037D02Rik	1.33989e-43	3.29425e-39	-0.851903
Mural	Ywhah	1.44017e-43	3.54081e-39	-0.610194
Mural	Prelid1	1.50239e-43	3.69378e-39	0.285859
Mural	Tgfb1i1	1.59891e-43	3.93109e-39	-0.611314
Mural	Mbtd1	1.85745e-43	4.56673e-39	-0.354517
Mural	Ogt	1.99251e-43	4.8988e-39	-0.388869
Mural	Pop5	2.27231e-43	5.58671e-39	-0.695868
Mural	2210408I21Rik	2.5569e-43	6.28639e-39	0.653735
Mural	Plod1	2.65871e-43	6.53672e-39	0.641043
Mural	Cenpv	2.82436e-43	6.94396e-39	-0.994265
Mural	Sar1a	2.91622e-43	7.16983e-39	0.369404
Mural	Hexb	3.2918e-43	8.09321e-39	0.545616
Mural	Cops9	3.57054e-43	8.77853e-39	0.354156
Mural	Atp6v0a1	3.98898e-43	9.80731e-39	0.576591
Mural	Ano1	4.48738e-43	1.10327e-38	-1.4643
Mural	Suclg1	4.6413e-43	1.14111e-38	0.31277
Mural	Slc29a1	4.85838e-43	1.19448e-38	-1.02803
Mural	B4galt5	5.11904e-43	1.25857e-38	-1.52515
Mural	Tpp1	5.18548e-43	1.2749e-38	0.48294
Mural	Kdm6b	5.74994e-43	1.41368e-38	0.400768
Mural	Tm2d1	7.22283e-43	1.7758e-38	0.385063
Mural	Map3k20	7.63299e-43	1.87665e-38	-0.641502
Mural	Txn1	1.07277e-42	2.63752e-38	0.252377
Mural	Nexn	1.17063e-42	2.87811e-38	-1.65847
Mural	Fhdc1	1.3205e-42	3.24658e-38	-0.929739
Mural	Polr2m	1.32475e-42	3.25704e-38	-0.66415
Mural	Rbms1	1.33577e-42	3.28413e-38	0.280648
Mural	Sema3b	1.43617e-42	3.53098e-38	1.11209
Mural	Mthfd1l	1.51188e-42	3.7171e-38	-0.712125
Mural	Immp2l	1.63664e-42	4.02384e-38	-0.670944
Mural	D10Wsu102e	1.64573e-42	4.0462e-38	-0.524519
Mural	Rab3il1	1.76601e-42	4.34191e-38	1.09684
Mural	Erlec1	2.51792e-42	6.19056e-38	0.424455
Mural	Tifa	2.58576e-42	6.35736e-38	-1.20539
Mural	Fbxo11	2.75261e-42	6.76756e-38	0.315138
Mural	Pla1a	2.85693e-42	7.02405e-38	1.19939
Mural	Cobl	2.97011e-42	7.30231e-38	-0.799977
Mural	Tpx2	3.36915e-42	8.28339e-38	-0.61584
Mural	Naa38	3.61589e-42	8.89003e-38	0.402054
Mural	Ppp1r13b	3.63917e-42	8.94726e-38	-0.913729
Mural	Mtdh	3.64453e-42	8.96044e-38	-0.336969
Mural	Tardbp	3.78521e-42	9.30633e-38	-0.469609
Mural	Ift43	3.9209e-42	9.63992e-38	0.387051
Mural	Dynll2	4.03501e-42	9.92048e-38	0.322583
Mural	Sgpp2	4.05233e-42	9.96306e-38	-1.38729
Mural	Il15ra	4.46255e-42	1.09716e-37	-1.53409
Mural	Uqcrc1	5.21085e-42	1.28114e-37	0.330597
Mural	Asap2	5.29146e-42	1.30096e-37	-0.788429
Mural	Knl1	5.40547e-42	1.32899e-37	-0.891549
Mural	Prkca	5.64354e-42	1.38752e-37	0.596369
Mural	Ybx3	6.60628e-42	1.62422e-37	-0.541977
Mural	Pdlim1	6.85513e-42	1.6854e-37	-0.55909
Mural	Eif1b	8.21426e-42	2.01956e-37	0.343148
Mural	Qser1	1.00628e-41	2.47403e-37	-0.614206
Mural	Pkig	1.07709e-41	2.64813e-37	-0.398108
Mural	Dync1li1	1.20602e-41	2.96512e-37	0.373204
Mural	Kcnk5	1.68578e-41	4.14467e-37	-1.09954
Mural	Ghitm	2.09684e-41	5.15528e-37	0.326875
Mural	Pola1	2.35588e-41	5.79217e-37	-0.566995
Mural	Cdca3	2.55308e-41	6.277e-37	-0.574262
Mural	Lasp1	2.57895e-41	6.3406e-37	0.576189
Mural	Tmem51	2.74646e-41	6.75244e-37	-0.753148
Mural	Dkc1	2.7516e-41	6.76508e-37	-0.621088
Mural	Hectd1	2.7647e-41	6.7973e-37	-0.311207
Mural	Itga1	2.80298e-41	6.89141e-37	-1.30201
Mural	Sgk3	3.01931e-41	7.42329e-37	-1.11435
Mural	Tmem135	3.08204e-41	7.57751e-37	0.41037
Mural	Cmtm3	3.19399e-41	7.85275e-37	0.452668
Mural	Nfia	3.4429e-41	8.46471e-37	-0.296876
Mural	Bri3	3.46447e-41	8.51774e-37	-0.576042
Mural	Plch1	3.48874e-41	8.57742e-37	-1.86696
Mural	Lama2	3.85687e-41	9.4825e-37	-1.74058
Mural	Ryr2	3.97528e-41	9.77362e-37	-1.33255
Mural	Defb20	4.05401e-41	9.9672e-37	1.51927
Mural	Ckap4	4.33909e-41	1.06681e-36	0.529474
Mural	Car14	4.6765e-41	1.14976e-36	0.542552
Mural	Drd4	5.23184e-41	1.2863e-36	0.938386
Mural	Nin	5.29323e-41	1.30139e-36	-1.13954
Mural	Lrrn1	5.78592e-41	1.42253e-36	-1.26567
Mural	Scamp2	6.44627e-41	1.58488e-36	0.521599
Mural	Enpp1	6.77258e-41	1.66511e-36	-1.99899
Mural	Ppfibp1	8.40336e-41	2.06605e-36	-0.578514
Mural	Rusc2	8.98022e-41	2.20788e-36	-1.32233
Mural	Cct8	9.01926e-41	2.21747e-36	-0.250015
Mural	Tceal1	1.11428e-40	2.73956e-36	0.809515
Mural	Omd	1.13032e-40	2.77901e-36	-1.16606
Mural	Rad51	1.39809e-40	3.43734e-36	-0.984745
Mural	Cenph	1.41571e-40	3.48066e-36	-0.989882
Mural	Zcchc7	1.42095e-40	3.49354e-36	-0.395364
Mural	Rflnb	1.43526e-40	3.52872e-36	-0.96431
Mural	Ccdc3	1.43756e-40	3.5344e-36	0.541033
Mural	Alas1	1.55243e-40	3.81681e-36	0.920182
Mural	Ank1	1.63359e-40	4.01633e-36	-1.14673
Mural	Slc24a5	1.65708e-40	4.0741e-36	-0.638903
Mural	Cebpa	1.84063e-40	4.52537e-36	0.868398
Mural	Svil	1.84848e-40	4.54466e-36	-0.570887
Mural	Cct3	1.95506e-40	4.8067e-36	-0.260981
Mural	Slco3a1	2.07196e-40	5.09413e-36	-0.375692
Mural	Foxp2	2.22578e-40	5.4723e-36	-0.740191
Mural	Nedd9	2.39197e-40	5.8809e-36	-0.539334
Mural	Hs3st1	2.63203e-40	6.4711e-36	0.621437
Mural	Pfkfb3	2.6431e-40	6.49832e-36	-0.848648
Mural	4930522L14Rik	2.7504e-40	6.76213e-36	-0.910743
Mural	Srgap1	2.81149e-40	6.91233e-36	-1.37165
Mural	Kif4	2.95674e-40	7.26943e-36	-0.881036
Mural	Sox12	3.59074e-40	8.82819e-36	0.669583
Mural	Cnmd	4.04622e-40	9.94804e-36	0.368405
Mural	Tnfrsf21	4.48979e-40	1.10386e-35	-1.88102
Mural	Sra1	4.72081e-40	1.16066e-35	0.398404
Mural	Slc9a3r1	4.77033e-40	1.17283e-35	0.964029
Mural	Naa25	5.52401e-40	1.35813e-35	-0.650777
Mural	Tjp1	6.09837e-40	1.49935e-35	-0.501725
Mural	Pdlim2	6.48594e-40	1.59463e-35	1.20847
Mural	Slc35d1	6.50383e-40	1.59903e-35	-0.661426
Mural	Gucy1a2	7.13766e-40	1.75487e-35	-1.57846
Mural	Esco2	7.85457e-40	1.93112e-35	-1.29347
Mural	Ndufaf3	8.04902e-40	1.97893e-35	0.64297
Mural	Bub1	9.86934e-40	2.42648e-35	-0.711574
Mural	Cd82	1.08182e-39	2.65975e-35	0.678092
Mural	Dock8	1.11014e-39	2.72938e-35	0.864037
Mural	Grcc10	1.12388e-39	2.76316e-35	0.287816
Mural	Gm28175	1.14271e-39	2.80948e-35	1.53868
Mural	Rnf4	1.15031e-39	2.82814e-35	-0.42585
Mural	Rrp1b	1.20035e-39	2.95117e-35	-0.597287
Mural	Epha4	1.38495e-39	3.40504e-35	0.7832
Mural	Tk1	1.5258e-39	3.75133e-35	-1.24295
Mural	Abcc1	1.71295e-39	4.21146e-35	-0.804422
Mural	Prr13	1.91423e-39	4.70633e-35	0.621625
Mural	Commd6	1.98184e-39	4.87256e-35	0.558186
Mural	Brk1	2.07286e-39	5.09634e-35	0.260285
Mural	Wipf3	2.40737e-39	5.91877e-35	-0.911004
Mural	Dtd1	2.52127e-39	6.1988e-35	-0.657438
Mural	Rab4b	2.53155e-39	6.22407e-35	0.466352
Mural	Ift88	2.53277e-39	6.22706e-35	-0.68645
Mural	Shmt1	3.16359e-39	7.778e-35	-0.776739
Mural	Dnajc2	3.24389e-39	7.97544e-35	-0.45921
Mural	Mllt3	3.65628e-39	8.98933e-35	-0.591782
Mural	Abca1	4.02009e-39	9.88379e-35	-0.688109
Mural	Sulf1	4.1549e-39	1.02152e-34	-2.27657
Mural	Atp1b1	4.50822e-39	1.10839e-34	-0.984024
Mural	Mef2d	4.56375e-39	1.12204e-34	-0.509009
Mural	Ptcd3	5.4244e-39	1.33364e-34	-0.476467
Mural	Mxra7	5.63845e-39	1.38627e-34	-1.34153
Mural	Fscn1	5.68766e-39	1.39837e-34	0.321237
Mural	Dse	5.72514e-39	1.40758e-34	1.13377
Mural	Tuba1b	5.79819e-39	1.42554e-34	-0.461274
Mural	Nup155	5.89432e-39	1.44918e-34	-0.617182
Mural	Mapk10	5.95373e-39	1.46378e-34	-1.08098
Mural	Slc7a7	6.25459e-39	1.53775e-34	-1.2521
Mural	Pcdh7	6.37838e-39	1.56819e-34	0.534348
Mural	Naa15	6.44603e-39	1.58482e-34	-0.346886
Mural	Srgap3	7.12256e-39	1.75115e-34	0.681616
Mural	Rnf43	8.14131e-39	2.00162e-34	-1.00367
Mural	Mast2	8.3865e-39	2.0619e-34	-0.507682
Mural	Nfxl1	8.54583e-39	2.10108e-34	-0.616863
Mural	Slc25a12	8.60324e-39	2.11519e-34	-0.662837
Mural	AI413582	8.65518e-39	2.12796e-34	0.948356
Mural	Pik3r3	8.9236e-39	2.19396e-34	0.592133
Mural	Diaph3	8.96896e-39	2.20511e-34	-0.564883
Mural	Ackr3	9.61018e-39	2.36276e-34	-1.18849
Mural	Xylt1	9.77051e-39	2.40218e-34	-0.748283
Mural	Pbk	9.90394e-39	2.43498e-34	-0.916131
Mural	Rilpl2	1.04194e-38	2.56172e-34	0.485008
Mural	Oxr1	1.24771e-38	3.06761e-34	-0.69636
Mural	B4gat1	1.349e-38	3.31666e-34	0.571043
Mural	Ost4	1.82258e-38	4.481e-34	0.362367
Mural	Smim11	1.92672e-38	4.73705e-34	0.341503
Mural	Ppig	1.9359e-38	4.7596e-34	-0.392215
Mural	Asah2	1.9795e-38	4.8668e-34	0.844149
Mural	Acaa2	2.21092e-38	5.43577e-34	0.356951
Mural	Neu3	2.30802e-38	5.6745e-34	-0.991264
Mural	Zbtb20	2.76148e-38	6.78938e-34	-0.272132
Mural	Nos1ap	2.89993e-38	7.12978e-34	-0.536986
Mural	Dcaf12l1	3.04139e-38	7.47757e-34	-1.11156
Mural	Nme4	3.16821e-38	7.78936e-34	-0.932696
Mural	Sptlc2	3.24521e-38	7.97867e-34	-0.503748
Mural	P3h1	3.45353e-38	8.49085e-34	0.540246
Mural	Capzb	3.47506e-38	8.54379e-34	0.270108
Mural	Mmp14	4.10578e-38	1.00945e-33	0.651346
Mural	Tmpo	4.42205e-38	1.0872e-33	-0.47067
Mural	Ndc80	4.56491e-38	1.12233e-33	-1.04454
Mural	Galnt1	4.9058e-38	1.20614e-33	-0.533064
Mural	Hspa2	5.22011e-38	1.28342e-33	0.726943
Mural	Sdf4	5.47702e-38	1.34658e-33	0.291456
Mural	Spink13	5.90108e-38	1.45084e-33	1.03346
Mural	Pa2g4	7.48351e-38	1.8399e-33	-0.329127
Mural	Gars	7.97523e-38	1.96079e-33	-0.515485
Mural	Crtc3	8.10348e-38	1.99232e-33	-0.539331
Mural	Tjp2	8.41084e-38	2.06789e-33	-0.684819
Mural	Ptprt	8.62461e-38	2.12045e-33	-0.695502
Mural	Prickle1	8.88364e-38	2.18413e-33	-1.13626
Mural	Fmn2	9.47576e-38	2.32971e-33	0.988779
Mural	Asb4	9.96508e-38	2.45002e-33	-2.45413
Mural	Pabpc4	1.10934e-37	2.72743e-33	-0.501358
Mural	Abca6	1.35171e-37	3.32332e-33	-1.58577
Mural	Matr3	1.3696e-37	3.36729e-33	-0.31676
Mural	Eif4b	1.48105e-37	3.6413e-33	-0.31621
Mural	Calm3	1.71257e-37	4.21053e-33	0.314493
Mural	Pqlc1	1.78692e-37	4.39333e-33	-0.496301
Mural	Tmem50b	1.86807e-37	4.59284e-33	0.688277
Mural	Cers2	2.01187e-37	4.94638e-33	0.428027
Mural	Racgap1	2.42336e-37	5.95808e-33	-0.623435
Mural	H2-T22	2.91547e-37	7.16797e-33	0.657294
Mural	Ndufb2	3.04834e-37	7.49464e-33	0.369957
Mural	Emilin2	3.13195e-37	7.70022e-33	-1.14639
Mural	Ctsz	3.15138e-37	7.74799e-33	0.366047
Mural	Rap1b	3.15216e-37	7.7499e-33	0.301567
Mural	Slbp	3.36059e-37	8.26235e-33	0.25233
Mural	Edf1	3.7321e-37	9.17574e-33	0.290226
Mural	Vps29	3.99725e-37	9.82764e-33	0.408475
Mural	Nat8f3	4.14578e-37	1.01928e-32	1.27341
Mural	Pnpla7	4.24049e-37	1.04257e-32	-1.04353
Mural	Tet3	4.74108e-37	1.16564e-32	0.404696
Mural	Itm2c	5.65411e-37	1.39012e-32	0.339965
Mural	Megf9	5.83644e-37	1.43495e-32	0.67867
Mural	Micu1	5.87539e-37	1.44452e-32	-0.687254
Mural	Gpx3	6.02022e-37	1.48013e-32	-1.24066
Mural	Nectin1	6.26307e-37	1.53984e-32	-0.753809
Mural	Phtf2	6.29649e-37	1.54806e-32	-0.582565
Mural	Galnt10	6.58054e-37	1.61789e-32	0.70258
Mural	Fndc3a	6.71017e-37	1.64976e-32	-0.403478
Mural	Melk	6.76483e-37	1.6632e-32	-0.890441
Mural	Tmem245	7.11153e-37	1.74844e-32	-0.428536
Mural	Reep5	7.17876e-37	1.76497e-32	0.332445
Mural	Exosc5	7.26535e-37	1.78626e-32	-0.594428
Mural	Elp1	8.85476e-37	2.17703e-32	-0.537266
Mural	Tmem14a	9.60491e-37	2.36146e-32	0.894252
Mural	Map3k1	1.02885e-36	2.52953e-32	-0.667889
Mural	Gstm6	1.14782e-36	2.82203e-32	0.331905
Mural	Sik3	1.24567e-36	3.06261e-32	-0.261505
Mural	Bcap29	1.41125e-36	3.46971e-32	-0.590633
Mural	Emc3	1.46869e-36	3.61093e-32	0.413835
Mural	Ier2	1.58801e-36	3.90429e-32	0.405291
Mural	Vsig10	1.59727e-36	3.92704e-32	-0.986656
Mural	Sash1	1.59796e-36	3.92874e-32	-0.617344
Mural	B2m	1.73191e-36	4.25807e-32	0.34028
Mural	Rel	1.74404e-36	4.2879e-32	0.362916
Mural	Ppp1r18	1.89685e-36	4.6636e-32	0.812514
Mural	Trappc1	1.92594e-36	4.73512e-32	0.50737
Mural	Adgrl1	1.96312e-36	4.82654e-32	0.521194
Mural	Atraid	2.09767e-36	5.15734e-32	0.372753
Mural	Jtb	2.15403e-36	5.29589e-32	0.398782
Mural	Ppic	2.22396e-36	5.46782e-32	-0.461671
Mural	Nt5c	2.3522e-36	5.78311e-32	0.491151
Mural	Sh3d19	2.37907e-36	5.84917e-32	-0.650268
Mural	Aga	2.38793e-36	5.87096e-32	0.482923
Mural	Ndufa1	3.32364e-36	8.17151e-32	0.47943
Mural	Iah1	3.36972e-36	8.28478e-32	0.460773
Mural	Cald1	3.56389e-36	8.76217e-32	-2.21652
Mural	Por	3.73544e-36	9.18395e-32	0.486612
Mural	Atp6v1d	3.95769e-36	9.73038e-32	0.392448
Mural	Mprip	4.02646e-36	9.89946e-32	-0.371261
Mural	Col6a4	4.5981e-36	1.13049e-31	-1.99747
Mural	Incenp	4.72348e-36	1.16131e-31	-0.761046
Mural	Vps13b	5.07125e-36	1.24682e-31	-0.442872
Mural	Nlk	5.28247e-36	1.29875e-31	0.317281
Mural	Nup98	5.82203e-36	1.4314e-31	-0.394971
Mural	Macrod1	6.04139e-36	1.48534e-31	-1.23238
Mural	Pdia4	6.50754e-36	1.59994e-31	0.251238
Mural	Wdr75	7.16073e-36	1.76054e-31	-0.609083
Mural	Cd63	7.6432e-36	1.87916e-31	-0.442947
Mural	Dbnl	7.67044e-36	1.88585e-31	0.47837
Mural	Slc23a2	7.73079e-36	1.90069e-31	-0.82989
Mural	Armcx3	7.86882e-36	1.93463e-31	0.497031
Mural	Ets1	8.06364e-36	1.98253e-31	-1.66315
Mural	Mylk	8.24521e-36	2.02717e-31	-1.37761
Mural	Ndufa2	8.98126e-36	2.20813e-31	0.268842
Mural	Polr3g	9.43191e-36	2.31893e-31	-0.831994
Mural	Adcy9	1.02704e-35	2.52509e-31	0.391373
Mural	Neto2	1.05923e-35	2.60422e-31	-1.50988
Mural	Anxa2	1.16085e-35	2.85406e-31	-0.652134
Mural	Cdc42ep3	1.26737e-35	3.11595e-31	-1.50229
Mural	Eif3b	1.35806e-35	3.33892e-31	-0.415526
Mural	B230217C12Rik	1.37806e-35	3.38809e-31	1.16221
Mural	Mfn1	1.38376e-35	3.4021e-31	-0.589448
Mural	Gm26532	1.44478e-35	3.55213e-31	-1.13394
Mural	Sec23a	1.45186e-35	3.56955e-31	0.372286
Mural	Fgd3	1.48645e-35	3.65459e-31	-1.7079
Mural	Lrrc58	1.53664e-35	3.77799e-31	0.441912
Mural	Rabep2	1.58727e-35	3.90246e-31	0.728887
Mural	Ddc	1.62456e-35	3.99414e-31	1.47548
Mural	Trpc3	1.64902e-35	4.05428e-31	-1.3544
Mural	Psip1	1.65923e-35	4.0794e-31	-0.392384
Mural	Plac1	1.75611e-35	4.31756e-31	1.33654
Mural	Samd8	1.81888e-35	4.47191e-31	0.505954
Mural	BC052040	1.95357e-35	4.80306e-31	-0.555843
Mural	Gabarapl2	2.04758e-35	5.03418e-31	0.275385
Mural	Ndufb6	2.11506e-35	5.20009e-31	0.359684
Mural	Slc16a3	2.21175e-35	5.43781e-31	0.489367
Mural	Ccna2	2.60845e-35	6.41314e-31	-0.662293
Mural	Neb	2.94866e-35	7.24957e-31	0.734458
Mural	Iffo2	3.17629e-35	7.80923e-31	0.684849
Mural	Cotl1	3.2924e-35	8.09471e-31	-0.834396
Mural	Ube2e1	3.37425e-35	8.29594e-31	-0.460726
Mural	Tmem63b	3.8296e-35	9.41545e-31	0.587661
Mural	Parp1	3.88058e-35	9.54079e-31	-0.364031
Mural	Uqcr10	3.9453e-35	9.69992e-31	0.268123
Mural	Pla2g1b	4.08678e-35	1.00478e-30	-1.41024
Mural	Adam10	4.33788e-35	1.06651e-30	-0.370014
Mural	Smc2	4.45613e-35	1.09558e-30	-0.532814
Mural	Idh2	4.74514e-35	1.16664e-30	-0.324791
Mural	Carnmt1	4.87159e-35	1.19773e-30	-0.517938
Mural	Smim7	4.89427e-35	1.2033e-30	0.3118
Mural	Ptprm	5.4972e-35	1.35154e-30	0.372166
Mural	Fbxo21	6.1112e-35	1.5025e-30	-0.631068
Mural	Sgms2	6.80833e-35	1.6739e-30	-0.769714
Mural	Elmo1	6.84757e-35	1.68354e-30	0.381305
Mural	Spire1	7.32286e-35	1.8004e-30	-0.784333
Mural	Ralgps2	7.72628e-35	1.89958e-30	-0.40836
Mural	Ccnjl	7.97051e-35	1.95963e-30	-1.19588
Mural	Umps	8.56665e-35	2.1062e-30	-0.536894
Mural	Slc25a11	8.59094e-35	2.11217e-30	0.407804
Mural	Srrm1	9.31428e-35	2.29001e-30	-0.253873
Mural	Espn	1.08042e-34	2.65631e-30	-1.5112
Mural	Actr3b	1.08167e-34	2.6594e-30	-1.14048
Mural	Znrf2	1.11559e-34	2.74278e-30	0.40952
Mural	Aip	1.1495e-34	2.82616e-30	0.577137
Mural	Lamtor4	1.45202e-34	3.56994e-30	0.393063
Mural	Ehd4	1.50344e-34	3.69636e-30	-0.514587
Mural	Ptp4a3	1.52853e-34	3.75804e-30	0.761023
Mural	Chchd3	1.57258e-34	3.86634e-30	0.28453
Mural	Ap2s1	1.62017e-34	3.98336e-30	0.295295
Mural	Ptch1	1.69616e-34	4.17017e-30	-0.484597
Mural	Galnt16	2.03831e-34	5.0114e-30	-1.7439
Mural	Gsr	2.05736e-34	5.05823e-30	-0.604872
Mural	Steap3	2.37319e-34	5.83474e-30	-0.805913
Mural	Txnl4a	3.13158e-34	7.6993e-30	-0.452515
Mural	Cks1b	3.16784e-34	7.78845e-30	-0.341033
Mural	Icosl	3.19772e-34	7.86193e-30	-1.33173
Mural	Gm4258	3.325e-34	8.17485e-30	-0.672969
Mural	Sec22b	3.41811e-34	8.40376e-30	0.387044
Mural	Rragd	4.34963e-34	1.0694e-29	-1.09082
Mural	Foxl2	4.58403e-34	1.12703e-29	0.364491
Mural	Mme	4.69401e-34	1.15407e-29	-1.44797
Mural	Narf	4.77305e-34	1.1735e-29	0.747035
Mural	Tyms	4.82893e-34	1.18724e-29	-0.714858
Mural	Tbc1d10a	4.8617e-34	1.1953e-29	-0.606045
Mural	Asxl1	5.07688e-34	1.2482e-29	-0.33374
Mural	Prkar1b	5.13132e-34	1.26159e-29	-1.7573
Mural	Tns1	5.92427e-34	1.45654e-29	-0.975896
Mural	Psmc4	6.09433e-34	1.49835e-29	0.281805
Mural	Gm44386	6.41377e-34	1.57689e-29	1.18194
Mural	Ehd1	6.52548e-34	1.60435e-29	0.521098
Mural	Tln2	6.53306e-34	1.60622e-29	-0.820449
Mural	Zwint	6.65504e-34	1.63621e-29	-0.428657
Mural	Nagk	7.34052e-34	1.80474e-29	0.695047
Mural	Prim2	7.80116e-34	1.91799e-29	-0.554557
Mural	Fam136a	8.15981e-34	2.00617e-29	0.375049
Mural	Pcyt2	8.17345e-34	2.00952e-29	0.468531
Mural	Hist1h1d	8.55781e-34	2.10402e-29	-1.21733
Mural	Ext2	8.57488e-34	2.10822e-29	0.309396
Mural	Tgfbr1	8.59355e-34	2.11281e-29	0.359433
Mural	Tgfa	8.84358e-34	2.17428e-29	-1.15416
Mural	Ptrhd1	9.86223e-34	2.42473e-29	0.592939
Mural	Slc8a1	1.09901e-33	2.70203e-29	-0.670161
Mural	Shcbp1	1.13023e-33	2.77877e-29	-0.818829
Mural	Herc2	1.19579e-33	2.93997e-29	0.362453
Mural	Mettl26	1.34525e-33	3.30743e-29	0.45553
Mural	Nup85	1.43503e-33	3.52815e-29	-0.700594
Mural	Acadvl	1.45908e-33	3.58731e-29	0.491394
Mural	Ppm1e	1.55984e-33	3.83503e-29	-0.721392
Mural	Churc1	1.6898e-33	4.15454e-29	0.496812
Mural	Hs3st3b1	1.93281e-33	4.75202e-29	-1.33364
Mural	Sidt2	2.03801e-33	5.01066e-29	0.404158
Mural	Loxl1	2.2723e-33	5.58667e-29	0.709274
Mural	Asrgl1	2.40108e-33	5.90329e-29	-0.770032
Mural	Lats2	2.68651e-33	6.60504e-29	-0.575782
Mural	Hspa1a	2.8705e-33	7.05741e-29	0.703797
Mural	Cyb561d2	2.87064e-33	7.05776e-29	0.74748
Mural	Dcun1d5	2.94751e-33	7.24675e-29	-0.435439
Mural	Sh3gl1	3.0589e-33	7.52062e-29	0.394903
Mural	Gm26917	3.43248e-33	8.43909e-29	-1.68978
Mural	Sirt3	3.68671e-33	9.06414e-29	-0.701676
Mural	Alad	3.79364e-33	9.32704e-29	-0.673258
Mural	Tmem41b	3.83131e-33	9.41965e-29	0.516924
Mural	Dhrs4	3.98147e-33	9.78883e-29	0.598131
Mural	Atr	3.9991e-33	9.83218e-29	-0.579137
Mural	Mms22l	4.02842e-33	9.90427e-29	-0.658701
Mural	Setbp1	4.15674e-33	1.02198e-28	-1.76667
Mural	Rcl1	4.63035e-33	1.13842e-28	-0.507859
Mural	Klhl12	4.66166e-33	1.14612e-28	-0.560275
Mural	Bub1b	4.96691e-33	1.22117e-28	-0.62281
Mural	Mkln1	5.18203e-33	1.27405e-28	-0.30585
Mural	B830012L14Rik	5.21561e-33	1.28231e-28	0.776527
Mural	Ndufv3	5.75093e-33	1.41392e-28	0.403533
Mural	Pcyt1a	5.9244e-33	1.45657e-28	0.565409
Mural	Ccdc12	6.16242e-33	1.51509e-28	0.348273
Mural	Ctnna2	6.56955e-33	1.61519e-28	0.689817
Mural	Top2a	7.62816e-33	1.87546e-28	-0.738565
Mural	Tle3	8.52538e-33	2.09605e-28	0.612149
Mural	Snhg15	8.54366e-33	2.10054e-28	-1.03961
Mural	Ppdpf	8.55293e-33	2.10282e-28	0.329402
Mural	Supt16	8.73153e-33	2.14673e-28	-0.330479
Mural	Nudc	8.84559e-33	2.17478e-28	-0.320991
Mural	Aig1	1.01089e-32	2.48537e-28	-0.865939
Mural	Gng7	1.04801e-32	2.57664e-28	-2.02103
Mural	Gpsm1	1.09252e-32	2.68607e-28	-0.479275
Mural	Efhd2	1.17803e-32	2.89632e-28	-0.915467
Mural	Rundc3b	1.21141e-32	2.97836e-28	-1.54466
Mural	Hspa1b	1.28578e-32	3.16121e-28	0.784951
Mural	4931406P16Rik	1.30093e-32	3.19846e-28	-0.448249
Mural	Ppt2	1.56963e-32	3.8591e-28	0.464204
Mural	Nck2	1.60015e-32	3.93413e-28	-0.665773
Mural	Ckap2l	1.85931e-32	4.57131e-28	-0.804308
Mural	Smox	1.93347e-32	4.75364e-28	0.784988
Mural	Agap1	1.98955e-32	4.89151e-28	-0.329565
Mural	Ubxn4	2.05337e-32	5.04842e-28	-0.359797
Mural	Sbf2	2.42084e-32	5.95188e-28	-0.426059
Mural	Prr16	2.69808e-32	6.6335e-28	-1.95128
Mural	Timm9	3.07536e-32	7.56109e-28	-0.551567
Mural	Pxk	3.14309e-32	7.72761e-28	-0.761039
Mural	Lrrc2	3.62922e-32	8.92281e-28	0.533435
Mural	Tgfbr3	3.80037e-32	9.34359e-28	-0.70204
Mural	Cdk5rap2	4.30212e-32	1.05772e-27	-0.565703
Mural	P3h2	4.31777e-32	1.06157e-27	-0.635469
Mural	Cd36	4.47571e-32	1.1004e-27	-0.995477
Mural	Ddt	4.52112e-32	1.11156e-27	0.39744
Mural	Hmgb2	4.69852e-32	1.15518e-27	-0.450184
Mural	Igfbp6	5.55455e-32	1.36564e-27	-1.69581
Mural	Tiparp	5.61581e-32	1.3807e-27	-0.449793
Mural	Prrg2	5.97508e-32	1.46903e-27	0.789673
Mural	Glis2	6.03363e-32	1.48343e-27	0.690796
Mural	Paxip1	6.13814e-32	1.50912e-27	-0.647736
Mural	Rnh1	6.47797e-32	1.59267e-27	0.323989
Mural	Fgd6	6.54531e-32	1.60923e-27	-0.986379
Mural	Tmem134	6.5526e-32	1.61102e-27	0.360122
Mural	Dek	6.84129e-32	1.682e-27	-0.384368
Mural	Htt	8.17572e-32	2.01008e-27	-0.499814
Mural	Kat6b	8.36032e-32	2.05547e-27	0.347616
Mural	Arl3	8.45619e-32	2.07904e-27	0.336622
Mural	Ccdc141	8.7235e-32	2.14476e-27	-1.79023
Mural	Paqr7	9.17496e-32	2.25575e-27	0.696246
Mural	Cenpm	9.55546e-32	2.34931e-27	-0.662185
Mural	Mre11a	1.0249e-31	2.51982e-27	-0.62784
Mural	Pgm3	1.04409e-31	2.56701e-27	0.569175
Mural	Itgb5	1.04549e-31	2.57044e-27	-0.658022
Mural	Hadh	1.13779e-31	2.79737e-27	0.250086
Mural	Dact1	1.1879e-31	2.92057e-27	-1.23606
Mural	Ttc39c	1.28557e-31	3.16069e-27	-1.13712
Mural	Antxr1	1.40848e-31	3.46289e-27	-0.755779
Mural	Col4a5	1.48852e-31	3.65968e-27	-0.794663
Mural	Smarca1	1.50012e-31	3.6882e-27	0.343701
Mural	Nfib	1.56756e-31	3.85399e-27	-1.51559
Mural	Vasp	1.61958e-31	3.98191e-27	0.490484
Mural	Fam126b	1.70321e-31	4.18752e-27	-0.51638
Mural	Cnbp	2.14801e-31	5.28109e-27	-0.252442
Mural	Gm13944	2.31729e-31	5.69729e-27	-0.9033
Mural	Tspo	2.34317e-31	5.76092e-27	0.388633
Mural	H2-D1	2.42106e-31	5.95241e-27	0.384881
Mural	Atxn1	2.55412e-31	6.27956e-27	-0.3361
Mural	Tmem9	2.60909e-31	6.4147e-27	0.41731
Mural	Ypel2	2.8588e-31	7.02865e-27	0.314383
Mural	Nr5a1	3.0001e-31	7.37604e-27	0.586534
Mural	Traf3	3.03235e-31	7.45533e-27	-0.523874
Mural	Spef2	3.04439e-31	7.48495e-27	-0.748472
Mural	Fam120a	3.07518e-31	7.56064e-27	-0.368302
Mural	Derl1	3.10846e-31	7.64245e-27	0.310511
Mural	Dnmt1	3.38727e-31	8.32793e-27	-0.618789
Mural	Camta1	3.41869e-31	8.40518e-27	-0.276586
Mural	Mrps11	3.42125e-31	8.41149e-27	0.437405
Mural	Naf1	3.64758e-31	8.96795e-27	-0.643184
Mural	Plcb3	3.69659e-31	9.08844e-27	0.665351
Mural	Wbp11	3.79485e-31	9.33001e-27	-0.417815
Mural	Fam168a	3.89064e-31	9.56552e-27	0.285232
Mural	Lrp5	3.92364e-31	9.64665e-27	-0.63826
Mural	Scaper	4.78508e-31	1.17646e-26	-0.543309
Mural	Nfe2l2	5.4017e-31	1.32806e-26	-0.398621
Mural	Tob1	5.41648e-31	1.3317e-26	0.424016
Mural	Cpd	5.43242e-31	1.33561e-26	-0.483726
Mural	Cd1d1	5.88305e-31	1.44641e-26	0.61186
Mural	Gli3	6.10858e-31	1.50186e-26	-1.83551
Mural	Gsg1l	6.46463e-31	1.58939e-26	0.870351
Mural	Mdp1	6.77933e-31	1.66677e-26	0.490763
Mural	Ly6e	6.93596e-31	1.70527e-26	-0.700563
Mural	Sae1	7.06283e-31	1.73647e-26	-0.409667
Mural	Rer1	7.36435e-31	1.8106e-26	0.251629
Mural	Zfp36l2	7.46862e-31	1.83623e-26	-0.625322
Mural	Zdhhc14	8.32561e-31	2.04693e-26	-1.0469
Mural	Smpd1	8.37055e-31	2.05798e-26	0.882229
Mural	R3hdm2	8.53067e-31	2.09735e-26	-0.454243
Mural	Cdc14b	8.79148e-31	2.16147e-26	-0.856861
Mural	Sik2	9.54685e-31	2.34719e-26	-0.512233
Mural	Cryzl2	9.57336e-31	2.35371e-26	0.653619
Mural	Gmds	9.60117e-31	2.36054e-26	-0.54184
Mural	Fgfbp3	1.01145e-30	2.48674e-26	-1.59177
Mural	Foxp1	1.06189e-30	2.61077e-26	-0.30065
Mural	Dync2h1	1.15091e-30	2.82963e-26	-0.533792
Mural	Fcgrt	1.36022e-30	3.34425e-26	0.507743
Mural	Trappc2	1.37122e-30	3.37129e-26	0.762375
Mural	4921524J17Rik	1.48491e-30	3.6508e-26	0.37837
Mural	Ralgps1	1.52109e-30	3.73975e-26	0.536667
Mural	Junb	1.62705e-30	4.00027e-26	0.330921
Mural	Lgals7	1.66729e-30	4.0992e-26	-1.51508
Mural	Pknox1	1.68987e-30	4.15472e-26	-0.710898
Mural	Erc1	1.96675e-30	4.83545e-26	-0.368987
Mural	Shq1	2.14555e-30	5.27506e-26	-0.690636
Mural	Fnbp1l	2.49144e-30	6.12545e-26	-0.407684
Mural	Tax1bp3	2.70402e-30	6.64812e-26	0.453566
Mural	Arih2	2.76046e-30	6.78687e-26	-0.427203
Mural	Stx5a	2.77586e-30	6.82472e-26	0.270643
Mural	Txnip	2.88507e-30	7.09322e-26	-0.431296
Mural	Cyth3	3.18055e-30	7.81969e-26	-0.51535
Mural	Peg10	3.61906e-30	8.89782e-26	-1.34893
Mural	Ankrd13a	3.8653e-30	9.50323e-26	0.535004
Mural	Psat1	3.92556e-30	9.65138e-26	-0.951575
Mural	Chac2	4.39399e-30	1.08031e-25	0.865013
Mural	Smc1a	4.40161e-30	1.08218e-25	-0.318436
Mural	Nav1	4.49793e-30	1.10586e-25	0.390725
Mural	Hmbs	4.6869e-30	1.15232e-25	0.445806
Mural	Irs1	5.00305e-30	1.23005e-25	0.438918
Mural	Gmeb2	5.02811e-30	1.23621e-25	-0.591502
Mural	Mapk1ip1l	5.1486e-30	1.26583e-25	-0.385238
Mural	Nln	5.4192e-30	1.33236e-25	-0.566131
Mural	Rnps1	5.47564e-30	1.34624e-25	-0.33462
Mural	Ctsc	6.04626e-30	1.48653e-25	0.558955
Mural	AA465934	6.4616e-30	1.58865e-25	1.14223
Mural	Ophn1	6.59692e-30	1.62192e-25	0.44123
Mural	Cdca7l	6.62859e-30	1.6297e-25	-0.810592
Mural	Ctdspl	7.54476e-30	1.85495e-25	-0.44608
Mural	Dock7	7.76863e-30	1.91e-25	-0.386414
Mural	Tex15	8.20849e-30	2.01814e-25	-0.467644
Mural	D630045J12Rik	8.52126e-30	2.09504e-25	-0.815613
Mural	Tmx3	8.5893e-30	2.11177e-25	0.367009
Mural	R3hdm4	8.84825e-30	2.17543e-25	0.442136
Mural	Susd4	9.41651e-30	2.31514e-25	-0.617415
Mural	Pus1	1.04287e-29	2.564e-25	-0.525928
Mural	Ykt6	1.05608e-29	2.59649e-25	0.605374
Mural	Adcy2	1.11238e-29	2.7349e-25	-1.89161
Mural	Purb	1.11668e-29	2.74546e-25	0.308991
Mural	Slc25a18	1.15773e-29	2.84639e-25	0.940163
Mural	Stx7	1.19414e-29	2.93592e-25	0.455524
Mural	Tfap4	1.22459e-29	3.01079e-25	-0.680455
Mural	Krt8	1.3512e-29	3.32207e-25	-0.582056
Mural	Gadd45g	1.35525e-29	3.33201e-25	0.477863
Mural	Tubb2b	1.37727e-29	3.38615e-25	0.886831
Mural	Anln	1.41972e-29	3.49051e-25	-0.697449
Mural	Plin3	1.52448e-29	3.74809e-25	0.386372
Mural	Rangap1	2.01227e-29	4.94737e-25	-0.462899
Mural	Cpeb4	2.27118e-29	5.58393e-25	0.401763
Mural	Fgfr1	2.33382e-29	5.73792e-25	-0.58622
Mural	Ctnnd1	2.41976e-29	5.94921e-25	-0.274764
Mural	Frmd6	2.47022e-29	6.07329e-25	-0.884509
Mural	Rad51ap1	2.48894e-29	6.11931e-25	-0.891562
Mural	Slc2a13	2.54409e-29	6.25489e-25	-1.29861
Mural	Slc30a5	2.6483e-29	6.51111e-25	-0.510162
Mural	Ncapg2	2.65558e-29	6.52902e-25	-0.744725
Mural	Zfp516	2.6722e-29	6.56988e-25	-0.542379
Mural	Rbm47	2.70164e-29	6.64225e-25	0.599683
Mural	Snhg12	2.74162e-29	6.74053e-25	-0.536657
Mural	Sirt1	2.9255e-29	7.19263e-25	0.499067
Mural	Tafa5	2.99929e-29	7.37404e-25	-0.980561
Mural	Cxxc5	3.00246e-29	7.38184e-25	-0.646402
Mural	Ano6	3.09801e-29	7.61678e-25	-0.375831
Mural	Myd88	3.1355e-29	7.70894e-25	0.886868
Mural	Chd1	3.14366e-29	7.729e-25	-0.313522
Mural	Rai2	3.19897e-29	7.86498e-25	-1.25629
Mural	Dbn1	3.1994e-29	7.86604e-25	0.563945
Mural	Sar1b	3.35912e-29	8.25873e-25	0.266436
Mural	Pitpna	3.39063e-29	8.33621e-25	-0.408429
Mural	Odc1	3.44052e-29	8.45887e-25	-0.409066
Mural	Pfdn1	3.66252e-29	9.00467e-25	0.286841
Mural	Mir99ahg	4.14345e-29	1.01871e-24	-0.450658
Mural	Aspscr1	4.27044e-29	1.04993e-24	0.501343
Mural	Repin1	4.41226e-29	1.0848e-24	-0.630479
Mural	Twf2	4.45475e-29	1.09524e-24	0.621321
Mural	Slc26a2	4.71347e-29	1.15885e-24	0.848637
Mural	Msi1	4.89103e-29	1.20251e-24	-1.00992
Mural	2310009B15Rik	4.98552e-29	1.22574e-24	0.489353
Mural	Mboat1	5.39e-29	1.32519e-24	-1.08931
Mural	Rybp	5.68476e-29	1.39766e-24	0.320684
Mural	Pold3	6.08337e-29	1.49566e-24	-0.530796
Mural	Cygb	6.28905e-29	1.54623e-24	-1.49985
Mural	Ice1	6.29628e-29	1.548e-24	-0.730299
Mural	Pam16	6.47426e-29	1.59176e-24	0.392302
Mural	Kif11	6.57375e-29	1.61622e-24	-0.737156
Mural	Xist	6.68818e-29	1.64436e-24	-0.434436
Mural	Gnb4	6.82844e-29	1.67884e-24	-0.97212
Mural	Mlec	7.0447e-29	1.73201e-24	0.289876
Mural	Plekhd1	7.16153e-29	1.76073e-24	0.540923
Mural	Ipo5	7.80429e-29	1.91876e-24	-0.319542
Mural	Sc5d	7.82641e-29	1.9242e-24	0.34298
Mural	Nuf2	7.92613e-29	1.94872e-24	-0.962865
Mural	Ezh2	8.1819e-29	2.0116e-24	-0.431163
Mural	Cox19	8.22543e-29	2.0223e-24	0.474622
Mural	Cyb561	9.10852e-29	2.23942e-24	-1.20272
Mural	Eif2ak4	9.17691e-29	2.25624e-24	-0.551555
Mural	Ncapg	9.64243e-29	2.37069e-24	-0.824769
Mural	Fip1l1	1.0311e-28	2.53507e-24	-0.361425
Mural	Ramp2	1.05294e-28	2.58876e-24	-1.41881
Mural	Spata5	1.07241e-28	2.63663e-24	-0.350229
Mural	Trit1	1.08882e-28	2.67697e-24	-0.464224
Mural	Pabpn1	1.11536e-28	2.74222e-24	-0.356281
Mural	2700046A07Rik	1.16412e-28	2.8621e-24	-1.27977
Mural	Hacd1	1.18078e-28	2.90306e-24	-0.633435
Mural	Tbc1d8	1.28836e-28	3.16756e-24	-0.837818
Mural	Ccny	1.30026e-28	3.19683e-24	-0.345526
Mural	Herc3	1.31367e-28	3.22979e-24	0.627819
Mural	Creb3	1.43114e-28	3.51859e-24	0.587168
Mural	Alg13	1.57798e-28	3.87963e-24	-0.57552
Mural	Nrp2	1.83783e-28	4.5185e-24	-1.62989
Mural	Atl2	1.846e-28	4.53858e-24	-0.359824
Mural	Mpnd	1.91381e-28	4.70528e-24	0.47393
Mural	Shroom2	1.93749e-28	4.7635e-24	-0.581028
Mural	Retreg1	1.9532e-28	4.80215e-24	-1.37234
Mural	Slc4a3	2.11228e-28	5.19325e-24	0.686381
Mural	Cebpz	2.211e-28	5.43596e-24	-0.440621
Mural	Kctd1	2.3852e-28	5.86425e-24	-0.835392
Mural	Cnih1	2.41779e-28	5.94437e-24	0.257782
Mural	Ubash3b	2.44913e-28	6.02143e-24	-0.417536
Mural	Cyp1b1	2.47699e-28	6.08992e-24	-0.692502
Mural	Rab3a	2.77928e-28	6.83313e-24	0.798479
Mural	Slc44a3	2.82326e-28	6.94126e-24	-0.728783
Mural	Serpinb6b	3.06676e-28	7.53993e-24	0.357404
Mural	Mdfi	3.0799e-28	7.57224e-24	-1.16964
Mural	Gart	3.17504e-28	7.80616e-24	-0.45589
Mural	Ttc39b	3.61857e-28	8.89662e-24	-0.77161
Mural	Trappc2l	3.71791e-28	9.14085e-24	0.366081
Mural	Ube2u	4.37675e-28	1.07607e-23	-1.41295
Mural	Gm13986	4.90199e-28	1.2052e-23	-1.35529
Mural	Stat5a	5.08278e-28	1.24965e-23	0.406366
Mural	Zbtb7a	5.3874e-28	1.32455e-23	0.345247
Mural	Pyroxd2	5.49359e-28	1.35065e-23	0.991066
Mural	Abr	5.51725e-28	1.35647e-23	-0.677304
Mural	Rfc4	5.59384e-28	1.3753e-23	-0.552032
Mural	Bbs9	6.50175e-28	1.59852e-23	-0.523054
Mural	Thada	6.78319e-28	1.66771e-23	-0.458668
Mural	Pld1	6.85781e-28	1.68606e-23	0.48196
Mural	Mtbp	7.04869e-28	1.73299e-23	-0.741272
Mural	Myo1d	7.16928e-28	1.76264e-23	-0.885162
Mural	Yap1	7.78181e-28	1.91324e-23	0.456347
Mural	Ndufaf5	7.81781e-28	1.92209e-23	0.729532
Mural	Jkamp	7.96805e-28	1.95902e-23	0.374224
Mural	Tcerg1	8.35777e-28	2.05484e-23	-0.344228
Mural	Lamb1	9.17036e-28	2.25462e-23	-1.01613
Mural	Rpap3	9.22997e-28	2.26928e-23	-0.543939
Mural	Zmynd8	1.01862e-27	2.50437e-23	0.431625
Mural	Rab13	1.10471e-27	2.71603e-23	0.510496
Mural	Rfc1	1.19445e-27	2.93667e-23	-0.396327
Mural	Galc	1.21892e-27	2.99683e-23	-0.570793
Mural	Pias3	1.21931e-27	2.9978e-23	0.762246
Mural	Trp53	1.22507e-27	3.01196e-23	-0.257354
Mural	Cacna1c	1.232e-27	3.02899e-23	-1.10681
Mural	BB218582	1.27106e-27	3.12502e-23	0.816202
Mural	Rabep1	1.30362e-27	3.20507e-23	-0.444879
Mural	Mvk	1.43284e-27	3.52277e-23	0.540729
Mural	Pcyox1	1.48307e-27	3.64627e-23	0.425513
Mural	Ell2	1.51681e-27	3.72924e-23	-0.745325
Mural	Hmmr	1.57399e-27	3.86982e-23	-0.658816
Mural	Mlx	1.60027e-27	3.93442e-23	0.6993
Mural	Mis18bp1	1.61579e-27	3.97258e-23	-0.756302
Mural	Isoc2b	1.6171e-27	3.9758e-23	0.830568
Mural	Angptl1	1.6204e-27	3.98391e-23	-0.604372
Mural	Pmvk	1.67431e-27	4.11646e-23	0.581071
Mural	Zeb2os	1.73972e-27	4.27728e-23	1.11141
Mural	Isoc1	1.76593e-27	4.34172e-23	-0.522536
Mural	Spr	1.77702e-27	4.36899e-23	0.296884
Mural	Taf1d	1.78896e-27	4.39834e-23	-0.373366
Mural	Golga7	2.06761e-27	5.08342e-23	0.34476
Mural	Cpxm1	2.09169e-27	5.14263e-23	-0.772018
Mural	Tmem132a	2.25145e-27	5.53541e-23	0.529086
Mural	Xrn1	2.26313e-27	5.56414e-23	-0.433999
Mural	Ddi2	2.38669e-27	5.86791e-23	-0.404125
Mural	Plk4	2.43553e-27	5.98799e-23	-0.659769
Mural	Itgav	2.4721e-27	6.0779e-23	-0.314165
Mural	Errfi1	2.69301e-27	6.62102e-23	-0.952314
Mural	Gas2l3	2.71435e-27	6.67351e-23	-0.512678
Mural	Otud4	2.73798e-27	6.73161e-23	-0.423197
Mural	Edem3	2.78987e-27	6.85917e-23	0.472913
Mural	Snhg16	2.92118e-27	7.18201e-23	-0.747204
Mural	Zfyve9	3.26392e-27	8.02467e-23	-0.492329
Mural	Crebrf	3.38536e-27	8.32326e-23	-0.445903
Mural	Diaph2	3.43983e-27	8.45716e-23	-0.397472
Mural	Erg28	3.61339e-27	8.88389e-23	0.296931
Mural	Slc39a13	3.62865e-27	8.92141e-23	0.682984
Mural	Msh2	4.04809e-27	9.95262e-23	-0.520607
Mural	Mipol1	4.07711e-27	1.0024e-22	-0.518957
Mural	Nmd3	4.28195e-27	1.05276e-22	-0.421669
Mural	Rabl6	4.50461e-27	1.1075e-22	-0.369679
Mural	Pex19	4.50894e-27	1.10857e-22	0.421073
Mural	Abca4	4.55855e-27	1.12077e-22	-0.662485
Mural	Rtn3	4.62085e-27	1.13608e-22	-0.252027
Mural	Plekhg3	4.65464e-27	1.14439e-22	-0.853701
Mural	Cox17	4.96734e-27	1.22127e-22	0.361592
Mural	Got1	5.0323e-27	1.23724e-22	-0.458643
Mural	Rasl10a	5.22742e-27	1.28521e-22	0.503743
Mural	Cuta	5.44977e-27	1.33988e-22	0.301448
Mural	Atad3a	5.4639e-27	1.34335e-22	-0.51048
Mural	Zfp521	6.23091e-27	1.53193e-22	-1.4707
Mural	Stk25	6.39379e-27	1.57198e-22	0.306602
Mural	Nr6a1os	6.4028e-27	1.57419e-22	-0.772505
Mural	H1f0	6.53282e-27	1.60616e-22	0.45743
Mural	Higd2a	6.66448e-27	1.63853e-22	0.310403
Mural	Ppip5k2	6.70102e-27	1.64751e-22	-0.517909
Mural	Hist1h1a	7.24566e-27	1.78142e-22	-1.25553
Mural	Hexim1	7.31068e-27	1.7974e-22	0.506111
Mural	Cux1	7.33559e-27	1.80353e-22	-0.253419
Mural	Arhgap32	7.46011e-27	1.83414e-22	-0.562585
[truncated: 21,630 more rows]
