# Supplementary material for: Fosl2 facilitates chromatin accessibility to determine developmental events during follicular maturation
Source: Nat Commun. 2025 Oct 8;16:8955. doi: 10.1038/s41467-025-64009-6 (PMC12508199; doi:10.1038/s41467-025-64009-6)
Supplement: Supplementary file 12 — Source Data [file 41467_2025_64009_MOESM12_ESM.xlsx]

## Sheet: Figure 2
Figure 2g
Raw Ct(ΔRn)
	Experiment	Replicate	AP_pGCs_Rep1	AP_pGCs_Rep2	OP_pGCs_Rep1	OP_pGCs_Rep2	Experiment	Replicate	AP_pGCs_Rep1	AP_pGCs_Rep2	OP_pGCs_Rep1	OP_pGCs_Rep2	Experiment	Replicate	AP_pGCs_Rep1	AP_pGCs_Rep2	OP_pGCs_Rep1	OP_pGCs_Rep2
Fshr-p1	1	1	​​16.32	​​16.82	​​17.32	17.75	2	1	17.05	16.35	16.45	​​17.45	3	1	​​17.62	​​16.48	​​16.28	18.38
		2	16.15	16.82	17.85	18.37​​		2	17.27​​	17.33​​	17.22​​	17.73		2	16.38	16.43	16.85	17.07​​
		3	​​16.43​​	​​16.70​​	​​17.37​​	​​17.83​​		3	​​16.58​​	​​16.78​​	​​16.48​​	​​17.22​​		3	​​17.43​​	​​16.45​​	​​16.37​​	​​17.75​​
GAPDH	1	1	​​15.22	15.65	​​15.42	15.75	2	1	15.78	​​15.95	15.85	​​15.85	3	1	​​15.82	15.98	​​15.88	16.18
		2	15.95	16.32​​	16.15	16.43​​		2	16.37​​	15.43	16.52​​	15.83		2	15.28	15.63​​	15.75	15.65​​
		3	​​15.33​​	​​15.17​​	​​15.78​​	​​15.28​​		3	​​15.05​​	​​16.38​​	​​15.28​​	​​15.48​​		3	​​16.43​​	15.85	​​16.42​​	​​15.92​​
Raw Ct(ΔRn)
	Experiment	Replicate	AP_pGCs_Rep1	AP_pGCs_Rep2	OP_pGCs_Rep1	OP_pGCs_Rep2	Experiment	Replicate	AP_pGCs_Rep1	AP_pGCs_Rep2	OP_pGCs_Rep1	OP_pGCs_Rep2	Experiment	Replicate	AP_pGCs_Rep1	AP_pGCs_Rep2	OP_pGCs_Rep1	OP_pGCs_Rep2
Fshr-p2	1	1	​​23.52​​	​​23.92​​	​​23.42​​	22.85	2	1	24.15	23.35	22.45	​​22.55​​	3	1	​​24.72​​	​​23.48​​	​​22.28​​	23.48
		2	23.35	23.82	23.85	23.37​​		2	24.27​​	24.33​​	23.22​​	23.73		2	23.38	24.43	22.85	22.07​​
		3	23.43​​	23.60​​	​​23.37​​	22.93​​		3	​​23.58​​	23.68​​	22.48​​	21.32​​		3	24.33​​	22.35​​	22.37​​	22.85​​
GAPDH	1	1	​​15.42​​	15.65	​​15.52​​	15.85	2	1	15.88	​​15.85​​	15.85	​​15.95​​	3	1	​​15.92​​	15.98	​​15.98​​	16.08
		2	16.25	16.22​​	16.05	16.33​​		2	16.47​​	15.33	16.42​​	15.73		2	15.28	15.53​​	15.65	15.55​​
		3	15.13​​	15.07​​	15.68​​	15.18​​		3	15.25​​	16.28​​	15.18​​	15.38​​		3	​​16.33​​	15.75	16.42​​	15.82​​
Raw Ct(ΔRn)
	Experiment	Replicate	AP_pGCs_Rep1	AP_pGCs_Rep2	OP_pGCs_Rep1	OP_pGCs_Rep2	Experiment	Replicate	AP_pGCs_Rep1	AP_pGCs_Rep2	OP_pGCs_Rep1	OP_pGCs_Rep2	Experiment	Replicate	AP_pGCs_Rep1	AP_pGCs_Rep2	OP_pGCs_Rep1	OP_pGCs_Rep2
Fshr-p3	1	1	​​17.32​​	​​17.92​​	​​12.42​​	12.85	2	1	18.15	17.35	11.45	​​12.55​​	3	1	​​18.72​​	​​17.48​​	​​11.28​​	12.48
		2	17.25	17.82	12.85	13.37​​		2	18.27​​	18.33​​	12.22​​	12.73		2	17.38	17.43	11.85	12.97​​
		3	​​17.43​​	​​17.50​​	12.27​​	​​12.93​​		3	17.48​​	17.48​​	11.38​​	12.22​​		3	18.33​​	17.25​​	​​11.27​​	12.85​​
GAPDH	1	1	​​15.42​​	15.55	​​15.32​​	15.75	2	1	15.68	​​15.85​​	15.75	​​15.95​​	3	1	​​15.92​​	15.88	​​15.98​​	15.78
		2	15.85	15.12​​	15.85	15.33​​		2	15.17​​	15.53	​​15.42​​	15.73		2	15.38	15.43​​	15.65	15.55​​
		3	15.23​​	15.97​​	15.68​​	15.58​​		3	16.05​​	15.28​​	15.18​​	15.48​​		3	15.63​​	15.65	15.52​​	15.92​​
Raw Ct(ΔRn)
	Experiment	Replicate	AP_pGCs_Rep1	AP_pGCs_Rep2	OP_pGCs_Rep1	OP_pGCs_Rep2	Experiment	Replicate	AP_pGCs_Rep1	AP_pGCs_Rep2	OP_pGCs_Rep1	OP_pGCs_Rep2	Experiment	Replicate	AP_pGCs_Rep1	AP_pGCs_Rep2	OP_pGCs_Rep1	OP_pGCs_Rep2
Fshr-p4	1	1	​​17.32​​	​​17.17​​	​​13.12​​	13.38	2	1	18.15	17.35	12.55	​​13.25​​	3	1	​​18.72​​	​​17.48​​	​​12.28​​	13.98
		2	17.25	17.32	13.55	13.87​​		2	​​18.27​​	17.83​​	​​12.92​​	13.23		2	17.38	17.43	12.55	12.77​​
		3	​17.93​​	17.47​​	​​13.47​​	13.35​​		3	17.98​​	17.98​​	12.63​​	13.22​​		3	18.83​​	17.75​​	12.37​​	13.45​​
GAPDH	1	1	​​15.82​​	15.55	​​15.62​​	15.85	2	1	15.68	​​15.95​​	15.85	​​16.05​​	3	1	​​16.12​​	16.08	​​16.18​​	15.98
		2	16.25	16.22​​	16.05	16.43​​		2	16.37​​	15.33	16.42​​	15.83		2	15.38	15.63​​	15.65	15.65​​
		3	15.43​​	15.17​​	15.78​​	15.28​​		3	15.15​​	​​16.28​​	15.28​​	15.58​​		3	15.93​​	15.45	15.82​​	16.22​​
Raw Ct(ΔRn)
	Experiment	Replicate	AP_pGCs_Rep1	AP_pGCs_Rep2	OP_pGCs_Rep1	OP_pGCs_Rep2	Experiment	Replicate	AP_pGCs_Rep1	AP_pGCs_Rep2	OP_pGCs_Rep1	OP_pGCs_Rep2	Experiment	Replicate	AP_pGCs_Rep1	AP_pGCs_Rep2	OP_pGCs_Rep1	OP_pGCs_Rep2
Fshr-p5	1	1	​​18.52​​	​​18.17​​	​​13.42​​	13.48	2	1	19.15	18.35	12.85	​​13.35​​	3	1	​​19.72​​	​​18.48​​	​​12.68​​	13.08
		2	19.25	18.92	13.55	​​13.87​​		2	19.97​​	18.33​​	12.92​​	13.23		2	18.55	18.13	12.55	13.97​​
		3	19.03​​	17.77​​	13.77​​	13.65​​		3	18.58​​	18.98​​	12.93​​	13.52​​		3	19.93​​	​​18.95​​	12.77​​	13.65​​
GAPDH	1	1	​​15.32​​	15.55	​​15.42​​	15.75	2	1	15.68	​​15.85​​	15.75	​​15.95​​	3	1	​​15.92​​	15.88	​​15.98​​	15.78
		2	15.85	15.92​​	15.85	15.43​​		2	15.97​​	15.53	15.42​​	15.73		2	15.48	15.63​​	15.65	15.55​​
		3	15.73​​	15.27​​	15.68​​	15.18​​		3	15.25​​	15.98​​	15.28​​	15.48​​		3	15.83​​	15.45	​​15.52​​	15.92​​

## Sheet: Figure 4
Figure 4f
Raw Ct(ΔRn)
	Experiment	Replicate	NC	Fosl2_KD	Experiment	Replicate	NC	Fosl2_KD	Experiment	Replicate	NC	Fosl2_KD
Tgfb1	1	1	​​23.42​​	​​24.32​​	2	1	23.88	23.95	3	1	​​24.92​​	​​24.48​​
		2	23.25	24.22		2	23.47​​	24.83​​		2	23.38	24.43
		3	23.53​​	23.97​​		3	23.25​​	23.58​​		3	24.23​​	24.65​​
GAPDH	1	1	​​15.32​​	15.65	2	1	15.78	​​15.95​​	3	1	​​15.92​​	15.98
		2	16.05	16.22​​		2	16.37​​	15.43		2	15.38	15.63​​
		3	15.43​​	15.17​​		3	15.15​​	16.38​​		3	16.23​​	15.85
Raw Ct(ΔRn)
	Experiment	Replicate	NC	Fosl2_KD	Experiment	Replicate	NC	Fosl2_KD	Experiment	Replicate	NC	Fosl2_KD
Cyp11a1	1	1	17.42	18.82	2	1	17.88	18.5	3	1	17.92	18.03
		2	17.25	19.82		2	17.47	19.83		2	17.38	18.23
		3	16.53	17		3	16.25	17.81		3	17.33	17.4
GAPDH	1	1	15.42	15.65	2	1	15.88	15.95	3	1	15.92	15.98
		2	16.05	16.32		2	16.57	15.53		2	15.48	15.63
		3	15.73	15.17		3	15.25	16.38		3	16.33	15.85
Raw Ct(ΔRn)
	Experiment	Replicate	NC	Fosl2_KD	Experiment	Replicate	NC	Fosl2_KD	Experiment	Replicate	NC	Fosl2_KD
Cdc20	1	1	17.62	17.85	2	1	17.95	17.55	3	1	17.28	17.75
		2	17.85	17.93		2	17.62	17.73		2	17.85	17.83
		3	17.37	17.43		3	17.48	17.78		3	17.37	17.33
GAPDH	1	1	15.52	15.85	2	1	15.85	15.95	3	1	15.98	16.08
		2	16.15	16.43		2	16.52	15.83		2	15.75	15.65
		3	15.78	15.28		3	15.28	15.48		3	16.42	15.92
Raw Ct(ΔRn)
	Experiment	Replicate	NC	Fosl2_KD	Experiment	Replicate	NC	Fosl2_KD	Experiment	Replicate	NC	Fosl2_KD
Hspa6	1	1	17.75	17.97	2	1	17.85	17.65	3	1	17.95	17.28
		2	17.83	17.93		2	17.53	17.73		2	17.63	17.05
		3	17.33	17.38		3	17.58	17.48		3	17.68	17.07
GAPDH	1	1	15.75	15.95	2	1	15.85	16.05	3	1	15.95	16.15
		2	16.33	16.53		2	16.03	15.73		2	16.13	15.85
		3	15.18	15.38		3	15.58	15.68		3	15.78	15.92

## Sheet: Figure 6
Figure 6d
	Raw data of Flourosence
	AP_pGCs	OP_pGCs
	8.45621	27.8454
	9.87265	28.124
	10.124	28.4563
	10.3457	28.7892
	10.7894	29.0018
	11.2349	29.2348
	11.5671	29.4566
	11.8925	29.6784
	12.0017	29.8925
	12.4562	28.0013
	9.12378	28.3457
	9.56732	28.5679
	10.0015	28.7892
	10.6789	29.0018
	11.0016	29.2341
	11.3458	29.4565
	11.7891	29.6783
	12.1235	28.1237
Figure 6f
	anti-Fosl2					anti-Gapdh
Figure 6h
	anti-fosl2					anti-gapdh
														Membrane				Ave.	S.E.M
														isolate	0.040582	0.071736	0.077682	0.0633333	0.0115
														co-cultrue	0.710945	0.700128	0.660927	0.690667	0.01519
														cultrue-isolate	1.39085	1.25176	1.48439	1.37567	0.06758

## Sheet: Figure 7
Figure 7a
	anti-Fosl2										anti-Actin
																					Membrane				Ave.	S.E.M
																					Fosl2F/F	0.681354	0.753218	0.817428	0.750667	0.0393
																					Fosl2cKO	0.012796	0.021384	0.019543	0.0179077	0.002611
Figure 7b
	month	Fosl2F/F			Fosl2cKO
	0	0	0	0	0	0	0
	1	7	5	9	0	0	9
	2	11	11	14	6	9	19
	3	19	23	21	10	18	27
	4	27	33	29	10	27	32
	5	34	40	37	10	32	38
	6	40	44	45	10	32	41
Figure 7c
	Average day/litter
	Fosl2F/F	Fosl2cKO
	24	39
	21	24
	24	48
	21	30
	21	31
	28	21
	22	25
	23	27
	24	24
	23
	21
	25
	21
	20
	35

## Sheet: Supplementary Figure 3
Supplementary Figure 3f
Raw Ct(ΔRn)																			Raw Ct(ΔRn)																		Raw Ct(ΔRn)
	Experiment	Replicate	AP_pGCs_Rep1	AP_pGCs_Rep2	OP_pGCs_Rep1	OP_pGCs_Rep2	Experiment	Replicate	AP_pGCs_Rep1	AP_pGCs_Rep2	OP_pGCs_Rep1	OP_pGCs_Rep2	Experiment	Replicate	AP_pGCs_Rep1	AP_pGCs_Rep2	OP_pGCs_Rep1	OP_pGCs_Rep2	Experiment	Replicate	AP_pGCs_Rep1	AP_pGCs_Rep2	OP_pGCs_Rep1	OP_pGCs_Rep2	Experiment	Replicate	AP_pGCs_Rep1	AP_pGCs_Rep2	OP_pGCs_Rep1	OP_pGCs_Rep2	Experiment	Replicate	AP_pGCs_Rep1	AP_pGCs_Rep2	OP_pGCs_Rep1	OP_pGCs_Rep2	Experiment	Replicate	AP_pGCs_Rep1	AP_pGCs_Rep2	OP_pGCs_Rep1	OP_pGCs_Rep2	Experiment	Replicate	AP_pGCs_Rep1	AP_pGCs_Rep2	OP_pGCs_Rep1	OP_pGCs_Rep2	Experiment
Fshr	1	1	17.73	18.68	13.58	14.88	2	1	18.05	17.92	13.93	14.95	3	1	17.88	18.05	14.05	15.12	4	1	18.12	17.78	13.82	14.82	5	1	17.97	18.12	14.15	15.18	6	1	18.23	17.87	13.97	14.97	7	1	17.82	18.18	14.22	15.28	8	1	18.08	17.95	14.08	15.05	9
		2	17.28	18.35	14.22	15.52		2	17.84	17.48	13.62	14.82		2	17.53	17.68	13.72	14.78		2	17.75	17.42	13.48	14.38		2	17.68	17.78	13.82	15.85		2	17.78	17.53	13.58	14.63		2	17.47	17.75	13.87	14.92		2	17.65	17.62	13.68	14.72
		3	17.42	17.22	12.78	13.35		3	17.37	17.42	13.32	13.52		3	17.45	17.92	14.48	15.45		3	17.58	17.33	13.28	14.28		3	17.33	17.43	13.53	14.53		3	18.57	17.38	13.42	14.43		3	17.28	18.52	14.53	15.65		3	17.38	17.38	14.42	15.48
GAPDH	1	1	15.73	15.68	15.58	15.88	2	1	16.05	15.92	15.93	15.95	3	1	15.88	16.05	16.05	16.12	4	1	16.12	15.78	15.82	15.82	5	1	15.97	16.12	16.15	16.18	6	1	16.23	15.87	15.97	15.97	7	1	15.82	16.18	16.22	16.28	8	1	16.08	15.95	16.08	16.05	9
		2	16.28	16.35	16.22	16.52		2	16.84	15.48	16.62	15.82		2	15.53	15.68	15.72	15.78		2	16.75	16.42	16.48	16.38		2	16.68	16.78	16.82	15.85		2	15.78	15.53	16.58	16.63		2	16.47	15.75	15.87	15.92		2	15.65	16.62	15.68	15.72
		3	15.42	15.22	15.78	15.35		3	15.37	16.42	15.32	15.52		3	16.45	15.92	16.48	16.45		3	15.58	15.33	15.28	15.28		3	15.33	15.43	15.53	16.58		3	16.57	16.38	15.42	15.43		3	15.28	16.52	16.53	16.65		3	16.38	15.38	16.42	16.48
Supplementary Figure 3g
Raw Ct(ΔRn)																			Raw Ct(ΔRn)																		Raw Ct(ΔRn)
	Experiment	Replicate	AP_pGCs_Rep1	AP_pGCs_Rep2	OP_pGCs_Rep1	OP_pGCs_Rep2	Experiment	Replicate	AP_pGCs_Rep1	AP_pGCs_Rep2	OP_pGCs_Rep1	OP_pGCs_Rep2	Experiment	Replicate	AP_pGCs_Rep1	AP_pGCs_Rep2	OP_pGCs_Rep1	OP_pGCs_Rep2	Experiment	Replicate	AP_pGCs_Rep1	AP_pGCs_Rep2	OP_pGCs_Rep1	OP_pGCs_Rep2	Experiment	Replicate	AP_pGCs_Rep1	AP_pGCs_Rep2	OP_pGCs_Rep1	OP_pGCs_Rep2	Experiment	Replicate	AP_pGCs_Rep1	AP_pGCs_Rep2	OP_pGCs_Rep1	OP_pGCs_Rep2	Experiment	Replicate	AP_pGCs_Rep1	AP_pGCs_Rep2	OP_pGCs_Rep1	OP_pGCs_Rep2	Experiment	Replicate	AP_pGCs_Rep1	AP_pGCs_Rep2	OP_pGCs_Rep1	OP_pGCs_Rep2	Experiment
Atg9a	1	1	17.83	17.78	13.68	12.98	2	1	18.17	16.02	14.03	13.05	3	1	17.97	18.15	14.15	13.22	4	1	18.28	17.88	13.92	12.92	5	1	17.92	18.22	14.25	13.28	6	1	18.37	17.97	14.07	13.07	7	1	17.87	18.28	14.32	13.38	8	1	18.18	17.05	14.18	13.15	9
		2	17.42	17.45	13.32	12.62		2	17.94	17.58	13.72	12.92		2	17.38	17.78	13.82	12.88		2	17.85	17.52	13.58	12.48		2	17.78	17.88	13.92	13.95		2	17.83	17.63	13.68	12.73		2	17.57	17.85	13.97	13.02		2	17.72	17.72	13.78	12.82
		3	17.27	18.32	13.88	12.45		3	17.08	17.52	13.42	13.62		3	17.57	17.02	14.58	13.55		3	17.43	17.43	13.38	12.38		3	17.18	17.53	13.63	12.63		3	18.68	17.48	13.52	12.53		3	17.13	18.62	14.63	13.75		3	17.48	17.48	14.52	13.58
GAPDH	1	1	15.83	15.78	15.68	15.98	2	1	16.17	16.02	16.03	16.05	3	1	15.97	16.15	16.15	16.22	4	1	16.28	15.88	15.92	15.92	5	1	15.92	16.22	16.25	16.28	6	1	16.37	15.97	16.07	16.07	7	1	15.87	16.28	16.32	16.38	8	1	16.18	16.05	16.18	16.15	9
		2	16.42	16.45	16.32	16.62		2	16.94	15.58	16.72	15.92		2	15.38	15.78	15.82	15.88		2	16.85	16.52	16.58	16.48		2	16.78	16.88	16.92	15.95		2	15.83	15.63	16.68	16.73		2	16.57	15.85	15.97	16.02		2	15.72	16.72	15.78	15.82
		3	15.27	15.32	15.88	15.45		3	15.08	16.52	15.42	15.62		3	16.57	16.02	16.58	16.55		3	15.43	15.43	15.38	15.38		3	15.18	15.53	15.63	16.68		3	16.68	16.48	15.52	15.53		3	15.13	16.62	16.63	16.75		3	16.48	15.48	16.52	16.58
Supplementary Figure 3h
Raw Ct(ΔRn)
	Experiment	Replicate	AP_pGCs_Rep1	AP_pGCs_Rep2	OP_pGCs_Rep1	OP_pGCs_Rep2	Experiment	Replicate	AP_pGCs_Rep1	AP_pGCs_Rep2	OP_pGCs_Rep1	OP_pGCs_Rep2	Experiment	Replicate	AP_pGCs_Rep1	AP_pGCs_Rep2	OP_pGCs_Rep1	OP_pGCs_Rep2
Atg9a-p1	1	1	​​18.92​​	​​17.05​​	​​17.82​​	17.45	2	1	18.28	17.75	17.65	​​17.95​​	3	1	​​19.02​​	​​18.38​​	​​18.78​​	18.88
		2	18.55	17.32	18.25	17.13​​		2	​​18.47​​	16.53​​	18.92​​	18.63		2	18.88	17.43	19.25	18.55​​
		3	18.33​​	17.47​​	18.38​​	17.58​​		3	18.15​​	16.98​​	17.18​​	17.28​​		3	19.73​​	18.75​​	18.62​​	18.75​​
GAPDH	1	1	​​16.82​​	15.55	​​16.32​​	15.95	2	1	16.18	16.88	​​17.28​​	17.38	3	1	​​16.92​​	​​16.25​​	16.15	​​16.45​​
		2	16.45	15.82​​	16.75	16.63​​		2	16.37​​	17.93​​	17.75	17.05​​		2	16.78	16.03	16.42​​	16.13
		3	16.23​​	15.97​​	16.88​​	15.08​​		3	16.05​​	16.25	17.12​​	16.25​​		3	16.63​​	16.48​​	16.68​​	16.78​​
Raw Ct(ΔRn)
	Experiment	Replicate	AP_pGCs_Rep1	AP_pGCs_Rep2	OP_pGCs_Rep1	OP_pGCs_Rep2	Experiment	Replicate	AP_pGCs_Rep1	AP_pGCs_Rep2	OP_pGCs_Rep1	OP_pGCs_Rep2	Experiment	Replicate	AP_pGCs_Rep1	AP_pGCs_Rep2	OP_pGCs_Rep1	OP_pGCs_Rep2
Atg9a-p2	1	1	​​18.35​​	​​16.87​​	​​13.05​​	13.88	2	1	19.15	17.45	12.35	​​14.75​​	3	1	​​20.42​​	​​18.32​​	​​11.58​​	15.28
		2	18.02	17.95	13.77	14.37​​		2	19.07​​	17.28​​	12.83​​	14.13		2	20.85	18.65	11.65	15.87​​
		3	18.28​​	17.05​​	13.98​​	13.95​​		3	19.38​​	17.08​​	12.87​​	14.02​​		3	20.63​​	19.13​​	11.97​​	15.15​​
GAPDH	1	1	​​15.72​​	15.42	​​16.12​​	15.75	2	1	15.23	​​16.95​​	16.45	​​16.25​​	3	1	16.12​​	17.02	​​17.88​​	17.28
		2	16.38	15.97​​	16.07	16.82​​		2	15.87​​	16.33	16.32​​	16.33		2	16.95​​	17.83​​	17.42	17.15​​
		3	​​16.05​​	15.25​​	16.03​​	15.13​​		3	16.83	15.78​​	16.98​​	16.78​​		3	17.63​​	17.15	17.05​​	​​17.12​​
Raw Ct(ΔRn)
	Experiment	Replicate	AP_pGCs_Rep1	AP_pGCs_Rep2	OP_pGCs_Rep1	OP_pGCs_Rep2	Experiment	Replicate	AP_pGCs_Rep1	AP_pGCs_Rep2	OP_pGCs_Rep1	OP_pGCs_Rep2	Experiment	Replicate	AP_pGCs_Rep1	AP_pGCs_Rep2	OP_pGCs_Rep1	OP_pGCs_Rep2
Atg9a-p3	1	1	​​19.72​​	​​16.87​​	​​13.82​​	13.88	2	1	19.15	15.75	12.35	​​13.75​​	3	1	​​20.42​​	​​15.38​​	​​12.18​​	13.28
		2	19.45	16.32	13.95	14.37​​		2	​​19.07​​	15.53​​	12.92​​	13.63		2	19.85	15.93	12.25	13.87​​
		3	19.33​​	16.07​​	13.97​​	13.95​​		3	19.38​​	15.28​​	12.83​​	13.02​​		3	19.63​​	15.75​​	​​12.47​​	13.95​​
GAPDH	1	1	​​16.52​​	16.55	​​16.32​​	16.75	2	1	16.38	​​17.25​​	16.75	​​16.95​​	3	1	​​16.92​​	16.88	​​16.98​​	17.28
		2	16.85	17.22​​	17.05	17.33​​		2	16.97​​	16.53	17.42​​	17.13		2	16.18	17.63​​	17.25	16.55​​
		3	17.23​​	16.17​​	16.78​​	16.18​​		3	16.05​​	16.98​​	16.28​​	16.48​​		3	17.43​​	16.35	16.62​​	16.92​​
Raw Ct(ΔRn)
	Experiment	Replicate	AP_pGCs_Rep1	AP_pGCs_Rep2	OP_pGCs_Rep1	OP_pGCs_Rep2	Experiment	Replicate	AP_pGCs_Rep1	AP_pGCs_Rep2	OP_pGCs_Rep1	OP_pGCs_Rep2	Experiment	Replicate	AP_pGCs_Rep1	AP_pGCs_Rep2	OP_pGCs_Rep1	OP_pGCs_Rep2
Atg9a-p4	1	1	18.58	18.73	15.42	15.28	2	1	18.92	18.97	16.08	16.14	3	1	18.67	18.82	15.76	15.82
		2	18.37	18.52	15.21	15.07		2	18.71	18.76	15.87	15.93		2	18.46	18.61	15.55	15.61
		3	18.49	18.64	15.33	15.19		3	18.83	18.88	15.99	16.05		3	18.75	18.73	15.67	15.73
GAPDH	1	1	17.32	16.95	17.85	18.32	2	1	16.73	17.36	18.26	18.73	3	1	17.08	17.25	18.15	18.62
		2	16.85	16.48	17.38	17.85		2	16.95	16.89	17.79	18.26		2	16.61	16.78	17.68	18.15
		3	17.14	16.77	17.67	18.14		3	16.54	17.18	18.08	18.55		3	16.42	17.07	17.97	18.44
Raw Ct(ΔRn)
	Experiment	Replicate	AP_pGCs_Rep1	AP_pGCs_Rep2	OP_pGCs_Rep1	OP_pGCs_Rep2	Experiment	Replicate	AP_pGCs_Rep1	AP_pGCs_Rep2	OP_pGCs_Rep1	OP_pGCs_Rep2	Experiment	Replicate	AP_pGCs_Rep1	AP_pGCs_Rep2	OP_pGCs_Rep1	OP_pGCs_Rep2
Atg9a-p5	1	1	18.72	18.45	15.92	16.04	2	1	18.62	18.13	15.75	15.88	3	1	18.49	17.75	15.49	15.65
		2	18.65	18.53	15.83	15.93		2	18.71	18.25	15.63	15.77		2	18.57	17.86	15.37	15.53
		3	18.79	18.39	16.01	16.12		3	18.56	18.07	15.86	15.99		3	18.43	17.68	15.58	15.74
GAPDH	1	1	15.83	15.67	16.72	16.58	2	1	16.24	16.45	16.84	16.67	3	1	16.37	16.53	17.03	16.92
		2	16.12	16.28	15.95	15.92		2	15.88	15.73	15.87	15.84		2	15.92	15.96	15.79	15.76
		3	15.97	15.82	16.38	16.23		3	16.05	16.19	16.25	16.15		3	16.18	16.31	16.14	16.08
[truncated: 5 more columns]

## Sheet: Supplementary Figure 4
Supplementary Figure 4c
	anti-Fosl2							anti-Gapdh
															Membrane						Ave.	S.E.M
															AP_pGCs	0.14613	0.199199	0.202542	0.141853	0.324386	0.2028	0.033
															OP_pGCs	1.11149	1.42244	1.04079	0.792481	0.898327	1.053	0.1077
Supplementary Figure 4d
Raw Ct(ΔRn)
	Experiment	Replicate	AP	OP	Experiment	Replicate	AP	OP	Experiment	Replicate	AP	OP	Experiment	Replicate	AP	OP	Experiment	Replicate	AP	OP	Experiment	Replicate	AP	OP	Experiment	Replicate	AP	OP
Fosl2	1	1	27.22	26.78	2	1	27.12	25.42	3	1	26.64	25.52	4	1	28.48	25.28	5	1	27.86	25.47	6	1	28.29		7	1	27.85
		2	27.18	25.96		2	26.58	25.26		2	26.22	25.48		2	27.99	24.91		2	27.85	26.27		2	27.88			2	27.59
		3	27.26	26.08		3	26.78	25.44		3	26.2	25.76		3	27.74	25.1		3	27.81	26.14		3	27.91			3	26.98
GAPDH	1	1	16.46	17.01	2	1	16.13	16.6	3	1	16.25	15.47	4	1	16.18	16.83	5	1	17.15	16.76	6	1	16.27		7	1	17.11
		2	16.5	16.13		2	16.01	16.5		2	16.21	15.46		2	16.15	16.85		2	16.2	16.22		2	16.28			2	17.19
		3	16.52	16.11		3	16.06	16.47		3	16.06	15.56		3	16.2	16.9		3	16.13	16.22		3	16.31			3	17.1
Raw Ct(ΔRn)
	Experiment	Replicate	AP	OP	Experiment	Replicate	AP	OP	Experiment	Replicate	AP	OP	Experiment	Replicate	AP	OP	Experiment	Replicate	AP	OP	Experiment	Replicate	AP	OP	Experiment	Replicate	AP	OP
Fosl1	1	1	26.12	26.3	2	1	25.63	26.13	3	1	25.87	27.1	4	1	26.99	27	5	1	26.92	27.1	6	1	27.11	27.01	7	1		27.51
		2	26.05	27.09		2	25.99	26.04		2	25.86	27.52		2	27.3	27.48		2	26.81	27.58		2	27.06	26.89		2		26.76
		3	25.74	26.32		3	25.94	26.08		3	27.15	26.9		3	27.12	27.38		3	27.5	27.29		3	27.08	26.78		3		26.75
GAPDH	1	1	16.25	16.6	2	1	16.16	15.47	3	1	16.91	15.88	4	1	16.93	15.92	5	1	16.91	15.88	6	1	16.93	15.92	7	1		15.46
		2	16.21	16.5		2	16.22	15.46		2	16.84	15.94		2	17.01	16.04		2	16.84	15.94		2	17.01	16.04		2		15.52
		3	16.06	16.47		3	16.13	15.56		3	16.95	16.02		3	17	16.13		3	16.95	16.02		3	17	16.13		3		15.52
Raw Ct(ΔRn)
	Experiment	Replicate	AP	OP	Experiment	Replicate	AP	OP	Experiment	Replicate	AP	OP	Experiment	Replicate	AP	OP
Fos	1	1	16.95	19.95	2	1	15.97	19.05	3	1	16.44	19.08	4	1	16.55
		2	16.93	20.11		2	15.87	18.93		2	16.47	19.07		2	16.7
		3	17	20.04		3	15.99	18.92		3	16.25	19.07		3	16.21
GAPDH	1	1	16.46	15.46	2	1	16.13	16.6	3	1	16.25	15.47	4	1	16.16
		2	16.5	15.52		2	16.01	16.5		2	16.21	15.46		2	16.22
		3	16.52	15.52		3	16.06	16.47		3	16.06	15.56		3	16.13
Raw Ct(ΔRn)
	Experiment	Replicate	AP	OP	Experiment	Replicate	AP	OP	Experiment	Replicate	AP	OP	Experiment	Replicate	AP	OP
Atf3	1	1	19.06	25.31	2	1	18.76	23.35	3	1	18.99	24.24	4	1	19.02
		2	19.03	25.26		2	18.84	23.44		2	18.92	24.32		2	18.91
		3	19.03	25.43		3	19.01	23.5		3	19.04	24.29		3	18.93
GAPDH	1	1	16.46	15.46	2	1	16.13	16.6	3	1	16.25	15.47	4	1	16.16
		2	16.5	15.52		2	16.01	16.5		2	16.21	15.46		2	16.22
		3	16.52	15.52		3	16.06	16.47		3	16.06	15.56		3	16.13
Raw Ct(ΔRn)
	Experiment	Replicate	AP	OP	Experiment	Replicate	AP	OP	Experiment	Replicate	AP	OP	Experiment	Replicate	AP	OP	Experiment	Replicate	AP	OP	Experiment	Replicate	AP	OP	Experiment	Replicate	AP	OP	Experiment	Replicate	AP	OP
Jun	1	1	21.46	24.33	2	1	21	23.86	3	1	21.02	23.79	4	1	21.51	23.93	5	1	20.04	24.01	6	1	21.49	23.99	7	1	21.52	24	8	1	21.47
		2	21.53	24.59		2	21.49	23.06		2	20.22	24.15		2	21.53	23.97		2	20.31	24.05		2	21.57	24.01		2	21.45	24.03		2	21.29
		3	21.47	23.69		3	21.45	23.09		3	20.27	23.78		3	21.53	23.91		3	20.36	24.08		3	21.78	24.09		3	21.31	24.05		3	21.47
GAPDH	1	1	16.46	15.46	2	1	16.13	16.6	3	1	16.25	15.47	4	1	16.91	15.88	5	1	16.16	15.92	6	1	16.93	15.88	7	1	16.91	15.92	8	1	16.93
		2	16.5	15.52		2	16.01	16.5		2	16.21	15.46		2	16.84	15.94		2	16.22	16.04		2	17.01	15.94		2	16.84	16.04		2	17.01
		3	16.52	15.52		3	16.06	16.47		3	16.06	15.56		3	16.95	16.02		3	16.13	16.13		3	17	16.02		3	16.95	16.13		3	17
Raw Ct(ΔRn)
	Experiment	Replicate	AP	OP	Experiment	Replicate	AP	OP	Experiment	Replicate	AP	OP	Experiment	Replicate	AP	OP
Junb	1	1	22.1	24.02	2	1	21.95	22.99	3	1	23.86	23.67	4	1		23.15
		2	21.93	23.8		2	22.12	22.92		2	23.75	23.75		2		23.34
		3	22.02	23.54		3	21.99	23.04		3	23.75	23.9		3		23.54
GAPDH	1	1	16.25	15.46	2	1	16.16	16.6	3	1	16.93	15.47	4	1		15.92
		2	16.21	15.52		2	16.22	16.5		2	17.01	15.46		2		16.04
		3	16.06	15.52		3	16.13	16.47		3	17	15.56		3		16.13
Raw Ct(ΔRn)
	Experiment	Replicate	AP	OP	Experiment	Replicate	AP	OP	Experiment	Replicate	AP	OP	Experiment	Replicate	AP	OP
Batf	1	1	35	35	2	1	35	35	3	1	35	35	4	1	35
		2	35	35		2	35	35		2	35	35		2	35
		3	35	35		3	35	35		3	35	35		3	34.22
GAPDH	1	1	16.46	15.46	2	1	16.13	16.6	3	1	16.25	15.47	4	1	16.16
		2	16.5	15.52		2	16.01	16.5		2	16.21	15.46		2	16.22
		3	16.52	15.52		3	16.06	16.47		3	16.06	15.56		3	16.13
Supplementary Figure 4e
	Raw data of Flourosence
	AP_pGCs	OP_pGCs
	9.84352	23.2187
	10.1274	23.8759
	10.3529	22.9429
	10.4652	24.1832
	10.6785	23.5265
	10.7928	23.7793
	10.9157	23.3915
	11.0235	23.9546
	11.2461	23.4183
	11.3827	23.6876
	9.72583	23.1329
	10.2186	23.0695
	10.5319	24.0471
	10.8644	23.5134
	11.0976	23.3985
	11.3254	23.7619
	11.5633	23.6247
	11.7821	23.4328
	12.0148	23.2754
	9.95672	23.8032

## Sheet: Supplementary Figure 5
Supplementary Figure 5a
	anti-Fosl2						anti-Gapdh							Membrane				Ave.	S.E.M
														NC	1.11658	1.26797	1.07316	1.15257	0.05905
														Fosl2_KD1	0.330828	0.310569	0.302261	0.314553	0.008484
														Fosl2_KD2	0.412822	0.417761	0.368445	0.399676	0.01568

## Sheet: Supplementary Figure 6
Supplementary Figure 6d																			Supplementary Figure 6e
																				Raw data of Flourosence
	Membrane				Ave.	S.E.M		Raw data of Flourosence												AP_pGCs	OP_pGCs
	GV_oocytes	3.11258	3.49024	3.86818	3.49033	0.2181		GV_oocytes	MII_oocytes											26.615	19.19
	MII_oocytes	0.794362	0.986484	0.890154	0.890333	0.05546		48.3176	12.5736											36.039	18.881
								21.4939	6.84621											27.564	20.63
								42.7689	10.1255											28.849	18.051
								27.1546	8.75836											39.487	15.853
								36.2895	11.4892											33.215	20.834
								31.6728	7.21784											22.865	20.674
								39.8452	13.6529											31.898	19.095
								18.5367	5.98458											24.722	18.31
								45.1237	9.32678											34.971	18.301
								29.7816	8.67843											34.334	19.658
								33.4568	14.8422											25.951	17.519
								51.2375	4.56781											26.816	18.781
								24.6784	10.1247											30.241	17.301
								37.9125	8.87562											35.532	18.754
								15.3248	15.1563											22.35	16.17
								43.5672	3.73469											30.047	14.981
								32.1897	11.5682											35.42	16.066
								40.8763	7.21548											45.523	19.042
								26.4539	9.98765											37.051	17.482
								47.2317	6.43188											36.925	18.175
Supplementary Figure 6e
	Raw data of Flourosence
	GV_oocytes	MII_oocytes
	52.4174	24.5736
	11.8264	8.84622
	43.1352	21.1255
	28.4726	13.7584
	39.8265	19.4892
	22.1587	10.2178
	47.3729	25.6529
	15.6814	7.98458
	34.9262	16.3268
	29.2385	12.6784
	41.3649	26.8422
	18.6872	6.56781
	37.8187	20.1247
	24.0928	11.8756
	56.3247	27.1563
	9.65825	5.73469
	33.0728	18.5682
	27.4194	9.21548
	45.1265	15.9877
	13.4628	8.43188

## Sheet: Supplementary Figure 7
Supplementary Figure 7a
	Pubs/Litter
	Fosl2F/F	Fosl2cKO
	7	6
	5	9
	9	9
	4	4
	6	9
	5	10
	8	9
	12	8
	7	5
		5
